# Supplementary material for: A genomic analysis and transcriptomic atlas of gene expression in Psoroptes ovis reveals feeding- and stage-specific patterns of allergen expression
Source: BMC Genomics. 2019 Oct 23;20:756. doi: 10.1186/s12864-019-6082-6 (PMC6806590; doi:10.1186/s12864-019-6082-6)
Supplement: Supplementary file 2 — Additional file 2. Gene lists for each life cycle expression cluster. [file 12864_2019_6082_MOESM2_ESM.xlsx]

## Sheet: All genes_TPM_Annotated
Name	Description	Mean AF	Mean AM	Mean L	Mean P	Mean T
PSOVI05g00010	---NA---	48	2	3	3	3
PSOVI05g00020	serine/threonine-protein kinase PLK1	533	6	16	12	15
PSOVI05g00030	ER lumen protein-retaining receptor	57	19	26	25	30
PSOVI05g00040	RNA exonuclease 4	161	74	72	55	38
PSOVI05g00070	A-kinase anchor protein 1, mitochondrial	182	61	100	63	55
PSOVI05g00080	NADH dehydrogenase [ubiquinone] 1 alpha subcomplex subunit 7	382	182	145	154	153
PSOVI05g00090	UNC93-like protein MFSD11	141	9	15	10	13
PSOVI05g00110	peptidyl-prolyl cis-trans isomerase FKBP2-like	154	57	84	67	76
PSOVI05g00120	DNA polymerase zeta catalytic subunit	51	28	33	29	27
PSOVI05g00130	RNA-binding protein with serine-rich domain 1	173	66	124	71	66
PSOVI05g00200	DNA repair protein RAD51 homolog 4	21	6	7	7	4
PSOVI05g00220	U1 small nuclear ribonucleoprotein C	178	69	93	74	86
PSOVI05g00230	protein bicaudal C homolog 1-B isoform X1	219	1	1	1	2
PSOVI05g00240	ribosomal protein S6 kinase beta-1	92	50	51	42	59
PSOVI05g00350	yrdC domain-containing protein, mitochondrial	78	9	20	13	18
PSOVI05g00370	28S ribosomal protein S21, mitochondrial	84	33	35	29	32
PSOVI05g00420	FK506-binding protein 2-like	276	115	92	82	85
PSOVI05g00430	hypothetical protein BLA29_002854	47	15	17	17	14
PSOVI05g00560	esterase FE4-like isoform X1	39	16	14	11	11
PSOVI05g00580	general vesicular transport factor p115-like isoform X1	44	20	29	23	25
PSOVI05g00600	Polymerase delta-interacting protein 2	87	48	64	61	35
PSOVI05g00620	cyclin-dependent kinase 1-like	196	60	14	13	12
PSOVI05g00650	biotin--protein ligase	70	13	16	17	16
PSOVI05g00670	xylosyltransferase oxt	55	0	0	0	1
PSOVI05g00710	A-kinase anchor protein 10, mitochondrial	31	16	22	18	14
PSOVI05g00760	protein spire	27	9	11	8	6
PSOVI05g00770	---NA---	89	40	54	39	27
PSOVI05g00790	nuclear pore complex protein Nup88-like	44	14	25	19	15
PSOVI05g00870	Sodium-dependent glucose transporter 1	60	13	20	14	13
PSOVI05g00890	cadherin-23 isoform X1	4	1	1	1	1
PSOVI05g00900	---NA---	8	0	0	0	0
PSOVI05g00960	zinc finger CCHC domain-containing protein 7-like isoform X2	27	11	14	12	9
PSOVI05g01010	---NA---	1197	3	14	8	16
PSOVI05g01060	nitroreductase	181	116	85	82	42
PSOVI05g01090	Protein disulfide-isomerase A3	615	149	268	203	252
PSOVI05g01100	hypothetical protein QR98_0087100	142	41	80	63	68
PSOVI05g01110	hypothetical protein QR98_0035620	63	18	15	17	19
PSOVI05g01120	probable RNA-binding protein 19	76	29	52	47	38
PSOVI05g01140	LIM/homeobox protein Lhx1	8	1	3	2	3
PSOVI05g01150	LIM/homeobox protein Lhx1-like	16	3	3	3	2
PSOVI05g01160	LIM/homeobox protein Lhx5	52	13	27	12	12
PSOVI05g01200	hypothetical protein QR98_0071190	5	1	1	0	1
PSOVI05g01210	small integral membrane protein 12	146	49	55	51	52
PSOVI05g01390	Tyrosine kinase receptor Cad96Ca	65	4	19	9	9
PSOVI05g01420	vacuolar protein sorting-associated protein 8 homolog	9	2	2	2	2
PSOVI05g01540	Ras-related protein Rab-35	63	13	23	19	22
PSOVI05g01550	39S ribosomal protein L50, mitochondrial	67	39	45	43	44
PSOVI05g01560	protein KIAA0100	13	8	9	7	6
PSOVI05g01570	protein ABHD11 isoform X2	17	8	2	3	2
PSOVI05g01580	tensin-1 isoform X7	13	5	5	5	5
PSOVI05g01590	tensin-like isoform X2	44	27	23	23	12
PSOVI05g01600	Ras-related protein Rab-5C	204	87	149	117	89
PSOVI05g01690	CAS1 domain-containing protein 1	13	3	5	4	5
PSOVI05g01700	splicing factor 3B subunit 6-like protein	109	44	47	41	45
PSOVI05g01710	---NA---	67	7	3	1	2
PSOVI05g01780	septin 2	181	83	123	86	61
PSOVI05g01900	ras GTPase-activating protein-binding protein 2-like isoform X1	73	43	34	31	31
PSOVI05g01920	regulator of telomere elongation helicase 1 homolog	18	8	9	9	4
PSOVI05g01930	DFP2-like protein	22	1	1	3	2
PSOVI05g01960	methyltransferase-like protein 14 homolog	46	21	33	24	20
PSOVI05g01970	G patch domain-containing protein 4	35	4	7	7	6
PSOVI05g02000	transcription factor RFX3	124	32	68	43	49
PSOVI05g02070	DNA topoisomerase 3-alpha	26	7	10	10	5
PSOVI05g02240	Krueppel-like factor 5 isoform X2	98	4	3	4	3
PSOVI05g02340	DNA mismatch repair protein Mlh1	10	2	2	2	2
PSOVI05g02350	protein spinster homolog 1 isoform X3	166	12	16	12	13
PSOVI05g02360	transmembrane protein 120 homolog	47	14	9	10	14
PSOVI05g02370	translational activator GCN1	8	2	4	3	3
PSOVI05g02380	3-hydroxypropionyl-coenzyme A dehydratase-like protein	43	12	10	10	8
PSOVI05g02390	microsomal triglyceride transfer protein large subunit-like	104	2	7	4	5
PSOVI05g02430	L-serine dehydratase/L-threonine deaminase-like	66	11	6	9	17
PSOVI05g02510	hypothetical protein BLA29_015177, partial	129	78	77	87	37
PSOVI05g02520	inorganic pyrophosphatase	224	35	46	39	38
PSOVI05g02560	hypothetical protein QR98_0025540	105	5	1	1	1
PSOVI05g02600	chymotrypsin-like protease CTRL-1	81	25	20	25	22
PSOVI05g02730	N-alpha-acetyltransferase 25, NatB auxiliary subunit	12	4	4	4	4
PSOVI05g02740	geranylgeranyl transferase type-1 subunit beta	58	11	17	16	15
PSOVI05g02750	Vitamin K epoxide reductase complex subunit 1-like protein 1	52	13	12	12	21
PSOVI05g02760	transmembrane and TPR repeat-containing protein 3 isoform X1	34	9	13	11	10
PSOVI05g02800	---NA---	31	18	16	16	23
PSOVI05g02810	ATP-binding cassette sub-family B member 7, mitochondrial	38	20	22	22	20
PSOVI05g02840	translation initiation factor IF-2, mitochondrial	39	9	8	7	8
PSOVI05g02850	folate receptor gamma-like isoform X2	47	3	2	1	2
PSOVI05g02870	ParB/RepB/Spo0J family partition protein	231	55	51	59	114
PSOVI05g02950	mitochondrial sodium/calcium exchanger protein-like isoform X1	9	2	2	1	0
PSOVI05g03100	GTP-binding protein 128up	70	26	41	36	37
PSOVI05g03120	E3 ubiquitin-protein ligase MARCH8-like	58	9	12	11	6
PSOVI05g03200	NTF2-related export protein	46	8	14	12	13
PSOVI05g03230	malignant T-cell-amplified sequence 1 homolog	67	19	38	36	26
PSOVI05g03240	BTB/POZ domain-containing protein KCTD5 isoform X2	44	10	14	13	15
PSOVI05g03270	alanine--glyoxylate aminotransferase 2-like	414	168	155	147	246
PSOVI05g03320	---NA---	19	4	4	3	4
PSOVI05g03330	uridine diphosphate glucose pyrophosphatase-like	46	27	28	30	33
PSOVI05g03380	sesquipedalian-1-like	49	17	18	18	18
PSOVI05g03410	hypothetical protein BLA29_010036, partial	50	11	6	6	3
PSOVI05g03420	notchless protein homolog 1	63	24	32	26	19
PSOVI05g03430	DNA-directed RNA polymerases I, II, and III subunit RPABC1	60	24	28	29	23
PSOVI05g03500	zinc transporter ZIP9	42	16	20	18	19
PSOVI05g03520	Replication factor C subunit 2	38	9	17	15	12
PSOVI05g03530	lissencephaly-1 homolog	72	38	61	45	33
PSOVI05g03580	LETM1 domain-containing protein 1	30	7	8	7	7
PSOVI05g03590	protein lin-7 homolog C	137	48	94	70	78
PSOVI05g03640	protein l(2)37Cc	120	56	84	73	85
PSOVI05g03650	peptide transporter family 1 isoform X1	59	22	28	36	15
PSOVI05g03670	beta-1,3-galactosyltransferase 5-like	33	6	9	9	9
PSOVI05g03740	WD repeat-containing protein 13-like	24	12	10	11	8
PSOVI05g03790	Trafficking protein particle complex subunit 11	12	6	6	6	7
PSOVI05g04040	ankyrin repeat domain-containing protein 16 isoform X1	32	9	20	18	13
PSOVI05g04050	pancreatic triacylglycerol lipase-like	91	1	0	1	1
PSOVI05g04060	DNA-directed RNA polymerase I subunit RPA49-like	32	25	21	20	16
PSOVI05g04070	DNA primase small subunit	43	2	2	1	1
PSOVI05g04160	general transcriptional corepressor trfA-like	85	24	40	25	16
PSOVI05g04170	protein strawberry notch homolog 1 isoform X1	57	32	34	29	24
PSOVI05g04250	leucine-rich repeat-containing protein 47-like	103	38	46	38	35
PSOVI05g04260	hypothetical protein BLA29_012887, partial	170	45	2	3	5
PSOVI05g04310	Chitin binding Peritrophin-A domain containing protein 7	5	1	0	1	1
PSOVI05g04360	isoaspartyl peptidase/L-asparaginase-like isoform X1	31	14	18	16	16
PSOVI05g04480	NIF3-like protein 1	45	10	16	13	12
PSOVI05g04600	proliferating cell nuclear antigen-like	199	14	35	30	23
PSOVI05g04630	histone-lysine N-methyltransferase SETD1	19	5	5	5	5
PSOVI05g04670	mitochondrial ribonuclease P protein 1 homolog	4	1	1	1	2
PSOVI05g04690	hypothetical protein BLA29_011519, partial	91	50	52	44	40
PSOVI05g04710	hypothetical protein BLA29_008526, partial	27	8	11	11	10
PSOVI05g04720	protein lin-54 homolog isoform X2	60	9	18	14	16
PSOVI05g04730	COP9 signalosome complex subunit 4	34	12	12	13	10
PSOVI05g04740	Translational activator of cytochrome c oxidase 1	45	5	6	8	7
PSOVI05g04760	---NA---	25	4	5	7	7
PSOVI05g04810	piggyBac transposable element-derived protein 4-like	25	3	2	2	3
PSOVI05g04970	---NA---	11	2	4	3	4
PSOVI05g05000	---NA---	45	12	18	16	15
PSOVI05g05030	transmembrane protein 201 isoform X3	16	2	2	1	4
PSOVI05g05100	DNA replication ATP-dependent helicase/nuclease DNA2 isoform X4	8	2	1	1	1
PSOVI05g05180	mitochondrial-processing peptidase subunit beta	87	40	26	24	27
PSOVI05g05220	hypothetical protein BLA29_011365	75	17	22	17	15
PSOVI05g05300	protein TAPT1 homolog	28	8	14	14	9
PSOVI05g05310	serine/threonine-protein phosphatase Pgam5, mitochondrial-like isoform X1	47	26	30	25	24
PSOVI05g05510	Sodium-dependent glucose transporter 1	47	6	11	8	10
PSOVI05g05610	hypothetical protein BLA29_014448, partial	39	14	23	16	10
PSOVI05g05620	---NA---	17	3	5	7	5
PSOVI05g05700	---NA---	45	1	1	2	3
PSOVI06g00050	Succinate-semialdehyde dehydrogenase, mitochondrial	73	37	51	44	39
PSOVI06g00110	membrane associated guanylate kinase inverted related	26	12	13	11	9
PSOVI06g00250	Ileal sodium/bile acid cotransporter	11	2	1	2	3
PSOVI06g00330	transmembrane emp24 domain-containing protein 2	81	21	53	39	42
PSOVI06g00350	Fibulin-1	47	19	16	14	24
PSOVI06g00470	rac GTPase-activating protein 1-like	38	8	18	12	8
PSOVI06g00480	WD repeat domain phosphoinositide-interacting protein 4-like	46	7	13	11	15
PSOVI06g00520	protein trapped in endoderm-1-like	31	4	4	4	1
PSOVI06g00540	---NA---	64	7	14	9	6
PSOVI06g00590	putative ATPase N2B	33	12	13	11	8
PSOVI06g00610	zinc finger protein 598-like	108	28	46	32	26
PSOVI06g00620	TBC1 domain family member 30-like isoform X2	14	3	5	4	1
PSOVI06g00630	---NA---	39	9	14	11	4
PSOVI06g00640	ubiquitin-conjugating enzyme E2 J1-like	58	14	20	15	14
PSOVI06g00670	E3 ubiquitin-protein ligase ZNF598	78	16	28	22	21
PSOVI06g00690	neuropeptide Y receptor type 2-like	6	1	0	0	1
PSOVI06g00700	---NA---	19	2	1	3	6
PSOVI06g00720	multiple coagulation factor deficiency protein 2 homolog	1651	23	9	8	30
PSOVI06g00760	laminin subunit gamma-1	46	8	8	3	4
PSOVI06g00790	mucolipin-3-like isoform X2	15	6	9	8	9
PSOVI06g00800	---NA---	26	9	13	11	12
PSOVI06g00820	glycine-rich cell wall structural protein 1.8-like	21	2	4	3	2
PSOVI06g00830	molecular chaperone DnaJ	58	16	20	19	16
PSOVI06g00850	---NA---	69	4	11	6	3
PSOVI06g00930	cyclic nucleotide-gated cation channel alpha-3-like	15	3	4	4	5
PSOVI06g00970	---NA---	88	0	0	0	1
PSOVI06g00980	---NA---	6518	10	19	14	18
PSOVI06g01000	---NA---	19	1	0	0	1
PSOVI06g01050	---NA---	2340	3	6	4	6
PSOVI06g01060	---NA---	597	2	3	2	8
PSOVI06g01070	---NA---	957	9	13	15	18
PSOVI06g01100	GRAM domain-containing protein 1B	12	6	6	5	4
PSOVI06g01160	Group 3 mite allergen-like protein (serine protease)	15	2	3	2	1
PSOVI06g01170	---NA---	32	8	7	5	5
PSOVI06g01180	SWI/SNF-related matrix-associated actin-dependent regulator of chromatin subfamily E member 1 isoform X1	17	5	2	1	2
PSOVI06g01190	UDP-xylose and UDP-N-acetylglucosamine transporter	6	2	2	3	2
PSOVI06g01220	ubiquitin carboxyl-terminal hydrolase 20-like isoform X1	17	6	11	8	5
PSOVI06g01230	serine/threonine-protein kinase A-Raf-like isoform X2	56	16	19	16	11
PSOVI06g01240	multidrug resistance-associated protein 1-like	8	4	4	4	5
PSOVI06g01250	zinc transporter 9	52	19	27	20	15
PSOVI06g01260	ubiquitin-conjugating enzyme E2 A	250	96	111	88	51
PSOVI06g01270	protein ABHD18-like	58	34	48	38	28
PSOVI06g01310	plexin-B	14	6	12	7	4
PSOVI06g01360	---NA---	191	3	1	1	3
PSOVI06g01410	72 kDa inositol polyphosphate 5-phosphatase	8	2	3	2	1
PSOVI06g01430	Carbonic anhydrase 7	13	0	0	1	1
PSOVI06g01440	La domain-containing protein	28	3	7	4	4
PSOVI06g01450	UDP-glucuronic acid decarboxylase 1	33	11	20	14	10
PSOVI06g01470	hypothetical protein BLA29_008561	48	25	35	36	31
PSOVI06g01520	protein kibra isoform X2	29	6	14	10	4
PSOVI06g01530	MPN domain-containing protein-like isoform X1	22	7	17	12	7
PSOVI06g01570	---NA---	11	0	0	0	0
PSOVI06g01650	plexin-B-like	19	1	1	0	6
PSOVI06g01700	sestrin-3 isoform X2	73	36	42	38	39
PSOVI06g01730	Williams-Beuren syndrome chromosomal region 16 protein-like	44	13	26	21	18
PSOVI06g01740	charged multivesicular body protein 1b	87	29	39	27	40
PSOVI06g01780	---NA---	25	0	0	0	0
PSOVI06g01800	solute carrier family 43 member 3-like isoform X1	21	5	3	4	2
PSOVI06g01810	synaptogenesis protein syg-1-like	12	1	2	2	1
PSOVI06g01830	---NA---	93	8	17	15	9
PSOVI06g01840	COX assembly mitochondrial protein homolog	40	16	25	27	26
PSOVI06g01850	mediator of RNA polymerase II transcription subunit 21	39	4	10	7	6
PSOVI06g01870	peroxidase-like isoform X2	16	2	5	4	2
PSOVI06g01890	phosphatidylinositol N-acetylglucosaminyltransferase subunit Q isoform X3	11	4	5	5	5
PSOVI06g01910	hypothetical protein BLA29_004444, partial	18	2	5	6	4
PSOVI08g00040	---NA---	604	25	33	18	23
PSOVI08g00070	---NA---	15	2	3	2	2
PSOVI08g00080	---NA---	47	18	19	15	12
PSOVI08g00260	nucleolar protein 10	131	31	54	41	53
PSOVI08g00280	---NA---	113	14	36	23	41
PSOVI08g00290	---NA---	206	44	84	49	67
PSOVI08g00550	39S ribosomal protein L20, mitochondrial	148	34	49	33	46
PSOVI08g00600	---NA---	27	2	1	2	0
PSOVI08g00870	DNA replication licensing factor MCM7 isoform X1	73	5	10	8	12
PSOVI08g00890	---NA---	9638	15	25	17	117
PSOVI08g00900	---NA---	651	1	1	1	8
PSOVI08g00910	Proteasome subunit beta type-4	506	158	215	148	284
PSOVI08g00920	phosphatidylinositol glycan anchor biosynthesis class U protein	94	10	16	13	16
PSOVI08g01080	alpha-L-fucosidase isoform X1	112	31	25	29	42
PSOVI08g01160	iroquois-class homeodomain protein IRX-1-like protein	14	2	10	5	2
PSOVI08g01210	splicing factor 3B subunit 3	86	16	33	22	32
PSOVI08g01260	katanin p80 WD40 repeat-containing subunit B1-like	168	57	77	49	47
PSOVI08g01280	katanin p80 WD40 repeat-containing subunit B1-like	27	5	4	4	6
PSOVI08g01290	---NA---	7	0	0	0	0
PSOVI08g01300	gem-associated protein 2	51	22	25	24	31
PSOVI08g01310	UPF0598 protein C8orf82 homolog	49	21	23	22	25
PSOVI08g01320	Conserved oligomeric Golgi complex subunit 4	55	12	16	13	20
PSOVI08g01350	histone RNA hairpin-binding protein	72	3	13	9	11
PSOVI08g01540	transmembrane protease serine 9-like	6	1	1	1	1
PSOVI08g01550	---NA---	7	0	0	0	0
PSOVI08g01560	protocadherin-like wing polarity protein stan	11	1	0	0	2
PSOVI08g01690	NAD-dependent protein deacetylase sirtuin-6-like	89	46	32	24	34
PSOVI09g00130	exportin-2	43	9	9	9	9
PSOVI09g00210	hypothetical protein BLA29_000143	87	17	15	14	16
PSOVI09g00220	solute carrier family 35 member E1 homolog	31	9	21	17	14
PSOVI09g00230	E3 SUMO-protein ligase NSE2-like	28	18	13	14	10
PSOVI09g00250	DNA replication licensing factor MCM6-like	39	3	4	4	5
PSOVI09g00260	mitochondrial inner membrane protein COX18	43	3	4	5	6
PSOVI09g00380	oxysterol-binding protein-related protein 11-like	49	22	26	22	21
PSOVI09g00430	mitochondrial GTPase 1	21	6	6	8	8
PSOVI09g00450	CDC42 small effector protein 2	64	21	31	27	20
PSOVI09g00510	U6 snRNA-associated Sm-like protein LSm7	164	66	111	73	83
PSOVI09g00580	ABC transporter sub-family G-like protein	16	1	3	2	2
PSOVI09g00640	---NA---	5	0	0	0	0
PSOVI09g00650	maguk P55 subfamily member 2,6, putative	15	2	0	1	2
PSOVI09g00760	hypothetical protein QR98_0006380, partial	8	0	0	0	0
PSOVI09g00770	hypothetical protein BLA29_013342	30	4	2	4	2
PSOVI09g00790	actin-related protein 2 isoform X2	101	47	60	57	54
PSOVI09g00800	ribonuclease H2 subunit C	41	3	6	5	10
PSOVI09g00820	predicted protein	264	84	113	97	115
PSOVI09g00890	poly(ADP-ribose) glycohydrolase-like	8	4	4	4	3
PSOVI09g01010	DUF3421 domain-containing protein	3	0	0	0	0
PSOVI09g01080	putative inorganic phosphate cotransporter	36	11	13	13	9
PSOVI09g01100	alpha-ketoglutarate-dependent dioxygenase alkB homolog 4	37	17	22	21	14
PSOVI09g01110	---NA---	66846	85	158	85	132
PSOVI09g01170	Golgi reassembly-stacking protein 2	258	120	134	90	96
PSOVI09g01210	autophagy protein 5	42	11	18	17	23
PSOVI09g01230	hypothetical protein BLA29_014140, partial	17	8	11	11	9
PSOVI09g01250	U6 snRNA-associated Sm-like protein LSm4	58	15	21	19	17
PSOVI09g01280	dolichyl-diphosphooligosaccharide--protein glycosyltransferase subunit STT3A	80	25	40	29	28
PSOVI09g01310	hypothetical protein QR98_0091120	42	14	18	19	17
PSOVI09g01370	beta-hexosaminidase subunit alpha-like isoform X2	78	2	5	3	7
PSOVI09g01430	low-density lipoprotein receptor, putative	68	25	28	38	15
PSOVI09g01570	---NA---	11	0	0	0	0
PSOVI09g01650	---NA---	8	1	1	1	1
PSOVI09g01660	forkhead box protein D3	40	7	12	7	8
PSOVI09g01700	histone H2A deubiquitinase MYSM1 isoform X1	31	10	10	9	5
PSOVI09g01710	vitellogenin-like protein	4964	7	14	6	14
PSOVI09g01770	DET1 homolog	21	3	4	4	3
PSOVI09g01860	heparan sulfate 2-O-sulfotransferase 1-like	40	8	16	14	12
PSOVI09g01870	secreted protein ISCW018755-like protein	14	1	3	3	3
PSOVI09g01880	7-dehydrocholesterol reductase-like	20	7	12	10	11
PSOVI09g01910	ras-specific guanine nucleotide-releasing factor RalGPS1 isoform X2	55	31	39	39	19
PSOVI09g01950	nitrogen permease regulator 2-like protein	27	15	17	14	9
PSOVI09g01980	PIN2/TERF1-interacting telomerase inhibitor 1	39	11	21	21	15
PSOVI09g02090	pseudouridine-5'-phosphatase isoform X1	87	25	28	27	13
PSOVI09g02240	zinc finger protein 367	27	6	9	8	5
PSOVI09g02280	40S ribosomal protein S11	844	221	502	403	488
PSOVI09g02300	Methylcrotonoyl-CoA carboxylase beta chain, mitochondrial	79	18	28	29	37
PSOVI09g02310	cap-specific mRNA (nucleoside-2'-O-)-methyltransferase 2	6	1	1	1	1
PSOVI09g02320	Dymeclin	28	18	20	18	13
PSOVI09g02330	hypothetical protein BLA29_009996	18	7	4	4	3
PSOVI09g02430	thioredoxin reductase 1, cytoplasmic-like	240	80	102	74	67
PSOVI09g02450	nose resistant to fluoxetine protein 6-like	15	8	8	7	5
PSOVI09g02490	cytoplasmic polyadenylation element-binding protein 1-like isoform X2	57	5	6	4	4
PSOVI09g02560	sodium-dependent phosphate transport protein 1, chloroplastic-like	185	41	41	37	41
PSOVI14g00100	transcriptional regulator ATRX homolog	17	5	0	1	1
PSOVI14g00130	developmentally-regulated GTP-binding protein 2	78	44	46	36	45
PSOVI14g00200	DEAD-box ATP-dependent RNA helicase 14	28	11	11	9	9
PSOVI14g00210	hypothetical protein BLA29_000886, partial	13	2	2	1	2
PSOVI14g00220	Sentrin-specific protease 2	35	10	14	13	8
PSOVI14g00260	hypothetical protein BLA29_003293, partial	51	9	9	10	9
PSOVI14g00380	Cleavage and polyadenylation specificity factor subunit 2	27	5	7	5	4
PSOVI14g00390	probable cleavage and polyadenylation specificity factor subunit 2	24	4	5	4	4
PSOVI14g00400	brahma-associated protein of 60 kDa isoform X1	72	31	50	37	26
PSOVI14g00470	soluble guanylate cyclase 88E-like	35	23	26	21	13
PSOVI14g00490	soluble guanylate cyclase 88E isoform X1	18	6	4	5	2
PSOVI14g00500	soluble guanylate cyclase 88E isoform X1	11	4	2	3	2
PSOVI14g00600	KAT8 regulatory NSL complex subunit 3	31	10	17	14	9
PSOVI14g00610	stromal cell-derived factor 2	158	83	34	26	30
PSOVI14g00620	zinc finger BED domain-containing protein 1	36	11	10	8	4
PSOVI14g00770	LIM and calponin homology domains-containing protein 1-like	85	31	61	50	35
PSOVI14g00830	Coiled-coil domain-containing protein 93	12	4	6	6	5
PSOVI14g00900	biogenesis of lysosome-related organelles complex 1 subunit 1	54	36	36	37	25
PSOVI14g00940	exostosin-like 3	230	8	14	13	8
PSOVI14g00950	exostosin-like 3	37	7	13	10	8
PSOVI14g00970	long-chain-fatty-acid--CoA ligase 4-like	153	29	49	44	27
PSOVI14g01000	Phospholipase A2 venom-like protein	157	14	14	18	10
PSOVI14g01060	---NA---	41	0	1	1	2
PSOVI14g01140	---NA---	9	0	0	0	0
PSOVI14g01150	skin secretory protein xP2-like	5722	5	11	4	9
PSOVI14g01160	---NA---	2318	2	4	2	4
PSOVI14g01170	---NA---	1125	2	3	1	2
PSOVI14g01180	putative per-hexamer repeat protein 5	157	1	1	1	1
PSOVI14g01190	mediator of RNA polymerase II transcription subunit 8 isoform X2	52	21	25	20	17
PSOVI14g01200	bone morphogenetic protein 4-like isoform X1	249	44	60	46	22
PSOVI14g01210	mediator of RNA polymerase II transcription subunit 8 isoform X2	52	21	25	20	17
PSOVI14g01220	bone morphogenetic protein 4-like isoform X1	39	6	7	6	4
PSOVI14g01230	rac GTPase-activating protein 1-like	33	8	5	8	9
PSOVI14g01240	tRNA wybutosine-synthesizing protein 4-like isoform X1	9	3	3	3	3
PSOVI14g01250	inactive pancreatic lipase-related protein 1-like	72	20	13	18	33
PSOVI14g01260	methyl-CpG-binding domain protein 5 isoform X1	28	12	16	14	12
PSOVI14g01270	sodium-driven chloride bicarbonate exchanger isoform X4	58	28	20	25	10
PSOVI14g01350	hyccin isoform X1	40	16	21	19	9
PSOVI14g01370	39S ribosomal protein L42, mitochondrial	59	17	14	15	15
PSOVI14g01380	arylsulfatase B-like	13	2	2	4	5
PSOVI14g01400	Ecdysone-inducible protein E75	26	0	1	0	2
PSOVI14g01460	acyl-CoA Delta(11) desaturase-like	10	6	5	3	4
PSOVI14g01470	protein SCAF8-like	39	21	35	27	20
PSOVI14g01480	Integrator complex subunit 2	19	6	6	6	5
PSOVI14g01500	putative zinc metalloproteinase C607.06c	8	2	4	3	2
PSOVI14g01600	---NA---	23	9	4	4	6
PSOVI14g01640	beta-ureidopropionase-like isoform X1	70	29	48	33	26
PSOVI14g01690	protein Gawky isoform X1	63	7	4	4	11
PSOVI14g01760	caspase 8	6	2	1	2	2
PSOVI14g01790	peroxisome biogenesis factor 10-like	13	2	3	3	3
PSOVI14g01900	28S ribosomal protein S7, mitochondrial	83	21	24	23	35
PSOVI14g01930	eukaryotic translation initiation factor 3 subunit I	92	34	58	51	61
PSOVI14g01940	putative RNA-binding protein 15	61	21	38	27	22
PSOVI14g01950	myosin heavy chain, clone 203-like	25	6	9	8	8
PSOVI14g01970	kinesin-like protein KIF11-A	26	5	1	1	1
PSOVI14g02020	RING finger protein 157	42	4	5	5	5
PSOVI14g02030	MOSC domain-containing protein	35	9	9	11	9
PSOVI14g02040	vacuolar protein sorting-associated protein 53 homolog	11	5	3	4	4
PSOVI14g02050	cathepsin O-like	46	27	29	19	22
PSOVI14g02070	putative lipoyltransferase 2, mitochondrial	30	8	9	9	8
PSOVI14g02100	Endoplasmic reticulum-Golgi intermediate compartment protein 2	27	13	11	10	11
PSOVI14g02120	meiotic recombination protein DMC1/LIM15 homolog	12	2	2	3	2
PSOVI14g02130	GPI mannosyltransferase 1-like	53	8	10	9	6
PSOVI14g02200	ADP-ribosylation factor GTPase-activating protein 1	113	80	82	64	58
PSOVI14g02230	UDP-N-acetylglucosamine transporter-like isoform X1	23	5	6	8	9
PSOVI14g02260	ufm1-specific protease 2	18	5	8	8	7
PSOVI14g02270	Mitotic checkpoint serine/threonine-protein kinase BUB1 beta	10	1	2	2	2
PSOVI14g02280	TFIIH basal transcription factor complex helicase XPD subunit	35	4	4	5	3
PSOVI14g02290	zinc finger HIT domain-containing protein 1	40	13	21	19	13
PSOVI14g02320	zinc finger CCCH domain-containing protein 14	30	13	17	18	12
PSOVI14g02340	hypothetical protein QR98_0005110	39	13	27	19	12
PSOVI14g02370	---NA---	12	1	0	1	1
PSOVI14g02380	ER degradation-enhancing alpha-mannosidase-like protein 3	20	2	4	5	4
PSOVI14g02390	ER degradation-enhancing alpha-mannosidase-like protein 3	32	10	17	16	10
PSOVI14g02410	carbonyl reductase family member 4	20	7	8	9	8
PSOVI14g02440	transmembrane protein 68	42	28	31	26	20
PSOVI14g02490	nuclear receptor-binding protein homolog isoform X2	74	51	48	37	28
PSOVI14g02520	CCA tRNA nucleotidyltransferase 1, mitochondrial	29	5	10	9	7
PSOVI14g02530	probable protein phosphatase CG10417	65	12	22	19	17
PSOVI14g02550	protein RTF2 homolog	48	29	23	22	18
PSOVI14g02560	D-beta-hydroxybutyrate dehydrogenase, mitochondrial-like	24	1	5	4	3
PSOVI14g02570	---NA---	52	17	22	17	16
PSOVI14g02590	dynein light chain 1, cytoplasmic	127	25	54	48	68
PSOVI14g02610	GTP-binding protein 1-like	81	24	31	31	29
PSOVI14g02720	Transcription elongation factor B polypeptide 1	140	65	71	66	84
PSOVI14g02780	protein yippee-like 5	139	48	52	48	67
PSOVI14g02800	coiled-coil domain-containing protein 25	63	17	23	24	22
PSOVI14g02820	N-acetyltransferase ESCO2	51	7	5	5	4
PSOVI14g02850	serine--tRNA ligase, cytoplasmic	97	38	66	57	62
PSOVI14g02910	probable methyltransferase-like protein 15 homolog	8	4	5	4	3
PSOVI14g02930	serine/threonine-protein kinase MAK-like	7	3	3	3	2
PSOVI14g02980	dihydrolipoyllysine-residue succinyltransferase component of 2-oxoglutarate dehydrogenase complex, mitochondrial	166	91	112	99	82
PSOVI14g03000	trafficking protein particle complex subunit 2-like protein	21	9	13	12	12
PSOVI14g03010	V-type proton ATPase subunit B	168	46	101	68	56
PSOVI14g03020	TATA box-binding protein-like protein 1	121	34	49	36	25
PSOVI14g03040	beta-1,4-mannosyltransferase egh	35	18	25	23	20
PSOVI14g03060	Minor histocompatibility antigen H13	116	55	77	64	70
PSOVI14g03120	ubiquitin-conjugating enzyme E2 C	401	79	7	8	12
PSOVI14g03140	GTPase Era, mitochondrial-like	9	3	3	3	2
PSOVI14g03200	protein asunder homolog	14	2	4	5	4
PSOVI14g03210	Ubiquitin carboxyl-terminal hydrolase 30	28	8	10	11	9
PSOVI14g03220	neurobeachin isoform X6	15	11	14	11	10
PSOVI14g03230	threonylcarbamoyladenosine tRNA methylthiotransferase	48	16	26	23	19
PSOVI14g03260	prominin-like protein isoform X1	32	18	23	20	16
PSOVI14g03270	General transcription factor IIE subunit 1	32	6	7	7	6
PSOVI14g03350	chromatin assembly factor 1 subunit B	45	4	4	4	4
PSOVI14g03370	Multiple inositol polyphosphate phosphatase-like protein	16	8	7	8	5
PSOVI14g03390	BTB/POZ domain-containing protein KCTD3	37	22	22	22	24
PSOVI14g03400	RNA-binding protein Nova-1-like	162	67	65	60	67
PSOVI14g03420	Zgc:172139 protein	22	9	11	13	6
PSOVI14g03440	Claspin like protein	24	3	6	5	3
PSOVI14g03450	galactosylgalactosylxylosylprotein 3-beta-glucuronosyltransferase I-like	31	10	13	11	9
PSOVI14g03460	PHD finger protein	51	20	21	15	18
PSOVI14g03500	TBC1 domain family member 22B-like isoform X1	84	42	49	51	60
PSOVI14g03530	equilibrative nucleoside transporter 3	38	14	14	12	15
PSOVI14g03550	serine proteinase stubble-like	28	7	5	7	8
PSOVI14g03660	integrator complex subunit 5-like	35	5	7	6	5
PSOVI14g03680	glutaryl-CoA dehydrogenase, mitochondrial	77	47	49	44	42
PSOVI14g03700	endoplasmic reticulum lectin 1 isoform X1	30	13	13	14	12
PSOVI14g03750	single-stranded DNA-binding protein, mitochondrial	122	33	63	61	65
PSOVI14g03780	tubulin gamma-2 chain	65	15	10	10	8
PSOVI14g03800	hypothetical protein BLA29_014762, partial	36	3	3	3	3
PSOVI14g03830	tRNA (adenine(58)-N(1))-methyltransferase non-catalytic subunit TRM6-like	16	5	11	10	6
PSOVI14g03840	replication factor C subunit 5	35	17	9	9	4
PSOVI14g03910	F-box/WD repeat-containing protein 7 isoform X1	90	18	37	23	17
PSOVI14g03920	protein cramped-like	32	13	23	18	13
PSOVI14g03970	hypothetical protein BLA29_004054	94	0	1	2	2
PSOVI14g04010	GNAT family acetyltransferase-like protein	13	4	8	7	3
PSOVI14g04110	homeobox even-skipped homolog protein 1-like	24	5	9	6	3
PSOVI14g04120	Nuclear pore complex protein Nup205	14	5	9	5	7
PSOVI14g04130	WD repeat domain phosphoinositide-interacting protein 3	55	21	26	22	16
PSOVI14g04160	chromatin-remodeling complex ATPase chain Iswi	36	20	21	15	12
PSOVI14g04180	derlin-2	85	19	16	17	20
PSOVI14g04240	GDP-Man:Man(3)GlcNAc(2)-PP-Dol alpha-1,2-mannosyltransferase	16	2	2	2	3
PSOVI14g04260	RUN and FYVE domain-containing protein 2-like isoform X2	42	21	30	23	10
PSOVI14g04270	eukaryotic translation initiation factor 4E-like	93	33	46	39	45
PSOVI14g04280	retinol dehydrogenase 12-like	6	1	0	1	0
PSOVI14g04300	protein SDA1 homolog	23	11	16	13	13
PSOVI14g04350	thioredoxin-related transmembrane protein 2 homolog	52	19	26	25	23
PSOVI14g04410	DPH3 homolog	99	52	50	51	48
PSOVI14g04560	crooked neck-like protein 1	31	9	8	7	7
PSOVI14g04570	AP-2 complex subunit sigma	78	32	32	35	36
PSOVI14g04710	Retrovirus-related Pol polyprotein from transposon TNT 1-94	34	0	0	0	1
PSOVI14g04720	Retrovirus-related Pol polyprotein from transposon TNT 1-94	77	2	1	1	4
PSOVI14g04810	---NA---	1617	86	67	49	157
PSOVI14g04830	trimethylguanosine synthase	30	7	9	9	7
PSOVI14g04840	39S ribosomal protein L48, mitochondrial	25	10	10	11	8
PSOVI14g04890	exonuclease 1	34	5	10	8	6
PSOVI14g04900	protein YIF1B-B-like isoform X2	100	53	56	46	57
PSOVI14g04910	alpha-ketoglutarate-dependent dioxygenase alkB homolog 6	20	9	11	12	11
PSOVI14g04920	mucolipin-3-like isoform X2	29	11	13	12	10
PSOVI14g04970	vacuolar protein sorting-associated protein 72 homolog	44	30	24	21	14
PSOVI14g05040	nuclear pore membrane glycoprotein 210 isoform X2	24	8	6	4	6
PSOVI14g05050	NADH dehydrogenase [ubiquinone] 1 alpha subcomplex assembly factor 5	31	13	16	16	9
PSOVI14g05110	DNA mismatch repair protein Msh2	14	6	9	8	6
PSOVI14g05120	UDP-N-acetylglucosamine transferase subunit ALG14 homolog	32	14	20	20	15
PSOVI14g05330	ninein-like protein isoform X2	35	12	6	5	2
PSOVI14g05410	activator of 90 kDa heat shock protein ATPase homolog 1	90	38	42	38	29
PSOVI14g05420	rRNA methyltransferase 3, mitochondrial	12	7	3	3	2
PSOVI14g05470	protein croquemort-like	329	79	87	82	55
PSOVI14g05480	DDB1- and CUL4-associated factor 5	43	17	20	18	20
PSOVI14g05550	---NA---	72	30	26	26	18
PSOVI14g05670	glycosyltransferase 25 family member	37	8	10	9	12
PSOVI14g05730	transmembrane protein 94 isoform X1	15	8	11	8	8
PSOVI14g05770	oxysterol-binding protein 1-like	87	61	75	63	55
PSOVI14g05780	bifunctional heparan sulfate N-deacetylase/N-sulfotransferase	62	24	42	27	16
PSOVI14g05790	protein CASC3 isoform X2	49	9	8	7	10
PSOVI14g05860	hypothetical protein BLA29_008048	2646	7	8	9	25
PSOVI14g05910	---NA---	15	0	1	0	0
PSOVI14g05920	---NA---	34	2	2	1	1
PSOVI14g06000	structural maintenance of chromosomes protein 3-like	17	8	13	10	9
PSOVI14g06020	Ubiquitin-conjugating enzyme E2 G1	83	38	54	56	43
PSOVI14g06030	Integrator complex subunit 1	12	4	5	4	5
PSOVI14g06040	ras-related protein Rab-18	175	141	132	140	149
PSOVI14g06070	activating signal cointegrator 1-like	29	7	10	11	10
PSOVI14g06090	10 kDa heat shock protein, mitochondrial isoform X2	532	81	107	87	117
PSOVI14g06100	60 kDa heat shock protein, mitochondrial-like	343	36	93	69	82
PSOVI14g06210	transcription initiation factor TFIID subunit 6 isoform X1	81	33	25	15	11
PSOVI14g06220	---NA---	82	40	52	45	29
PSOVI14g06360	tRNA (uracil(54)-C(5))-methyltransferase homolog	19	4	6	6	4
PSOVI14g06390	hypothetical protein BLA29_008947	59	22	32	24	19
PSOVI14g06400	Exportin-4	18	3	3	3	4
PSOVI14g06490	protein DDI1 homolog 2	114	66	61	43	38
PSOVI14g06540	maguk P55 subfamily member 2,6, putative	30	1	0	0	2
PSOVI14g06610	---NA---	30	3	6	5	9
PSOVI14g06660	Transcription factor MafG	211	33	48	31	29
PSOVI14g06790	signal recognition particle 9 kDa protein	36	11	12	13	20
PSOVI14g06800	3-hydroxyacyl-CoA dehydrogenase type-2	81	25	28	23	14
PSOVI14g06810	torsin-1A-like isoform X1	43	20	20	20	16
PSOVI14g06900	Niemann-Pick C1 protein isoform X1	38	4	3	3	6
PSOVI14g06910	Methylthioribose-1-phosphate isomerase	78	6	7	7	9
PSOVI14g06960	DNA topoisomerase 2-binding protein 1	44	2	1	2	2
PSOVI14g06970	---NA---	76	21	36	29	30
PSOVI14g06990	clathrin light chain isoform X1	147	51	86	78	66
PSOVI14g07000	hypothetical protein BLA29_007993, partial	46	23	23	20	19
PSOVI14g07010	glycosyltransferase-like domain-containing protein 1 isoform X2	40	11	18	16	12
PSOVI14g07070	glucose-induced degradation protein 8 homolog	69	33	40	38	38
PSOVI14g07080	Tubulin-folding cofactor B	74	19	15	13	18
PSOVI14g07120	stomatin-like protein 1	5	0	0	0	0
PSOVI14g07150	zinc finger protein Xfin	83	36	67	41	31
PSOVI14g07360	PHD finger-like domain-containing protein 5A	162	31	55	41	43
PSOVI14g07440	COP9 signalosome complex subunit 8	74	24	22	24	25
PSOVI14g07470	N-acetylgalactosamine-6-sulfatase isoform X2	46	9	3	4	8
PSOVI14g07490	ataxin-2-like protein	208	71	99	61	47
PSOVI14g07510	hypothetical protein QR98_0037850	19	7	4	6	4
PSOVI14g07520	clathrin heavy chain	220	70	90	70	79
PSOVI14g07530	hypothetical protein BLA29_002655	21	4	3	5	4
PSOVI14g07540	poly(A)-specific ribonuclease PARN-like	8	4	4	4	4
PSOVI14g07610	TFIIH basal transcription factor complex helicase XPB subunit	30	14	21	18	15
PSOVI14g07620	---NA---	47	3	5	5	7
PSOVI14g07670	B-cell CLL/lymphoma 6 member B protein-like	107	1	5	4	7
PSOVI14g07740	importin subunit beta-1-like	82	19	33	23	21
PSOVI14g07750	protein transport protein Sec61 subunit beta	1335	445	452	291	443
PSOVI14g07790	hypothetical protein BLA29_000421, partial	10	3	5	5	3
PSOVI14g07910	clustered mitochondria protein homolog isoform X1	56	40	25	27	24
PSOVI14g08010	SOSS complex subunit B2	93	22	32	27	34
PSOVI14g08090	glycerophosphocholine phosphodiesterase GPCPD1-like	22	4	2	3	3
PSOVI14g08170	---NA---	24	0	0	0	1
PSOVI14g08240	mpv17-like protein 2	10	2	1	3	3
PSOVI14g08330	actin-related protein 2/3 complex subunit 3	954	188	227	277	423
PSOVI14g08390	probable ATP-dependent RNA helicase DDX47	36	17	23	18	13
PSOVI14g08470	alanine--tRNA ligase, mitochondrial	25	3	6	6	6
PSOVI14g08490	YEATS domain-containing protein 4	48	12	11	11	10
PSOVI14g08530	---NA---	55	5	2	6	6
PSOVI14g08570	RUS1 family protein C16orf58 homolog	43	8	10	10	9
PSOVI14g08590	diuretic hormone receptor-like	33	17	15	12	10
PSOVI14g08610	ubiquitin carboxyl-terminal hydrolase calypso	19	6	8	6	5
PSOVI14g08650	zeta-sarcoglycan-like protein	32	9	4	6	5
PSOVI14g08810	SH2B adapter protein 3	50	19	27	21	14
PSOVI14g08820	nuclear transcription factor Y subunit alpha-like isoform X1	48	9	13	9	11
PSOVI14g08840	ADP-ribosylation factor 1	353	184	253	210	199
PSOVI14g08900	L-galactose dehydrogenase-like isoform X1	37	13	16	15	12
PSOVI14g08960	exosome complex component RRP43-like	54	11	26	20	17
PSOVI14g09030	Ran-specific GTPase-activating protein	77	17	20	19	18
PSOVI14g09060	ankyrin repeat domain-containing protein 54-like	28	19	16	14	13
PSOVI14g09200	probable 28S rRNA (cytosine-C(5))-methyltransferase	36	5	10	9	8
PSOVI14g09240	importin-9 isoform X1	30	10	12	11	9
PSOVI14g09270	Retrovirus-related Pol polyprotein from type-1 retrotransposable element R1	3	0	0	1	1
PSOVI14g09280	exosome complex component RRP4	48	16	25	25	33
PSOVI14g09300	multidrug resistance-associated protein 5-like isoform X3	24	5	10	9	10
PSOVI14g09320	protein NDRG3-like isoform X2	64	31	33	31	33
PSOVI14g09330	Activated CDC42 kinase 1	15	4	6	5	3
PSOVI14g09340	putative sodium-coupled neutral amino acid transporter 10	21	6	9	9	7
PSOVI14g09350	transcription factor glial cells missing-like	11	1	2	1	1
PSOVI14g09410	oligosaccharyltransferase complex subunit ostc-A	56	16	25	23	26
PSOVI14g09430	N6-adenosine-methyltransferase 70 kDa subunit-like	31	14	12	10	9
PSOVI14g09460	glutamate receptor ionotropic, kainate 2-like	32	14	25	17	7
PSOVI14g09490	eukaryotic translation initiation factor 5	154	89	85	82	55
PSOVI14g09510	probable RNA-binding protein EIF1AD	59	22	21	18	18
PSOVI14g09550	Histone chaperone asf1	162	28	37	26	32
PSOVI14g09560	nucleoporin p54 isoform X2	34	12	8	7	6
PSOVI14g09600	TATA-box-binding protein	77	29	32	28	30
PSOVI14g09610	microspherule protein 1	49	19	13	10	9
PSOVI14g09620	serine/threonine-protein kinase PAK mbt	57	21	24	21	16
PSOVI14g09630	serine/threonine-protein kinase PAK mbt	137	61	77	53	38
PSOVI14g09640	adenylosuccinate lyase-like isoform X2	122	44	50	54	45
PSOVI14g09710	Helix-loop-helix domain containing protein 2	38	6	9	7	15
PSOVI14g09780	kinesin-like protein KIF18A	25	2	2	2	2
PSOVI14g09800	U3 small nucleolar RNA-associated protein 4 homolog	28	7	7	6	5
PSOVI14g09820	Heat shock protein 83	977	192	244	169	149
PSOVI14g09830	snRNA-activating protein complex subunit 3-like	13	4	5	5	4
PSOVI14g09880	acidic mammalian chitinase-like	8	4	4	4	2
PSOVI14g09890	cyclin-dependent-like kinase 5	70	23	24	21	38
PSOVI14g09900	T-complex protein 1 subunit delta-like	237	94	153	132	139
PSOVI14g09910	DNA repair protein RAD50	10	6	5	5	3
PSOVI14g10020	threonine aspartase 1	30	11	11	10	9
PSOVI14g10030	mitochondrial intermembrane space import and assembly protein 40	41	12	15	17	14
PSOVI14g10050	SWI/SNF-related matrix-associated actin-dependent regulator of chromatin subfamily E member 1	20	9	12	13	11
PSOVI14g10060	Methyltransferase-like protein 13	21	5	5	6	4
PSOVI14g10100	E3 ubiquitin-protein ligase ARIH2	23	8	9	11	7
PSOVI14g10170	integrator complex subunit 7	12	3	6	4	3
PSOVI14g10210	nuclear cap-binding protein subunit 2	87	25	34	30	27
PSOVI14g10220	dimethyladenosine transferase 2, mitochondrial	16	1	2	3	2
PSOVI14g10230	cytosolic Fe-S cluster assembly factor NUBP1	48	7	10	11	12
PSOVI14g10260	hypothetical protein BLA29_001808	15	1	1	1	1
PSOVI14g10270	UTP--glucose-1-phosphate uridylyltransferase-like	198	34	21	24	45
PSOVI14g10300	sulfatase-modifying factor 1	28	4	4	3	3
PSOVI14g10310	sulfatase-modifying factor 1	26	7	7	6	7
PSOVI14g10460	transcription factor GATA-5-like	102	19	16	19	29
PSOVI14g10470	solute carrier family 25 member 51-like	34	24	17	16	13
PSOVI14g10500	sodium/calcium exchanger 3-like	68	21	28	24	20
PSOVI14g10540	estrogen receptor beta-like	66	20	22	22	21
PSOVI14g10550	glycolipid transfer protein-like	18	4	3	4	5
PSOVI14g10560	rRNA-processing protein UTP23 homolog	42	13	15	14	12
PSOVI14g10630	OCIA domain-containing protein 1	116	60	86	83	86
PSOVI14g10700	ubiquinol-cytochrome-c reductase complex assembly factor 2	24	13	10	13	13
PSOVI14g10820	5-hydroxytryptamine receptor 1-like	75	33	34	18	12
PSOVI14g10860	---NA---	14	4	3	2	2
PSOVI14g10890	RISC-loading complex subunit tarbp2-like	40	23	15	14	18
PSOVI14g10940	Transmembrane 9 superfamily member 3	84	53	71	57	56
PSOVI14g10960	39S ribosomal protein L10, mitochondrial-like	48	30	31	28	28
PSOVI14g11010	hypothetical protein QR98_0083580	17	8	1	2	1
PSOVI14g11050	transmembrane protein 185A-like	100	28	44	35	39
PSOVI14g11060	Thioredoxin domain-containing protein 15	55	23	19	18	15
PSOVI14g11070	luc7-like protein 3	64	35	48	39	22
PSOVI14g11080	histone H3-like centromeric protein CSE4	72	45	46	41	30
PSOVI14g11100	40S ribosomal protein S23	369	108	213	176	200
PSOVI14g11120	recQ-mediated genome instability protein 1-like isoform X1	39	9	14	15	15
PSOVI14g11150	Dynactin subunit 5	89	32	42	32	44
PSOVI14g11160	factor VIII intron 22 protein-like	16	7	9	7	8
PSOVI14g11210	hypothetical protein BLA29_006783	31	12	7	7	7
PSOVI17g00010	histone H2B	475	120	17	21	13
PSOVI17g00020	histone H4-like	841	179	35	32	44
PSOVI17g00080	dolichyl-phosphate beta-glucosyltransferase-like	62	18	32	27	31
PSOVI17g00090	---NA---	151	3	5	0	1
PSOVI17g00150	hypothetical protein BLA29_003749	11	1	1	1	1
PSOVI17g00440	coiled-coil-helix-coiled-coil-helix domain-containing protein 2	1548	571	530	451	613
PSOVI17g00450	Tudor domain-containing protein	47	8	15	15	18
PSOVI17g00570	WASH complex subunit 5-like	12	4	5	6	4
PSOVI17g00660	---NA---	23	6	6	7	9
PSOVI17g00670	collagen alpha-1(IV) chain-like	28	10	19	14	8
PSOVI17g00700	suppressor of fused homolog	70	42	54	43	38
PSOVI17g00750	N-fatty-acyl-amino acid synthase/hydrolase PM20D1-like	22	5	6	6	10
PSOVI17g00770	rab-like protein 6	27	5	14	13	8
PSOVI17g00810	---NA---	32	8	3	2	1
PSOVI17g00860	thymidylate synthase-like	60	3	11	11	7
PSOVI17g00870	Intron-binding protein aquarius	11	3	6	4	4
PSOVI17g01010	spliceosome-associated protein CWC15 homolog	61	25	36	34	30
PSOVI17g01060	cysteine protease ATG4B	49	18	23	21	16
PSOVI17g01070	protein phosphatase PP2A 55 kDa regulatory subunit isoform X3	37	19	7	8	4
PSOVI17g01250	T-cell immunomodulatory protein	55	39	34	33	35
PSOVI17g01300	DNA-directed RNA polymerase III subunit RPC2	21	4	8	6	6
PSOVI17g01330	inhibitor of growth protein 1	117	50	71	64	72
PSOVI17g01570	peptidyl-prolyl cis-trans isomerase-like 4	39	16	25	23	19
PSOVI17g01580	CTP synthase 2 isoform X1	54	40	44	38	42
PSOVI17g01780	sec1 family domain-containing protein 1	42	28	25	23	25
PSOVI17g01810	syntaxin-16	26	9	13	12	8
PSOVI17g01820	glycerate kinase	10	4	5	5	5
PSOVI17g01830	FK506-binding protein 15	22	9	7	8	12
PSOVI17g01850	speckle targeted PIP5K1A-regulated poly(A) polymerase-like	29	12	6	5	4
PSOVI17g01860	motile sperm domain-containing protein 2-like	8	3	2	3	3
PSOVI17g01890	signal recognition particle receptor subunit beta-like	50	11	16	15	19
PSOVI17g01980	Protein FAM49B	68	29	39	30	25
PSOVI17g01990	protein FAM49B-like	73	17	28	20	20
PSOVI17g02020	hypothetical protein BLA29_006514, partial	59	16	26	20	17
PSOVI17g02030	nuclear pore complex protein nup214-like protein	14	2	2	2	4
PSOVI17g02070	ATP-dependent DNA helicase PIF1	42	10	9	9	9
PSOVI17g02090	putative aminopeptidase W07G4.4	159	44	63	51	68
PSOVI17g02110	solute carrier family 12 member 6 isoform X1	12	6	5	4	5
PSOVI17g02190	DFP2-like protein	10	3	3	4	3
PSOVI17g02260	DFP2-like protein	113	1	1	2	2
PSOVI17g02270	hypothetical protein BLA29_009992, partial	34	5	3	3	2
PSOVI17g02280	DNA-directed RNA polymerase II subunit RPB2	87	30	54	36	43
PSOVI17g02290	pre-mRNA-splicing factor SPF27	116	42	54	42	42
PSOVI17g02320	homocysteine-responsive endoplasmic reticulum-resident ubiquitin-like domain member 2 protein	165	61	68	51	57
PSOVI17g02330	tyrosine-protein phosphatase non-receptor type 1 isoform X2	38	21	28	22	16
PSOVI17g02350	allergen Aca s 13	1027	203	180	205	320
PSOVI17g02370	15 kDa selenoprotein	75	35	36	39	45
PSOVI17g02380	28S ribosomal protein S17, mitochondrial	25	8	6	9	9
PSOVI17g02390	pre-mRNA-processing factor 19	189	25	33	25	28
PSOVI17g02400	beta-1,4-galactosyltransferase 7	12	2	2	2	2
PSOVI17g02410	disintegrin and metalloproteinase domain-containing protein 12-like protein	114	62	71	58	33
PSOVI17g02490	gamma-tubulin complex component 3 homolog	14	7	3	4	4
PSOVI17g02510	putative serine protease K12H4.7	149	38	40	38	76
PSOVI17g02520	ATP-binding cassette sub-family D member 4 isoform X2	10	3	5	5	6
PSOVI17g02590	ATP-dependent DNA helicase DDX11-like	9	0	1	0	0
PSOVI17g02600	uracil-DNA glycosylase-like	39	3	5	6	2
PSOVI17g02620	SWI/SNF-related matrix-associated actin-dependent regulator of chromatin subfamily A-like protein 1	55	6	8	7	5
PSOVI17g02630	putative acylphosphatase organ-common type isozyme variant 1	34	11	12	13	9
PSOVI17g02720	protein turtle	56	6	7	4	4
PSOVI17g02880	H/ACA ribonucleoprotein complex subunit 2-like protein	87	35	64	48	35
PSOVI17g02930	Mediator of RNA polymerase II transcription subunit 24	14	3	3	2	5
PSOVI17g02970	vesicle transport through interaction with t-SNAREs homolog 1B	61	31	45	34	28
PSOVI17g03030	---NA---	5	0	0	0	1
PSOVI17g03140	Membrane-bound transcription factor site-1 protease	16	6	8	7	6
PSOVI17g03230	retinoblastoma-binding protein 5 homolog	55	22	28	23	16
PSOVI17g03320	Neuronal PAS domain-containing protein 4	20	4	9	2	3
PSOVI17g03400	putative pre-mRNA-splicing factor ATP-dependent RNA helicase DHX16	41	13	19	18	17
PSOVI17g03510	---NA---	7	1	0	1	1
PSOVI17g03520	sorting nexin-6-like	65	38	37	30	30
PSOVI17g03530	Succinate dehydrogenase [ubiquinone] cytochrome b small subunit, mitochondrial	90	54	46	55	52
PSOVI17g03540	Atg14-like protein	32	22	21	19	23
PSOVI17g03580	chymotrypsin inhibitor-like	338	115	15	15	12
PSOVI17g03590	chymotrypsin inhibitor-like	322	134	26	33	10
PSOVI17g03600	hypothetical protein QR98_0001350	27	9	17	11	12
PSOVI17g03670	hypothetical protein BLA29_001079	238	10	9	6	27
PSOVI17g03690	putative sodium-coupled neutral amino acid transporter 7	148	13	11	11	37
PSOVI17g03720	Protoheme IX farnesyltransferase, mitochondrial	70	20	20	20	20
PSOVI17g03730	actin-related protein 2/3 complex subunit 3-like	69	35	20	17	17
PSOVI17g03750	germinal-center associated nuclear protein	29	11	11	13	8
PSOVI17g03780	AT-rich interactive domain-containing protein 1A isoform X2	21	15	11	11	10
PSOVI17g03850	zinc transporter 2-like isoform X3	249	19	11	13	35
PSOVI17g03870	phosphoglucomutase-2	139	5	6	8	10
PSOVI17g03880	gamma-1-syntrophin isoform X1	28	7	8	6	8
PSOVI17g03890	cysteine--tRNA ligase, cytoplasmic	20	6	10	10	9
PSOVI17g03900	facilitated trehalose transporter Tret1-like	57	12	16	15	14
PSOVI17g03910	protein cornichon	72	38	30	33	38
PSOVI17g03920	mitogen-activated protein kinase kinase kinase 10	19	7	2	3	2
PSOVI17g03930	ribosome biogenesis protein BMS1 homolog	13	6	5	4	7
PSOVI17g03990	60S ribosomal protein L13	784	189	469	409	434
PSOVI17g04020	hypothetical protein BLA29_004861, partial	4	0	0	1	1
PSOVI17g04130	TM2 domain-containing protein CG11103	88	24	43	35	30
PSOVI17g04150	cyanase	29	13	15	16	15
PSOVI17g04170	dehydrogenase/reductase SDR family member on chromosome X-like	166	17	10	8	7
PSOVI17g04220	adrenodoxin-like protein, mitochondrial	110	18	16	17	14
PSOVI17g04230	ribosomal RNA processing protein 1 homolog B isoform X1	17	6	9	10	8
PSOVI17g04240	DNA damage-binding protein 1	45	11	16	14	15
PSOVI17g04300	Mortality factor 4-like protein 1	23	11	6	6	5
PSOVI17g04310	ER membrane protein complex subunit 8	52	16	19	22	20
PSOVI17g04370	THO complex subunit 7 homolog	40	17	21	22	15
PSOVI17g04410	protein transport protein Sec23A isoform X2	174	45	73	55	69
PSOVI17g04450	flocculation protein FLO11-like	7	2	2	2	1
PSOVI17g04550	sodium-dependent serotonin transporter	15	6	10	8	2
PSOVI17g04560	Palmitoyltransferase ZDHHC3	58	24	36	30	30
PSOVI17g04590	ubiquitin carboxyl-terminal hydrolase 10 isoform X1	49	33	32	32	29
PSOVI17g04610	---NA---	123	17	29	23	21
PSOVI17g04630	protein RER1 isoform X1	71	18	28	25	20
PSOVI17g04730	guanine nucleotide exchange factor subunit Rich	34	18	24	22	18
PSOVI17g04740	protein sel-1 homolog 1-like isoform X2	37	21	18	17	23
PSOVI17g04770	BTB/POZ domain-containing protein 1-like	32	6	1	1	1
PSOVI17g04800	DNA excision repair protein ERCC-1	76	8	10	10	10
PSOVI17g04880	Peptidyl-prolyl cis-trans isomerase FKBP1A	532	238	375	257	310
PSOVI17g04890	sodium-independent sulfate anion transporter-like	69	9	6	6	18
PSOVI17g04910	hypothetical protein QR98_0031310	18	4	5	6	4
PSOVI17g04980	alkylated DNA repair protein alkB homolog 8 isoform X1	15	6	10	10	9
PSOVI17g05030	60S ribosomal protein L27a	868	228	471	398	462
PSOVI17g05040	nucleoporin p58/p45-like isoform X3	63	18	11	10	10
PSOVI17g05050	solute carrier family 2, facilitated glucose transporter member 1-like	357	38	23	26	105
PSOVI17g05070	Protein LZIC	41	16	25	20	18
PSOVI17g05080	GMP synthase [glutamine-hydrolyzing]	147	71	92	85	93
PSOVI17g05130	conserved oligomeric Golgi complex subunit 7	11	4	6	6	4
PSOVI17g05150	SUZ domain-containing protein 1	55	32	34	36	27
PSOVI17g05160	leukocyte receptor cluster member 1 homolog	34	15	15	15	9
PSOVI17g05270	N-acetyltransferase 6	43	18	19	18	19
PSOVI17g05520	ubiquitin-like domain-containing CTD phosphatase 1	46	15	18	17	14
PSOVI17g05530	Lysine-specific histone demethylase 1A	15	4	4	6	4
PSOVI17g05560	polypeptide N-acetylgalactosaminyltransferase 1-like	32	6	16	12	12
PSOVI17g05570	mediator of RNA polymerase II transcription subunit 27	62	9	16	12	14
PSOVI17g05670	G protein pathway suppressor 2	80	34	52	34	27
PSOVI17g05680	long-chain-fatty-acid--CoA ligase 4-like	541	205	160	188	149
PSOVI17g05690	adiponectin receptor protein-like	222	115	108	128	48
PSOVI17g05750	28S ribosomal protein S18a, mitochondrial	27	7	9	11	10
PSOVI17g05760	glutamyl-tRNA(Gln) amidotransferase subunit B, mitochondrial	13	1	1	1	1
PSOVI17g05770	elongation factor 1-beta'	455	155	188	146	161
PSOVI17g05810	mesencephalic astrocyte-derived neurotrophic factor homolog	74	20	20	24	15
PSOVI17g05860	RNA-binding protein 42	91	29	31	28	26
PSOVI17g05890	Set1/Ash2 histone methyltransferase complex subunit ASH2	37	10	16	15	13
PSOVI17g05920	hypothetical protein QR98_0055250	29	3	4	5	4
PSOVI17g05940	putative dynein light chain flagellar outer arm	18	3	2	3	3
PSOVI17g06060	GSK3-beta interaction protein	42	18	23	26	18
PSOVI17g06070	hypothetical protein BLA29_011902	60	20	21	26	32
PSOVI17g06110	Prenylated Rab acceptor protein 1	125	25	18	18	19
PSOVI17g06130	Serine/threonine-protein phosphatase 2A catalytic subunit alpha isoform	174	71	113	89	64
PSOVI17g06190	Histone deacetylase complex subunit SAP18	257	44	60	43	36
PSOVI17g06200	mitochondrial chaperone BCS1-like	81	29	45	30	31
PSOVI17g06230	phosphatidate cytidylyltransferase, mitochondrial	18	7	8	9	12
PSOVI17g06250	hypothetical protein BLA29_009056, partial	12	2	1	1	2
PSOVI17g06340	phospholipase ABHD3	45	18	15	16	19
PSOVI17g06350	putative GPI-anchor transamidase	55	31	13	12	15
PSOVI17g06400	ubiquitin-conjugating enzyme E2 H	48	22	26	30	27
PSOVI17g06420	tRNA-splicing ligase RtcB homolog	270	148	185	144	183
PSOVI17g06460	E3 SUMO-protein ligase RanBP2	76	22	36	28	23
PSOVI17g06490	protein MTO1 homolog, mitochondrial	23	5	7	6	6
PSOVI17g06500	low-density lipoprotein receptor-related protein 6	24	11	19	12	15
PSOVI17g06530	V-type proton ATPase 16 kDa proteolipid subunit	453	120	195	180	170
PSOVI17g06540	nitric oxide synthase-interacting protein	69	36	46	39	25
PSOVI17g06550	methyltransferase-like protein 5	20	3	2	4	3
PSOVI17g06600	lysophospholipid acyltransferase 5	26	5	6	7	10
PSOVI17g06680	VIP36-like protein	183	49	73	50	77
PSOVI17g06690	spermatogenesis-defective protein 39 homolog	35	13	16	16	16
PSOVI17g06720	structural maintenance of chromosomes protein 3	3	1	0	1	1
PSOVI17g06850	Nuf2 domain containing protein	18	2	3	4	3
PSOVI17g06910	ERI1 exoribonuclease 3-like isoform X1	33	9	10	11	7
PSOVI17g06920	hypothetical protein BLA29_001700, partial	26	7	5	6	5
PSOVI17g06930	molybdenum cofactor biosynthesis protein 1 isoform X1	16	7	10	8	5
PSOVI17g07010	cysteine-rich with EGF-like domain protein 2	45	17	19	14	10
PSOVI17g07020	protein RFT1 homolog	18	6	8	8	7
PSOVI17g07030	anaphase-promoting complex subunit 2-like	10	4	5	5	4
PSOVI17g07060	zinc finger protein-like 1	49	15	18	14	20
PSOVI17g07110	ras-related C3 botulinum toxin substrate 1	60	26	39	32	21
PSOVI17g07180	transmembrane emp24 domain-containing protein eca-like	173	104	142	98	105
PSOVI17g07190	mitotic checkpoint protein BUB3-like	90	7	10	9	9
PSOVI17g07220	tyrosyl-DNA phosphodiesterase 1	25	4	6	5	3
PSOVI17g07270	rab GDP dissociation inhibitor beta-like	212	86	167	111	94
PSOVI17g07280	cohesin subunit SA-2 isoform X1	63	35	54	40	25
PSOVI17g07360	spindle and kinetochore-associated protein 1	29	5	3	5	3
PSOVI17g07410	eukaryotic translation initiation factor 2-alpha kinase	26	14	18	19	17
PSOVI17g07450	histone-lysine N-methyltransferase EZH2-like isoform X1	26	9	9	9	6
PSOVI17g07460	hypothetical protein BLA29_002208	22	15	6	9	7
PSOVI17g07470	peregrin-like isoform X1	30	7	12	11	9
PSOVI17g07490	myotubularin-related protein 6	48	29	40	30	22
PSOVI17g07500	enoyl-CoA delta isomerase 2, mitochondrial isoform X2	79	60	67	67	63
PSOVI17g07530	telomere length regulation protein TEL2 homolog	27	3	3	3	3
PSOVI17g07590	GMP reductase 1	356	157	226	168	121
PSOVI17g07610	protein TBRG4	29	8	11	11	8
PSOVI17g07620	multiple coagulation factor deficiency protein 2 homolog	112	26	57	36	34
PSOVI17g07630	vacuolar protein sorting-associated protein 35	43	15	26	21	22
PSOVI17g07640	gamma-secretase subunit pen-2	103	27	37	26	32
PSOVI17g07670	NADH-cytochrome b5 reductase 3-like isoform X2	100	51	37	31	28
PSOVI17g07690	mitochondrial inner membrane protease subunit 1	38	15	23	18	17
PSOVI17g07700	Asparaginase-like protein	70	10	16	16	24
PSOVI17g07780	programmed cell death protein 2	27	7	10	10	9
PSOVI17g07800	histone H1B-like	41	2	3	4	3
PSOVI17g07810	histone H4-like	2338	16	51	35	55
PSOVI17g07820	histone H3	687	152	137	126	321
PSOVI17g07830	histone H2A	1235	182	96	109	162
PSOVI17g07860	hypothetical protein BLA29_007995, partial	28	17	14	13	12
PSOVI17g07880	glycogen-binding subunit 76A isoform X3	97	54	45	45	25
PSOVI17g07890	phosphopantothenoylcysteine decarboxylase-like	9	2	2	3	3
PSOVI17g07930	tetratricopeptide repeat protein 27	25	8	12	11	13
PSOVI17g07950	hypothetical protein BLA29_004235	64	24	40	31	21
PSOVI17g08040	guanine nucleotide-binding protein subunit beta-like protein	616	102	352	261	334
PSOVI17g08060	TBC1 domain family member 14 isoform X4	16	9	6	5	5
PSOVI17g08080	MOB-like protein phocein isoform X1	37	16	18	17	17
PSOVI17g08200	---NA---	20	3	4	6	4
PSOVI17g08210	membrane magnesium transporter 1	55	22	16	16	29
PSOVI17g08220	geranylgeranyl transferase type-2 subunit beta	87	19	27	23	31
PSOVI17g08260	hypothetical protein QR98_0085950, partial	9	1	1	1	1
PSOVI17g08280	hypothetical protein BLA29_000737	32	14	12	15	19
PSOVI17g08320	ER membrane protein complex subunit 7	44	28	21	22	25
PSOVI17g08410	transmembrane protein 170A	56	25	17	13	10
PSOVI17g08470	leucine carboxyl methyltransferase 1	65	24	36	30	34
PSOVI17g08490	nodal modulator 1-like	16	5	7	7	7
PSOVI17g08520	methyltransferase-like protein 2	39	4	4	5	4
PSOVI17g08540	---NA---	11	0	0	0	0
PSOVI17g08610	E3 ubiquitin-protein ligase RNF146	35	9	13	15	15
PSOVI17g08630	E3 ubiquitin-protein ligase MARCH6-like	31	13	12	11	15
PSOVI17g08640	N-alpha-acetyltransferase 16, NatA auxiliary subunit isoform X1	55	15	15	17	17
PSOVI17g08650	nuclear pore complex protein Nup93-like	24	5	7	8	6
PSOVI17g08660	SHC SH2 domain-binding protein 1	14	1	1	1	1
PSOVI17g08730	low-density lipoprotein receptor-related protein 3-like isoform X1	44	13	22	17	13
PSOVI17g08780	ubiquitin carboxyl-terminal hydrolase 46	28	15	15	16	16
PSOVI17g08790	galectin-9 isoform X2	128	64	53	50	78
PSOVI17g08820	protein transport protein SFT2-like	75	23	32	31	36
PSOVI17g08860	hypothetical protein BLA29_000062	11	3	3	3	2
PSOVI17g08870	protein arginine N-methyltransferase 1-like isoform X2	52	27	36	31	26
PSOVI17g08990	TGF-beta-activated kinase 1 and MAP3K7-binding protein 1-like	32	11	15	15	14
PSOVI17g09010	hypothetical protein BLA29_003090, partial	18	5	7	6	2
PSOVI17g09020	---NA---	1955	22	26	42	38
PSOVI17g09190	---NA---	19	7	11	7	6
PSOVI17g09240	E3 ubiquitin-protein ligase RNF180-like	48	20	31	30	23
PSOVI17g09260	eukaryotic translation initiation factor 5A-1-like	438	179	307	233	206
PSOVI17g09290	protein-tyrosine sulfotransferase 1-like isoform X1	55	22	19	17	18
PSOVI17g09350	Hydroxylysine kinase	11	2	2	2	2
PSOVI17g09360	zinc metalloproteinase nas-13-like	20	4	2	3	4
PSOVI17g09380	XK-related domain containing protein	36	12	14	15	13
PSOVI17g09390	protein timeless homolog	5	0	1	0	1
PSOVI17g09480	nuclear factor of activated T-cells 5-like	17	4	2	1	5
PSOVI17g09490	hypothetical protein BLA29_001439	51	26	30	22	15
PSOVI17g09500	GDP-fucose protein O-fucosyltransferase 1	17	2	3	3	2
PSOVI17g09520	thioredoxin-related transmembrane protein 1-like	127	40	40	35	61
PSOVI17g09530	palmitoyltransferase ZDHHC17	78	16	26	18	15
PSOVI17g09540	hypothetical protein BLA29_001173	610	145	9	11	15
PSOVI17g09550	protein giant-like	61	8	3	3	3
PSOVI17g09560	WD repeat-containing protein 48 isoform X1	47	21	31	21	18
PSOVI20g00070	protein ecdysoneless homolog	9	3	2	2	3
PSOVI20g00080	ADP-ribosylation factor-like protein 4C	107	51	78	68	64
PSOVI20g00170	---NA---	56	24	38	29	20
PSOVI20g00360	glyoxylate reductase/hydroxypyruvate reductase	96	32	30	29	30
PSOVI20g00430	lysosome membrane protein 2-like	52	22	7	5	5
PSOVI20g00470	solute carrier family 35 member G1-like	112	51	28	33	22
PSOVI20g00510	monocarboxylate transporter 14 isoform X2	65	37	48	38	24
PSOVI20g00520	cytospin-A-like	83	30	43	30	23
PSOVI20g00600	NAD(P) transhydrogenase, mitochondrial-like	185	26	81	49	63
PSOVI20g00610	protocadherin Fat 4-like isoform X1	24	12	14	14	11
PSOVI20g00660	lysosomal alpha-mannosidase	43	19	19	17	14
PSOVI20g00710	mitochondrial import inner membrane translocase subunit Tim22	210	62	63	56	95
PSOVI20g00780	hypothetical protein BLA29_002049	20	1	0	1	1
PSOVI20g00790	RNA pseudouridylate synthase domain-containing protein 2-like isoform X2	52	21	42	33	20
PSOVI20g00800	sphingomyelin phosphodiesterase 4	27	6	9	9	8
PSOVI20g00840	ragulator complex protein LAMTOR2	178	95	114	89	130
PSOVI20g00850	forkhead domain-containing protein-like protein	27	1	3	3	4
PSOVI20g00870	Forkhead box protein J1	38	16	17	17	11
PSOVI20g00890	C2 domain-containing protein 5-like	20	13	11	12	10
PSOVI20g00920	arfaptin-2-like isoform X4	43	9	15	12	7
PSOVI20g00940	general transcription factor IIH subunit 2-like	59	15	23	19	17
PSOVI20g00960	cell division control protein 6 homolog	50	1	1	1	1
PSOVI20g00970	saccharopine dehydrogenase-like oxidoreductase	10	0	1	1	1
PSOVI20g00990	cytosolic Fe-S cluster assembly factor NUBP2	64	23	31	32	22
PSOVI20g01000	mitochondrial Rho GTPase 1-like	45	19	31	28	19
PSOVI20g01090	chaoptin-like	19	9	9	7	9
PSOVI20g01140	---NA---	14	4	2	3	2
PSOVI20g01150	hypothetical protein BLA29_006661, partial	47	21	17	15	9
PSOVI20g01160	tyrosine-protein kinase PR2-like	39	8	15	10	8
PSOVI20g01190	protein ced-11-like	20	11	15	13	8
PSOVI20g01200	protein ced-11-like	15	3	1	1	4
PSOVI20g01210	hypothetical protein BLA29_009176	139	14	3	2	5
PSOVI20g01230	ubinuclein-1 isoform X1	18	4	7	5	5
PSOVI20g01280	Down syndrome critical region protein 3 homolog	27	10	15	14	11
PSOVI20g01310	maternal embryonic leucine zipper kinase-like	82	1	1	1	2
PSOVI20g01320	---NA---	26	9	0	0	1
PSOVI20g01360	intraflagellar transport protein 20 homolog	19	9	12	8	4
PSOVI20g01410	gag pol polyprotein	122	27	43	30	35
PSOVI20g01430	glucoside xylosyltransferase 1	6	2	3	2	3
PSOVI20g01470	voltage-dependent calcium channel gamma-5 subunit-like	30	8	17	11	3
PSOVI20g01520	voltage-dependent T-type calcium channel subunit alpha-1H-like	37	15	14	6	4
PSOVI20g01530	---NA---	22	8	2	2	3
PSOVI20g01610	GPI inositol-deacylase-like	17	3	6	5	5
PSOVI20g01660	casein kinase I-like	187	56	52	53	59
PSOVI20g01670	transcription initiation factor TFIID subunit 9	154	39	28	23	19
PSOVI20g01680	39S ribosomal protein L4, mitochondrial	87	26	31	28	33
PSOVI20g01770	septin-2-like protein	97	29	78	52	20
PSOVI20g01800	tripeptidyl-peptidase 2-like	77	33	58	40	48
PSOVI20g01860	elongation of very long chain fatty acids protein 6-like	270	94	76	82	44
PSOVI20g01870	elongation of very long chain fatty acids protein 6	65	16	6	9	6
PSOVI20g01880	elongation of very long chain fatty acids protein 6	325	163	63	83	26
PSOVI20g01890	elongation of very long chain fatty acids protein 6-like	28	1	1	1	1
PSOVI20g01960	ABC transporter, putative	5	1	2	2	2
PSOVI20g02040	putative sodium-coupled neutral amino acid transporter 7	96	1	2	1	4
PSOVI20g02120	---NA---	76	6	5	4	12
PSOVI20g02130	Scavenger receptor class B member 1	6	0	0	0	0
PSOVI20g02140	hypothetical protein QR98_0010980	39	6	15	12	10
PSOVI20g02180	probable E3 ubiquitin-protein ligase HERC4 isoform X2	16	5	3	4	2
PSOVI20g02260	carboxylesterase 3 isoform X1	34	0	0	1	0
PSOVI20g02270	bile salt-activated lipase	19	0	0	0	0
PSOVI20g02290	RNA-binding protein 8A	43	30	37	31	34
PSOVI20g02300	monocarboxylate transporter 9-like isoform X1	52	32	20	18	19
PSOVI20g02310	protein transport protein Sec24A-like	57	19	23	18	19
PSOVI20g02320	small nuclear ribonucleoprotein Sm D3	157	32	53	34	33
PSOVI20g02520	glyoxalase domain-containing protein 4	77	34	40	38	50
PSOVI20g02600	BMP-2-inducible protein kinase isoform X1	43	12	7	6	12
PSOVI20g02610	Ubiquitin carboxyl-terminal hydrolase 16	29	8	14	12	8
PSOVI20g02630	peptidyl-prolyl cis-trans isomerase	310	130	186	188	148
PSOVI20g02640	Derlin-1	132	52	66	59	83
PSOVI20g02700	---NA---	5	0	0	0	0
PSOVI20g02780	maternal embryonic leucine zipper kinase-like	35	3	7	4	6
PSOVI20g02790	39S ribosomal protein L1, mitochondrial	63	33	35	34	41
PSOVI20g02800	hypothetical protein BLA29_000923	19	9	8	7	6
PSOVI20g02810	alpha tubulin	4742	584	880	594	739
PSOVI20g02880	MOB kinase activator-like 1	104	23	34	32	43
PSOVI20g02890	Ubiquitin carboxyl-terminal hydrolase isozyme L3	89	19	32	27	26
PSOVI20g02970	Heat shock factor-binding protein 1	85	34	28	37	43
PSOVI20g03000	protein phosphatase 1D-like	68	8	19	14	13
PSOVI20g03070	glutamine synthetase	388	139	198	170	183
PSOVI20g03090	glycogen synthase kinase-3 beta-like isoform X1	102	15	25	19	18
PSOVI20g03120	phosphatidylinositol transfer protein alpha isoform isoform X1	119	34	62	52	36
PSOVI20g03140	metaxin-2 isoform X2	71	40	37	34	31
PSOVI20g03150	phosphatidylserine decarboxylase proenzyme, mitochondrial-like isoform X2	29	3	4	5	4
PSOVI20g03180	hypothetical protein BLA29_001144	3	1	0	0	0
PSOVI20g03220	ADP-ribosylation factor 4	70	35	35	29	28
PSOVI20g03340	Phosphotriesterase-related protein	20	4	2	3	5
PSOVI20g03350	calcium release-activated calcium channel protein 1-like isoform X2	38	14	16	14	13
PSOVI222g00030	---NA---	620	41	39	37	27
PSOVI22g00020	6-phosphofructo-2-kinase/fructose-2,6-bisphosphatase-like isoform X1	231	75	137	95	73
PSOVI22g00080	dopamine D2-like receptor	60	15	21	16	4
PSOVI22g00100	thioredoxin peroxidase	337	209	252	220	273
PSOVI22g00120	secreted protein, putative	73	38	43	33	38
PSOVI22g00170	hemicentin-1 isoform X3	33	8	12	10	6
PSOVI22g00190	hypothetical protein BLA29_000880, partial	56	31	37	35	26
PSOVI22g00210	Synaptic vesicular amine transporter	82	13	31	21	8
PSOVI22g00230	PIH1 domain-containing protein 1-like	20	12	13	14	14
PSOVI22g00240	DNA repair and recombination protein RAD54-like	23	9	4	5	3
PSOVI22g00360	glucose-6-phosphate translocase isoform X2	38	14	14	16	16
PSOVI22g00380	transmembrane protein 115	92	30	34	26	24
PSOVI22g00390	---NA---	51	28	23	22	12
PSOVI22g00400	BUD13 homolog	50	13	20	17	12
PSOVI22g00410	V-type proton ATPase catalytic subunit A	303	49	102	74	96
PSOVI22g00420	clotting factor B-like	134	5	2	3	7
PSOVI22g00430	---NA---	29	0	0	0	1
PSOVI22g00510	endothelin-converting enzyme homolog isoform X2	679	30	51	40	30
PSOVI22g00550	hypothetical protein QR98_0017280	160	22	30	28	17
PSOVI22g00600	phosphoglucomutase-1-like protein	383	108	89	112	194
PSOVI22g00610	zinc finger CCHC domain-containing protein 4	47	10	15	13	19
PSOVI22g00620	TIP41-like protein	116	50	46	44	54
PSOVI22g00680	epoxide hydrolase 1	122	48	55	46	63
PSOVI22g00700	ATP-binding cassette sub-family G member 1	41	9	9	11	11
PSOVI22g00710	Ligand-gated ion channel-like protein	39	5	2	2	2
PSOVI22g00740	sodium/potassium-transporting ATPase subunit alpha-like	98	81	70	70	58
PSOVI22g00780	sex comb on midleg-like protein 2	39	24	25	22	16
PSOVI22g00840	dihydropteridine reductase	184	35	73	65	77
PSOVI22g00900	ribonuclease H2 subunit A	27	1	0	0	1
PSOVI22g00940	lipoma HMGIC fusion partner-like	95	2	12	4	5
PSOVI22g00990	tRNA wybutosine-synthesizing protein 2 homolog	44	17	5	6	7
PSOVI22g01020	hypothetical protein QR98_0038340	115	22	28	23	17
PSOVI22g01030	hypothetical protein BLA29_012895, partial	81	9	10	8	9
PSOVI22g01050	Cytosolic endo-beta-N-acetylglucosaminidase	6	1	1	1	1
PSOVI22g01060	platelet glycoprotein 4-like	10	3	2	2	1
PSOVI22g01080	general transcription factor 3C polypeptide 1	11	3	4	4	5
PSOVI22g01090	general transcription factor 3C polypeptide 1	9	1	0	0	2
PSOVI22g01100	V-type proton ATPase 16 kDa proteolipid subunit	150	44	63	57	77
PSOVI22g01110	hydrolase/acyltransferase, putative	31	4	4	5	6
PSOVI22g01120	phytanoyl-CoA dioxygenase, peroxisomal	50	9	10	10	7
PSOVI22g01130	DNA damage-regulated autophagy modulator protein 2	336	48	31	37	133
PSOVI22g01240	glutamate receptor kainate-like protein	33	20	21	13	23
PSOVI22g01310	ABC transporter substrate-binding protein	3	1	0	0	1
PSOVI22g01320	Ligand-gated ion channel-like protein 2	9	0	0	0	0
PSOVI22g01330	glutamate receptor ionotropic, delta-1-like	9	1	0	0	0
PSOVI22g01340	---NA---	38	4	2	2	2
PSOVI22g01350	---NA---	20	0	1	1	0
PSOVI22g01440	SPRY domain-containing SOCS box protein 1	13	4	5	6	4
PSOVI22g01490	28S ribosomal protein S18b, mitochondrial	50	35	22	20	17
PSOVI22g01500	elongation factor G, mitochondrial	77	34	40	33	19
PSOVI22g01550	tubulin beta-4B chain-like	2086	58	214	132	173
PSOVI22g01560	Golgi pH regulator-like	64	14	16	13	12
PSOVI22g01580	Guanine nucleotide-binding protein G(I)/G(S)/G(T) subunit beta-1	45	19	9	9	7
PSOVI22g01590	hypothetical protein BLA29_000970	12	4	2	3	2
PSOVI22g01610	polyglutamine-binding protein 1-like	60	27	45	38	18
PSOVI22g01620	Ribonuclease P protein subunit p40	6	1	1	2	3
PSOVI22g01730	flap endonuclease 1	151	49	78	60	45
PSOVI22g01770	polynucleotide kinase- 3'-phosphatase, putative	19	5	6	6	6
PSOVI22g01850	phospholipid phosphatase 1-like isoform X2	59	18	27	19	25
PSOVI22g01860	---NA---	16	1	2	2	1
PSOVI22g01890	DNA-binding protein hexbp	296	121	179	106	112
PSOVI22g01990	gamma-tubulin complex component 2	59	22	15	15	9
PSOVI22g02040	---NA---	25	12	20	15	12
PSOVI22g02080	sprT-like domain-containing protein Spartan	44	15	11	9	7
PSOVI22g02120	lysine-specific histone demethylase 1A	42	8	17	12	12
PSOVI22g02150	basic helix-loop-helix domain-containing protein USF3	5	1	1	1	1
PSOVI22g02230	RING finger protein 212B	12	1	0	2	2
PSOVI22g02240	hypothetical protein BLA29_000720, partial	120	34	5	8	7
PSOVI22g02250	hypothetical protein BLA29_000719, partial	19	1	0	1	1
PSOVI22g02280	myotrophin-like	184	89	111	99	107
PSOVI22g02290	kinetochore protein NDC80 homolog	9	4	1	2	2
PSOVI22g02300	type-1 angiotensin II receptor-associated protein-like	118	23	31	27	34
PSOVI22g02310	hypothetical protein BLA29_011371, partial	26	10	5	5	5
PSOVI22g02440	sulfhydryl oxidase 2-like	45	18	16	15	11
PSOVI22g02460	tyrosine-protein phosphatase non-receptor type 23	95	60	68	49	47
PSOVI22g02470	ileal sodium/bile acid cotransporter-like isoform X3	72	39	54	43	31
PSOVI22g02490	DDB1- and CUL4-associated factor 6-like	50	30	41	29	27
PSOVI22g02580	ATP-dependent (S)-NAD(P)H-hydrate dehydratase isoform X3	92	58	56	53	65
PSOVI22g02690	elongation factor Ts, mitochondrial	60	27	43	41	37
PSOVI22g02700	F-box only protein 30-like	28	10	13	12	15
PSOVI22g02730	nucleosome assembly protein 1-like 1-B	208	120	132	132	118
PSOVI22g02740	---NA---	249	54	35	40	120
PSOVI22g02750	Kelch-like protein 18	67	50	40	35	31
PSOVI22g02800	NADH dehydrogenase [ubiquinone] 1 alpha subcomplex subunit 9, mitochondrial-like	210	109	117	119	146
PSOVI22g02830	Transcription factor IIIA	37	8	16	12	10
PSOVI22g02890	membrane-associated progesterone receptor component 1-like	75	47	50	47	41
PSOVI22g02900	splicing regulator RBM11	36	18	15	15	13
PSOVI22g02970	serine/threonine-protein phosphatase CPPED1 isoform X1	32	13	6	5	8
PSOVI22g03040	putative fatty acyl-CoA reductase CG5065	38	4	2	3	1
PSOVI22g03070	lipase maturation factor 2-like isoform X1	130	20	26	17	23
PSOVI22g03160	double homeobox protein A	12	4	3	4	3
PSOVI22g03170	---NA---	55	11	9	8	15
PSOVI22g03280	hypothetical protein BLA29_000952	10	0	0	0	0
PSOVI22g03300	hypothetical protein BLA29_000952	10	0	0	0	0
PSOVI22g03430	cytochrome P450 307a1-like	287	3	24	14	13
PSOVI22g03490	riboflavin kinase	27	14	13	15	18
PSOVI22g03500	serine/threonine-protein kinase PAK 2-like isoform X1	24	12	10	10	9
PSOVI22g03510	---NA---	65	35	39	27	21
PSOVI22g03530	transaldolase-like protein	170	66	46	54	104
PSOVI22g03550	serine/threonine-protein kinase grp	37	4	3	3	3
PSOVI22g03570	equilibrative nucleoside transporter 1	113	33	20	18	33
PSOVI22g03640	ragulator complex protein LAMTOR5 homolog	48	18	23	16	15
PSOVI22g03670	major facilitator superfamily domain-containing protein 6-like	22	11	16	16	15
PSOVI22g03680	elongation of very long chain fatty acids protein AAEL008004-like	9	2	1	2	1
PSOVI22g03710	TP53-regulated inhibitor of apoptosis 1-like	67	8	8	12	13
PSOVI22g03740	---NA---	19	8	2	3	2
PSOVI22g03780	choline-phosphate cytidylyltransferase A-like isoform X1	160	120	111	100	119
PSOVI22g03830	nuclear envelope phosphatase-regulatory subunit 1-like	43	18	21	18	14
PSOVI22g03840	peroxisome assembly protein 12	8	2	3	3	3
PSOVI22g03850	DNA polymerase alpha catalytic subunit-like	14	4	5	4	4
PSOVI22g03860	CSC1-like protein 2	15	5	2	3	4
PSOVI22g03870	calcium uniporter regulatory subunit MCUb, mitochondrial	48	27	31	28	13
PSOVI22g03890	structural maintenance of chromosomes protein 2-like	6	1	2	2	1
PSOVI22g03920	Retrovirus-related Pol polyprotein from transposon TNT 1-94	16	2	3	2	3
PSOVI22g03970	mitochondrial inner membrane protease subunit 2	57	8	10	10	8
PSOVI22g03980	Splicing factor 3A subunit 2	71	20	37	25	20
PSOVI22g04000	---NA---	140	28	60	32	46
PSOVI22g04080	F-box/LRR-repeat protein 15	20	0	1	0	0
PSOVI22g04090	complex I intermediate-associated protein 30, mitochondrial	56	12	14	12	15
PSOVI22g04200	hypothetical protein QR98_0003430	16	2	3	3	2
PSOVI22g04210	hypothetical protein BLA29_004302	70	21	27	28	25
PSOVI22g04270	dol-P-Man:Man(7)GlcNAc(2)-PP-Dol alpha-1,6-mannosyltransferase	37	8	15	15	11
PSOVI22g04300	mitoguardin 2-like	29	8	11	12	9
PSOVI22g04310	molybdopterin synthase catalytic subunit	33	5	6	6	5
PSOVI22g04430	asparagine synthase	110	10	43	30	22
PSOVI22g04580	---NA---	17	0	0	0	0
PSOVI22g04590	---NA---	24	3	2	1	1
PSOVI22g04610	serpin B3 isoform X1	15004	16	36	15	40
PSOVI22g04640	potassium voltage-gated channel subfamily KQT member 1 isoform X4	58	16	10	8	7
PSOVI22g04760	tRNA (guanine(10)-N2)-methyltransferase homolog	15	5	4	5	5
PSOVI22g04830	---NA---	42	1	0	0	1
PSOVI22g04890	mitotic spindle assembly checkpoint protein MAD2A-like	62	22	4	5	4
PSOVI22g04960	M-phase inducer phosphatase-like	44	8	2	2	2
PSOVI22g04970	succinate--CoA ligase [ADP/GDP-forming] subunit alpha, mitochondrial-like isoform X2	153	101	90	105	121
PSOVI22g04980	vacuolar protein sorting-associated protein 29	81	16	18	19	33
PSOVI22g05150	glycerol-3-phosphate acyltransferase 1, mitochondrial isoform X4	8	2	0	1	2
PSOVI22g05230	methylated-DNA--protein-cysteine methyltransferase-like	22	2	2	3	2
PSOVI22g05260	---NA---	19	0	1	1	0
PSOVI22g05300	hypothetical protein QR98_0036330	51	1	1	1	7
PSOVI22g06050	probable pyruvate dehydrogenase E1 component subunit alpha, mitochondrial	91	43	54	47	34
PSOVI22g06080	2-oxoglutarate and iron-dependent oxygenase domain-containing protein 3-like	31	10	18	18	11
PSOVI22g06090	small integral membrane protein 4	21	6	8	9	9
PSOVI22g06100	U6 snRNA-associated Sm-like protein LSm3	61	18	20	19	32
PSOVI22g06110	conserved oligomeric Golgi complex subunit 5	14	7	9	8	7
PSOVI22g06120	mitotic spindle assembly checkpoint protein MAD1-like protein	7	2	3	3	3
PSOVI22g06340	protein downstream neighbor of son homolog	42	12	19	14	16
PSOVI22g06410	---NA---	146	8	4	4	4
PSOVI22g06420	---NA---	24	3	6	4	4
PSOVI22g06470	hypothetical protein BLA29_010091	147	5	8	6	3
PSOVI22g06620	Endoplasmin	349	44	68	48	50
PSOVI22g06640	protein ERGIC-53-like	112	24	50	33	42
PSOVI22g06650	Caveolin-1	474	12	100	38	33
PSOVI22g06660	prolyl endopeptidase isoform X2	84	39	40	33	29
PSOVI22g06690	UV radiation resistance-associated gene protein	23	6	8	6	5
PSOVI22g06700	solute carrier family 2, facilitated glucose transporter member 8	799	249	217	187	288
PSOVI22g06730	DNA polymerase eta-like	24	9	12	11	11
PSOVI22g06740	probable glutamate--tRNA ligase, mitochondrial	26	9	12	15	11
PSOVI22g06750	exosome complex component RRP45	52	12	20	15	20
PSOVI22g06770	methylcrotonoyl-CoA carboxylase subunit alpha, mitochondrial isoform X1	36	23	17	15	20
PSOVI22g06830	rho GTPase-activating protein 7	21	10	11	12	9
PSOVI22g06850	---NA---	10	2	0	1	0
PSOVI22g06860	Mediator of RNA polymerase II transcription subunit 18	31	10	17	14	13
PSOVI22g06870	RNA polymerase II-associated protein 3	34	11	17	16	15
PSOVI22g06880	OTU domain-containing protein 5-B-like	55	26	40	26	20
PSOVI22g06890	putative pre-mRNA-splicing factor ATP-dependent RNA helicase PRP1	41	19	31	24	20
PSOVI22g06900	THO complex subunit 3	132	18	31	23	22
PSOVI22g06910	poly(A) RNA polymerase GLD2 isoform X2	37	2	1	1	1
PSOVI22g06960	protein tyrosine phosphatase domain-containing protein 1-like	47	8	6	5	3
PSOVI22g07020	---NA---	170	51	71	46	31
PSOVI22g07030	---NA---	27	3	1	1	4
PSOVI22g07090	methionine aminopeptidase 1	104	73	77	58	67
PSOVI22g07110	pantothenate kinase 3 isoform X1	90	42	77	52	48
PSOVI22g07120	ribosomal RNA-processing protein 7 homolog A	45	23	35	31	25
PSOVI22g07130	serine/threonine-protein kinase TBK1	20	9	15	12	10
PSOVI22g07190	---NA---	4	0	0	0	0
PSOVI22g07210	---NA---	7	1	1	1	1
PSOVI22g07220	ETS domain-containing protein Elk-4, putative	54	25	46	30	20
PSOVI22g07240	histone-lysine N-methyltransferase SMYD3	19	9	1	2	3
PSOVI22g07270	lysosome-associated membrane glycoprotein 1	313	148	196	161	181
PSOVI22g07280	mediator of RNA polymerase II transcription subunit 4	87	40	29	24	22
PSOVI22g07310	integrator complex subunit 6	50	13	21	17	16
PSOVI22g07350	phenylalanine--tRNA ligase alpha subunit	94	29	59	50	52
PSOVI22g07360	---NA---	9	1	1	1	1
PSOVI22g07430	Retrovirus-related Pol polyprotein from type-1 retrotransposable element R1	4	2	1	1	1
PSOVI22g07440	protein sax-3-like	22	10	16	10	5
PSOVI22g07500	WD repeat-containing protein 6 isoform X1	10	4	4	5	5
PSOVI22g07510	methionine-R-sulfoxide reductase B1 isoform X5	153	8	8	8	18
PSOVI22g07550	exportin-7 isoform X2	25	9	13	10	12
PSOVI22g07560	glycogenin-1-like protein	679	153	55	63	62
PSOVI22g07580	transmembrane protein 230	80	36	37	35	42
PSOVI22g07590	F-box/WD repeat-containing protein 1A-like isoform X2	67	22	28	22	17
PSOVI22g07610	probable 28S ribosomal protein S6, mitochondrial	49	29	28	31	28
PSOVI22g07760	protein MAK16 homolog	140	51	90	82	74
PSOVI22g07770	catenin alpha	80	38	58	42	49
PSOVI22g07790	myotubularin-related protein 9	39	22	25	23	24
PSOVI22g07910	---NA---	7	1	0	1	0
PSOVI22g07950	sidestep protein, putative	24	1	1	1	1
PSOVI22g08000	hemicentin-2-like isoform X2	6	2	2	1	1
PSOVI22g08020	---NA---	13	1	0	0	1
PSOVI22g08070	Protein O-GlcNAcase	45	17	25	18	17
PSOVI22g08100	tetraspanin-33-like	145	37	64	44	46
PSOVI22g08120	gamma-secretase subunit Aph-1	93	36	50	35	38
PSOVI22g08150	Aspartate aminotransferase, cytoplasmic	150	85	79	90	103
PSOVI22g08160	39S ribosomal protein L35, mitochondrial	119	51	65	60	78
PSOVI22g08170	MMS19 nucleotide excision repair protein homolog	10	5	4	5	4
PSOVI22g08210	---NA---	43	4	11	11	12
PSOVI22g08230	PHD finger protein 20-like protein 1	106	37	63	47	38
PSOVI22g08270	Ribonucleoside-diphosphate reductase large subunit	42	8	9	9	9
PSOVI22g08280	translation initiation factor eIF-2B subunit alpha	78	25	33	28	28
PSOVI22g08360	GPN-loop GTPase 1	79	32	47	41	34
PSOVI22g08390	PERQ amino acid-rich with GYF domain-containing protein 2 isoform X2	30	17	24	16	13
PSOVI22g08420	solute carrier family 25 member 35-like	57	15	15	19	28
PSOVI22g08430	actin-binding protein anillin-like	57	3	3	4	3
PSOVI22g08450	---NA---	40	16	25	19	10
PSOVI22g08460	hypothetical protein BLA29_010335	121	51	61	57	66
PSOVI22g08520	ras-responsive element-binding protein 1-like	56	12	15	9	6
PSOVI22g08530	putative mediator of RNA polymerase II transcription subunit 26 isoform X2	133	15	15	14	7
PSOVI22g08580	glycine receptor subunit alphaZ1-like isoform X1	21	2	2	2	2
PSOVI22g08660	gastric triacylglycerol lipase-like	274	5	5	4	6
PSOVI22g08680	---NA---	80	2	1	1	3
PSOVI22g08730	hypothetical protein QR98_0059010	427	4	2	2	5
PSOVI22g08750	ras-related protein Rab-11A, putative	88	39	46	36	35
PSOVI26g00030	cytochrome P450 3A24-like isoform X3	29	14	12	12	20
PSOVI26g00040	protein still life, isoform SIF type 1-like isoform X1	11	2	0	0	5
PSOVI26g00070	intersectin-1 isoform X10	70	29	50	38	39
PSOVI26g00090	mediator of RNA polymerase II transcription subunit 7	64	13	18	18	12
PSOVI26g00100	Integrin-linked protein kinase	84	27	37	39	32
PSOVI26g00130	---NA---	106	46	68	53	44
PSOVI26g00160	putative inorganic phosphate cotransporter	40	25	28	23	17
PSOVI26g00210	ATPase ASNA1 homolog	75	24	41	33	35
PSOVI26g00240	ectonucleoside triphosphate diphosphohydrolase 5	43	17	14	11	23
PSOVI26g00250	leupeptin-inactivating enzyme 2-like	20	8	4	4	5
PSOVI26g00260	E3 ubiquitin-protein ligase RNF144A isoform X3	125	29	38	28	16
PSOVI26g00280	protein NDUFAF4 homolog	47	27	20	21	8
PSOVI26g00290	nucleoprotein TPR-like isoform X1	10	3	4	4	5
PSOVI26g00330	conserved oligomeric Golgi complex subunit 3-like	34	6	7	7	8
PSOVI26g00340	E3 ubiquitin-protein ligase synoviolin B-like	93	39	39	31	36
PSOVI26g00360	zinc finger FYVE domain-containing protein 26 isoform X1	14	3	4	4	5
PSOVI26g00370	tubulin beta-4B chain-like	1599	328	463	364	381
PSOVI26g00440	gastrulation defective protein 1 homolog	116	19	28	21	23
PSOVI26g00450	RNA 3'-terminal phosphate cyclase	312	14	13	11	15
PSOVI26g00460	ATP-dependent RNA helicase DDX42	79	43	58	45	50
PSOVI26g00530	---NA---	18	4	7	7	2
PSOVI26g00540	protocatechuate dioxygenase	191	44	45	51	59
PSOVI26g00560	procollagen-lysine,2-oxoglutarate 5-dioxygenase 1 isoform X1	60	23	41	24	20
PSOVI26g00610	tyrosine-protein phosphatase non-receptor type 11-like	37	16	24	21	21
PSOVI26g00630	pre-mRNA 3' end processing protein WDR33-like	63	11	23	15	14
PSOVI26g00640	6-phosphogluconate dehydrogenase, decarboxylating	259	122	140	109	129
PSOVI26g00650	---NA---	33	5	8	8	7
PSOVI26g00660	7SK snRNA methylphosphate capping enzyme-like	71	20	32	21	17
PSOVI26g00670	dolichyl-diphosphooligosaccharide--protein glycosyltransferase 48 kDa subunit	150	38	78	62	82
PSOVI26g00700	nitrogen permease regulator 3-like protein	27	8	12	10	8
PSOVI26g00710	DDB1- and CUL4-associated factor 7	144	57	105	66	53
PSOVI26g00720	vesicle transport protein SFT2B	121	54	33	28	39
PSOVI26g00790	---NA---	45	6	11	9	11
PSOVI26g01000	glycogenin-2 isoform X2	96	10	11	9	17
PSOVI26g01010	zinc transporter ZIP3-like	301	20	24	21	71
PSOVI26g01050	Dipeptidyl peptidase 1	632	61	61	64	201
PSOVI26g01100	spatacsin-like protein	2	0	0	0	1
PSOVI26g01190	---NA---	43	0	2	1	2
PSOVI26g01220	Retrovirus-related Pol polyprotein from transposon TNT 1-94	7	1	1	1	2
PSOVI26g01280	Bumetanide-sensitive sodium-(potassium)-chloride cotransporter	19	5	7	6	2
PSOVI26g01390	trafficking protein particle complex subunit 4	32	15	19	18	16
PSOVI26g01400	N-acetylated-alpha-linked acidic dipeptidase 2	16	4	7	6	3
PSOVI26g01440	GDNF-inducible zinc finger protein 1	17	11	11	9	10
PSOVI26g01540	adenylate cyclase type 2	19	12	12	9	7
PSOVI26g01750	transmembrane protein 161B	10	3	3	4	3
PSOVI26g01800	cytoplasmic dynein 2 light intermediate chain 1	6	1	2	2	2
PSOVI26g01860	Protein lin-9	23	11	13	12	8
PSOVI26g01970	ester hydrolase C11orf54 homolog	30	7	14	9	12
PSOVI26g01980	cytochrome P450 3A8-like	11	1	2	2	1
PSOVI26g01990	---NA---	10	2	3	3	1
PSOVI26g02020	transketolase isoform X1	1844	183	149	109	164
PSOVI26g02030	---NA---	7	4	3	4	4
PSOVI26g02060	---NA---	32	7	12	13	13
PSOVI26g02070	cholesterol 7-desaturase-like	189	1	4	3	4
PSOVI26g02260	Exocyst complex component 7	24	11	11	10	10
PSOVI26g02380	E3 ubiquitin-protein ligase AMFR-like	37	16	15	12	11
PSOVI26g02390	E3 ubiquitin-protein ligase AMFR-like	27	7	9	7	10
PSOVI26g02430	WD repeat-containing protein 61	61	10	23	16	16
PSOVI26g02550	monocarboxylate transporter 14 isoform X2	13	6	4	4	4
PSOVI26g02570	---NA---	11	4	5	3	2
PSOVI26g02590	ubiquitin-fold modifier 1-like	42	15	20	17	18
PSOVI26g02600	probable ATP-dependent RNA helicase pitchoune	22	17	18	15	13
PSOVI26g02660	hypothetical protein BLA29_004046	13	4	4	3	3
PSOVI26g02690	---NA---	132	20	34	25	17
PSOVI26g02730	THUMP domain-containing protein 1-like	18	6	5	7	5
PSOVI26g02740	glutamate-rich WD repeat-containing protein 1	109	11	28	20	25
PSOVI26g02760	diphthamide biosynthesis protein 1	43	7	11	12	12
PSOVI26g02780	U6 snRNA phosphodiesterase-like	10	3	1	1	1
PSOVI26g02800	NEDD8-activating enzyme E1 catalytic subunit	28	5	5	5	5
PSOVI26g02810	cleavage stimulation factor subunit 2-like	74	4	7	7	7
PSOVI26g02820	cleavage stimulation factor subunit 2 isoform X1	37	6	12	6	6
PSOVI26g02830	protein held out wings isoform X2	36	19	27	24	16
PSOVI26g02870	E3 ubiquitin-protein ligase NRDP1	45	11	14	14	12
PSOVI26g02970	condensin complex subunit 3	15	2	2	3	2
PSOVI26g02990	DNA repair REX1-B-like protein	63	26	24	23	15
PSOVI26g03050	importin-13 isoform X1	17	8	7	8	8
PSOVI26g03160	histone H2A.V	199	77	93	78	81
PSOVI26g03280	cell cycle control protein 50A-like	90	12	16	14	40
PSOVI26g03330	---NA---	95	13	14	12	19
PSOVI26g03380	Polyprenol reductase	17	7	1	1	2
PSOVI26g03390	S-methyl-5'-thioadenosine phosphorylase	128	14	12	11	47
PSOVI26g03400	S-methyl-5'-thioadenosine phosphorylase-like protein	4	1	1	1	2
PSOVI26g03520	rac GTPase-activating protein 1-like	7	3	3	4	4
PSOVI26g03530	glucose-6-phosphate exchanger SLC37A2 isoform X1	80	26	16	18	30
PSOVI26g03540	hypothetical protein BLA29_015206, partial	41	14	19	21	18
PSOVI26g03690	---NA---	35	9	16	11	8
PSOVI26g03700	heat shock 70 kDa protein cognate 4	925	162	389	248	295
PSOVI26g03710	heat shock 70 kDa protein cognate 4	852	217	230	186	397
PSOVI26g03860	protein disulfide-isomerase A6 homolog	101	70	61	46	48
PSOVI26g03870	protein MEF2BNB homolog	26	8	8	8	6
PSOVI26g03910	hypothetical protein BLA29_003822, partial	7	3	3	3	2
PSOVI26g03950	elongator complex protein 4	32	7	13	13	13
PSOVI26g03960	---NA---	23	8	9	6	5
PSOVI280g00050	ras-related protein Rab-1A	368	123	195	147	135
PSOVI280g00060	ras-related protein Rab-1A-like protein	24	10	16	14	10
PSOVI280g00080	dimethylaniline monooxygenase [N-oxide-forming] 5-like	66	21	20	13	12
PSOVI280g00090	mitochondrial import inner membrane translocase subunit Tim17-B-like	205	109	108	96	90
PSOVI280g00100	Dr1-associated corepressor	109	43	73	55	29
PSOVI280g00110	---NA---	15	4	5	3	5
PSOVI280g00260	choline transporter-like protein 2 isoform X2	152	37	28	28	31
PSOVI280g00280	methionine aminopeptidase 2 isoform X1	146	52	65	55	67
PSOVI280g00310	protein FAM195A	73	36	31	35	30
PSOVI280g00320	histone-lysine N-methyltransferase SETMAR-like	36	5	14	10	9
PSOVI280g00330	acetyl-CoA acetyltransferase, mitochondrial	96	24	31	30	46
PSOVI280g00350	gastrula zinc finger protein XlCGF57.1-like	24	6	6	6	9
PSOVI280g00370	hypothetical protein BLA29_001700, partial	23	10	13	11	8
PSOVI280g00380	polycomb protein esc	27	7	8	7	7
PSOVI280g00450	beta-catenin-like protein 1	24	6	11	10	9
PSOVI280g00480	cyclin-dependent kinase 7	80	12	19	16	17
PSOVI280g00540	KAT8 regulatory NSL complex subunit 2-like	44	16	25	23	16
PSOVI280g00560	uridine phosphorylase 1 isoform X2	198	53	26	41	60
PSOVI280g00570	Uridine phosphorylase 1	75	19	12	13	30
PSOVI280g00680	sorting nexin-14 isoform X2	8	2	2	3	2
PSOVI280g00730	hypothetical protein BLA29_006723, partial	11	3	5	4	3
PSOVI280g00740	Mitochondrial import inner membrane translocase subunit Tim21	41	26	25	24	30
PSOVI280g00750	pyridine nucleotide-disulfide oxidoreductase domain-containing protein 1	26	7	4	4	4
PSOVI280g00770	Transitional endoplasmic reticulum ATPase TER94	440	155	174	133	196
PSOVI280g00790	V-type proton ATPase subunit E 2	73	26	36	31	46
PSOVI280g00810	zinc transporter ZIP13-like isoform X1	67	30	36	35	18
PSOVI280g00840	hypothetical protein BLA29_001144	5	0	0	0	1
PSOVI280g00930	carboxypeptidase Q-like	779	10	5	4	20
PSOVI280g00960	cytochrome c oxidase assembly protein COX15 homolog	79	27	37	39	38
PSOVI280g00970	mitochondrial 2-oxoglutarate/malate carrier protein-like	85	51	68	57	39
PSOVI280g01090	---NA---	32	7	10	12	13
PSOVI280g01140	transmembrane protein 165-like	83	18	25	25	24
PSOVI280g01200	dnaJ homolog subfamily B member 4	333	54	45	34	66
PSOVI280g01250	max-like protein X	12	1	2	3	3
PSOVI280g01270	protein transport protein Sec24C-like	80	25	41	31	35
PSOVI280g01280	transmembrane emp24 domain-containing protein 7-like	117	49	37	31	29
PSOVI280g01320	transmembrane protein 33-like	95	40	45	40	36
PSOVI280g01340	diphthamide biosynthesis protein 2-like isoform X2	24	5	9	12	10
PSOVI280g01440	sister chromatid cohesion protein PDS5 homolog B-like	42	16	28	20	11
PSOVI280g01500	lysM and putative peptidoglycan-binding domain-containing protein 1 isoform X2	20	7	9	9	6
PSOVI280g01510	methionine--tRNA ligase, cytoplasmic isoform X1	19	7	9	10	6
PSOVI280g01540	vacuolar protein sorting-associated protein 16 homolog	18	4	9	8	9
PSOVI280g01580	transmembrane protein 79-like	139	14	52	36	53
PSOVI280g01590	cyclin-dependent kinase 3	51	17	24	19	18
PSOVI280g01640	hypothetical protein BLA29_010278	506	79	148	137	197
PSOVI280g01720	dnaJ protein homolog 1	132	80	69	65	63
PSOVI280g01770	transcriptional repressor protein YY1	120	56	95	71	51
PSOVI280g01800	---NA---	19	7	5	8	8
PSOVI280g01810	putative tRNA (cytidine(32)/guanosine(34)-2'-O)-methyltransferase	100	61	34	31	31
PSOVI280g01840	Cytochrome P450 4c3	20	6	9	8	9
PSOVI280g01850	YY1-associated factor 2	41	25	26	23	15
PSOVI280g02020	vascular non-inflammatory molecule 2	99	63	79	67	72
PSOVI280g02090	hypothetical protein BLA29_000867	15	1	1	1	1
PSOVI280g02100	probable global transcription activator SNF2L2 isoform X1	70	44	65	53	39
PSOVI280g02330	actin-binding protein IPP-like	32	14	18	15	11
PSOVI280g02340	protein XRP2-like	15	3	3	4	2
PSOVI280g02360	ubiquitin fusion degradation protein 1 homolog	75	55	44	41	42
PSOVI280g02370	polyribonucleotide 5'-hydroxyl-kinase Clp1	61	18	22	20	19
PSOVI280g02500	protein argonaute-2-like	400	122	170	148	167
PSOVI280g02510	protein OPI10 homolog	75	19	24	20	34
PSOVI280g02520	SUMO-conjugating enzyme UBC9-B	164	47	85	69	72
PSOVI280g02680	dimethylaniline monooxygenase [N-oxide-forming] 5-like	310	35	5	5	8
PSOVI280g02830	zinc finger X-linked protein ZXDB	64	17	30	21	18
PSOVI280g02860	WD repeat-containing protein 82	59	21	20	13	15
PSOVI280g02870	tubulin-specific chaperone C	38	8	8	9	8
PSOVI280g02890	signal peptidase complex catalytic subunit SEC11A	222	89	121	106	126
PSOVI280g02910	zinc finger and SCAN domain-containing protein 20-like	151	38	73	58	35
PSOVI280g02950	serine/arginine-rich splicing factor 1A	113	48	82	51	41
PSOVI280g02960	serine/threonine kinase, putative	37	15	4	2	3
PSOVI280g03000	sodium- and chloride-dependent GABA transporter 2-like	369	100	75	88	80
PSOVI280g03090	Dehydrogenase/reductase SDR family member 7	51	22	32	25	24
PSOVI280g03130	FMRFamide receptor	9	4	6	4	2
PSOVI280g03280	60S ribosomal protein L15	1486	322	831	584	828
PSOVI280g03310	superkiller viralicidic activity 2-like 2	23	17	17	13	13
PSOVI280g03320	activated RNA polymerase II transcriptional coactivator p15	149	34	35	40	47
PSOVI280g03330	DNA-directed RNA polymerases I and III subunit RPAC1	27	3	4	5	4
PSOVI280g03340	Replication protein A 32 kDa subunit	128	35	46	39	34
PSOVI280g03420	polycomb complex protein BMI-1	18	7	7	6	7
PSOVI280g03430	Ras-like protein	78	35	58	52	42
PSOVI280g03470	dihydropyrimidinase isoform X4	201	57	96	56	30
PSOVI280g03530	acyl-CoA-binding domain-containing protein 5-like	188	9	13	12	10
PSOVI280g03540	kanadaptin-like isoform X3	25	11	11	12	13
PSOVI280g03590	U4/U6 small nuclear ribonucleoprotein Prp31	76	35	51	43	37
PSOVI280g03600	ras-related protein Rab-11A	149	105	136	118	109
PSOVI280g03800	UV excision repair protein RAD23 homolog B	112	30	41	33	24
PSOVI280g03810	transportin-1 isoform X1	55	31	25	20	17
PSOVI280g03910	eukaryotic translation initiation factor NCBP	424	19	10	9	13
PSOVI280g03920	hydroxyacyl-coenzyme A dehydrogenase, mitochondrial	29	22	18	17	15
PSOVI280g03990	17-beta-hydroxysteroid dehydrogenase type 6-like	50	13	21	12	9
PSOVI280g04030	dicer 1-like protein	60	29	28	33	39
PSOVI280g04120	protein draper-like isoform X3	109	55	48	42	52
PSOVI280g04140	---NA---	14	3	1	1	5
PSOVI280g04150	glioma tumor suppressor candidate region gene 1 protein-like	22	9	6	5	9
PSOVI280g04170	ATM interactor	25	10	13	12	8
PSOVI280g04180	acetyl-coenzyme A transporter 1	68	7	13	11	11
PSOVI280g04190	---NA---	73	2	5	2	5
PSOVI280g04490	mediator of RNA polymerase II transcription subunit 16	27	11	21	16	10
PSOVI280g04500	protein lunapark-B-like isoform X1	57	21	29	25	21
PSOVI280g04580	tyrosyl-DNA phosphodiesterase 2-like	79	17	17	16	9
PSOVI280g04590	solute carrier family 25 member 40	84	24	44	40	35
PSOVI280g04660	Ankyrin repeat	53	25	29	25	16
PSOVI280g04670	protein YIPF1	87	21	27	25	24
PSOVI280g04700	gastrula zinc finger protein XlCGF26.1-like isoform X1	23	12	11	10	8
PSOVI280g04710	translation initiation factor eIF-2B subunit delta	39	13	20	19	22
PSOVI280g04730	phosphatidylcholine:ceramide cholinephosphotransferase 2-like	54	33	39	33	21
PSOVI280g04750	---NA---	49	25	31	29	19
PSOVI280g04760	dentin sialophosphoprotein isoform X3	17	10	12	9	7
PSOVI280g04880	neuropathy target esterase sws	46	16	21	18	14
PSOVI280g04890	DNA-directed RNA polymerase II subunit RPB9-like	139	61	80	56	56
PSOVI280g04900	COP9 signalosome complex subunit 1 isoform X4	95	22	29	22	19
PSOVI280g05050	protein-associating with the carboxyl-terminal domain of ezrin-like	27	11	16	15	16
PSOVI280g05080	glucosidase 2 subunit beta	78	34	33	31	25
PSOVI280g05150	mitochondrial sodium/hydrogen exchanger 9B2-like	10	3	2	2	4
PSOVI280g05170	cholinesterase 1-like	410	8	2	1	11
PSOVI280g05190	oxygen-dependent coproporphyrinogen-III oxidase	98	39	64	54	65
PSOVI280g05200	phosphatidylinositol N-acetylglucosaminyltransferase subunit C	38	11	12	11	10
PSOVI280g05250	N-lysine methyltransferase SETD8-like isoform X1	38	8	14	12	10
PSOVI280g05270	hypothetical protein BLA29_012328	32	9	12	13	16
PSOVI280g05330	E3 ubiquitin-protein ligase RFWD3	102	54	38	27	28
PSOVI280g05340	E3 ubiquitin-protein ligase RFWD3-like isoform X1	30	7	11	11	7
PSOVI280g05370	ubiquinone biosynthesis protein COQ4 homolog, mitochondrial	64	32	33	29	23
PSOVI280g05420	Chitin synthase regulatory factor 2	42	9	12	11	6
PSOVI280g05470	dCTP pyrophosphatase 1	27	8	5	9	13
PSOVI280g05490	WD repeat-containing protein 24	38	9	12	11	10
PSOVI280g05500	WD repeat-containing protein 24 isoform X1	29	3	3	3	5
PSOVI280g05510	calcium homeostasis endoplasmic reticulum protein isoform X2	36	16	28	23	12
PSOVI280g05580	PCI domain-containing protein 2	23	5	7	9	5
PSOVI280g05620	TGF-beta-activated kinase 1 and MAP3K7-binding protein 2-like	38	24	25	22	16
PSOVI280g05720	deoxyuridine 5'-triphosphate nucleotidohydrolase	186	25	22	30	19
PSOVI280g05740	poly(A) RNA polymerase GLD2-like	1474	9	34	26	31
PSOVI280g05820	peptide chain release factor 1-like, mitochondrial	24	12	3	3	2
PSOVI280g05830	isoleucine--tRNA ligase, cytoplasmic-like	37	18	24	24	24
PSOVI280g05840	guanine nucleotide-binding protein subunit beta-like protein 1	18	1	1	1	1
PSOVI280g05860	26S proteasome regulatory subunit 10B	205	114	146	103	139
PSOVI280g06050	mediator of RNA polymerase II transcription subunit 17	67	16	18	14	11
PSOVI280g06060	DFP2-like protein	17	3	9	8	5
PSOVI280g06110	long-chain-fatty-acid--CoA ligase 4-like	42	22	14	12	10
PSOVI280g06120	DNA replication complex GINS protein PSF2	37	9	5	7	5
PSOVI280g06130	UMP-CMP kinase-like	99	25	23	27	20
PSOVI280g06150	SUMO-activating enzyme subunit 1-like	43	7	3	4	3
PSOVI280g06160	V-type proton ATPase 21 kDa proteolipid subunit-like	98	22	28	35	34
PSOVI280g06240	nardilysin	12	4	5	4	5
PSOVI280g06260	Twinkle protein, mitochondrial	35	7	11	9	6
PSOVI280g06320	PRKR-interacting protein 1 homolog	51	13	13	16	25
PSOVI280g06340	adipocyte plasma membrane-associated protein-like	45	6	4	4	4
PSOVI280g06360	mitochondrial-processing peptidase subunit alpha-like	44	14	16	12	13
PSOVI280g06380	ATP-dependent RNA helicase Ddx1	67	27	36	30	46
PSOVI280g06390	---NA---	15	2	2	2	2
PSOVI280g06410	protein KTI12 homolog	37	8	9	8	9
PSOVI280g06420	Poly(A) RNA polymerase, mitochondrial	13	3	4	5	5
PSOVI280g06430	1-acyl-sn-glycerol-3-phosphate acyltransferase gamma-like	58	31	25	34	33
PSOVI280g06440	double-stranded RNA-specific editase 1-like isoform X2	31	11	19	16	10
PSOVI280g06450	EGF domain-specific O-linked N-acetylglucosamine transferase	30	3	4	4	3
PSOVI280g06480	ankyrin repeat domain-containing protein 13C	24	17	18	16	13
PSOVI280g06560	acetylcholinesterase 3	6	3	1	3	2
PSOVI280g06570	probable glutamine-dependent NAD(+) synthetase	33	15	19	18	11
PSOVI280g06590	dnaJ homolog subfamily C member 25 homolog	45	13	27	20	17
PSOVI280g06660	isocitrate dehydrogenase [NADP] cytoplasmic	202	83	153	108	82
PSOVI283g00040	Methyl methanesulfonate-sensitivity protein 22-like protein	26	3	2	3	3
PSOVI283g00050	syntaxin-18	45	10	18	15	16
PSOVI283g00060	elongation of very long chain fatty acids protein 6-like isoform X2	8	3	3	3	3
PSOVI283g00110	replication factor C subunit 4	61	24	44	37	37
PSOVI283g00130	Cytochrome b-c1 complex subunit 10	387	292	230	261	266
PSOVI283g00150	AT-rich interactive domain-containing protein 3C-like isoform X2	33	13	24	15	9
PSOVI283g00170	solute carrier family 35 member F6	58	19	22	19	20
PSOVI283g00180	E3 ubiquitin-protein ligase SHPRH isoform X1	9	2	3	3	2
PSOVI283g00210	---NA---	233	3	2	2	3
PSOVI283g00220	phosphatidylglycerophosphatase and protein-tyrosine phosphatase 1 isoform X2	52	31	26	17	19
PSOVI283g00300	probable 28S ribosomal protein S16, mitochondrial	151	98	98	68	66
PSOVI283g00350	eukaryotic translation initiation factor 5B	86	28	36	28	32
PSOVI283g00360	---NA---	20	5	6	5	7
PSOVI283g00370	zinc finger RNA-binding protein-like isoform X6	28	14	22	15	8
PSOVI283g00390	cyclase family protein	157	72	68	76	66
PSOVI283g00420	---NA---	14	0	0	1	1
PSOVI283g00430	proteasome subunit alpha type-1	421	141	268	168	169
PSOVI283g00490	3'-5' ssDNA/RNA exonuclease TatD	45	28	34	31	26
PSOVI283g00510	hypothetical protein BLA29_009643, partial	8	1	0	0	0
PSOVI283g00550	CDK5 regulatory subunit-associated protein 3	45	23	28	23	21
PSOVI283g00560	U3 small nucleolar ribonucleoprotein protein IMP3-like	100	57	52	42	51
PSOVI283g00570	probable glutamine--tRNA ligase	44	17	28	24	25
PSOVI283g00580	cation-independent mannose-6-phosphate receptor-like	319	19	21	19	28
PSOVI283g00620	hypothetical protein BLA29_005356	52	26	33	29	23
PSOVI283g00660	myotubularin-related protein 2	130	26	56	37	29
PSOVI283g00670	cell division cycle protein 16 homolog	18	2	2	2	1
PSOVI283g00730	DNA polymerase epsilon subunit 3	47	3	4	4	5
PSOVI283g00850	ubiquilin-4	71	36	49	44	42
PSOVI283g00930	chromatin assembly factor 1 subunit A-like	17	3	2	3	2
PSOVI283g00940	---NA---	16	2	3	2	1
PSOVI283g00990	CDP-diacylglycerol--glycerol-3-phosphate 3-phosphatidyltransferase, mitochondrial-like isoform X2	14	3	2	3	3
PSOVI283g01010	5'-3' exoribonuclease 2	44	17	12	9	9
PSOVI283g01080	Von Hippel-Lindau disease tumor suppressor	34	19	8	6	6
PSOVI283g01160	transmembrane protease serine 3-like	117	3	37	11	12
PSOVI283g01210	Zona pellucida-like domain containing protein	17	4	1	1	0
PSOVI283g01230	ATP-binding cassette sub-family F member 1-like	165	35	49	43	38
PSOVI283g01250	dolichyl-diphosphooligosaccharide--protein glycosyltransferase subunit STT3B	111	25	39	31	27
PSOVI283g01270	tetratricopeptide repeat protein 5-like	13	4	6	6	6
PSOVI283g01320	OTU domain-containing protein 7B-like isoform X2	21	8	11	9	7
PSOVI283g01350	actin-related protein 6	21	9	12	8	7
PSOVI283g01380	Neuroendocrine convertase 1	120	9	6	5	4
PSOVI283g01390	ubiquitin carboxyl-terminal hydrolase 22 isoform X1	36	22	22	22	15
PSOVI283g01400	rho GDP-dissociation inhibitor 1-like	129	36	38	38	40
PSOVI283g01430	FAST kinase domain-containing protein 5, mitochondrial	5	1	1	2	2
PSOVI283g01440	GON-4-like protein isoform X1	27	11	14	14	11
PSOVI283g01450	GON-4-like protein	8	1	2	2	4
PSOVI283g01470	ATP-binding cassette sub-family A member 1-like	131	22	21	17	21
PSOVI283g01500	glutathione S-transferase 1-like	62	10	10	9	16
PSOVI283g01510	DNA-directed RNA polymerase III subunit RPC5-like	24	10	11	9	11
PSOVI283g01550	fat storage-inducing transmembrane protein 2	30	13	14	14	12
PSOVI283g01560	GPI mannosyltransferase 4-like	22	2	3	3	3
PSOVI283g01690	fatty acyl-CoA reductase 1-like	107	4	5	5	7
PSOVI283g01800	DFP2-like protein	48	0	1	13	2
PSOVI283g02160	glucose dehydrogenase [FAD, quinone]-like	900	4	5	4	13
PSOVI283g02180	mediator of RNA polymerase II transcription subunit 9	53	20	25	27	17
PSOVI283g02190	phospholipid phosphatase 6-like	43	25	18	20	22
PSOVI283g02210	TWiK family of potassium channels	70	10	7	7	15
PSOVI283g02310	---NA---	28	4	1	4	7
PSOVI283g02320	DFP2-like protein	206	5	2	21	21
PSOVI283g02470	dihydrofolate reductase	298	37	63	72	61
PSOVI283g02540	ABC transporter sub-family G-like protein	5	3	2	2	1
PSOVI283g02560	SAP domain-containing ribonucleoprotein	68	39	48	40	30
PSOVI283g02580	28S ribosomal protein S29, mitochondrial	76	25	26	25	27
PSOVI283g02600	BUB3-interacting and GLEBS motif-containing protein ZNF207-like	145	40	64	49	49
PSOVI283g02610	39S ribosomal protein L51, mitochondrial	67	21	30	28	32
PSOVI283g02620	ribose-phosphate pyrophosphokinase 1 isoform X2	177	69	98	87	80
PSOVI283g02650	Sphingosine-1-phosphate lyase	83	18	25	24	21
PSOVI283g02720	Protein jagged-1	30	3	9	5	3
PSOVI283g02790	Tyrosine-protein phosphatase non-receptor type 14	19	10	11	9	9
PSOVI283g02810	Phosphatidylinositol N-acetylglucosaminyltransferase subunit P	57	16	17	17	18
PSOVI283g02820	nuclear cap-binding protein subunit 1	30	9	15	12	10
PSOVI283g02860	casein kinase I isoform gamma-2 isoform X1	53	18	18	17	22
PSOVI283g02880	tuftelin-interacting protein 11	32	10	14	15	12
PSOVI283g02950	---NA---	55	5	8	11	13
PSOVI283g02980	Very-long-chain 3-oxoacyl-CoA reductase	100	17	21	16	32
PSOVI283g03030	pentatricopeptide repeat-containing protein 2, mitochondrial-like isoform X1	47	20	29	27	28
PSOVI283g03040	peptidyl prolyl cis-trans isomerase B	177	50	76	73	58
PSOVI283g03050	eukaryotic translation initiation factor 2-alpha kinase 1-like	18	6	6	8	10
PSOVI283g03080	SUMO-activating enzyme subunit 2	52	7	17	15	11
PSOVI283g03190	CDK-activating kinase assembly factor MAT1	57	9	12	13	9
PSOVI283g03200	RAB6A-GEF complex partner protein 2	16	3	5	4	6
PSOVI283g03210	hypothetical protein QR98_0059940	54	24	33	27	24
PSOVI283g03240	---NA---	53	7	3	6	7
PSOVI283g03280	DNA replication licensing factor mcm2	38	4	11	7	7
PSOVI283g03290	rho GTPase-activating protein 1-like	36	15	22	17	16
PSOVI283g03320	transcriptional repressor CTCF-like	89	31	62	42	26
PSOVI283g03360	origin recognition complex subunit 4	9	2	2	3	2
PSOVI283g03370	3-hydroxy-3-methylglutaryl-coenzyme A reductase	40	17	23	18	16
PSOVI283g03450	RISC-loading complex subunit-like protein	41	17	1	3	5
PSOVI283g03470	peptidyl-prolyl cis-trans isomerase-like 2	54	31	42	38	30
PSOVI283g03480	dnaJ homolog shv	94	12	14	12	10
PSOVI283g03600	AT-rich interactive domain-containing protein 2 isoform X3	33	11	17	13	8
PSOVI283g03700	very-long-chain (3R)-3-hydroxyacyl-CoA dehydratase	16	4	8	8	6
PSOVI283g03810	tRNA-splicing endonuclease subunit Sen54	12	1	3	3	3
PSOVI283g03870	transportin-3 isoform X1	28	12	19	16	13
PSOVI283g03930	nucleosome-remodeling factor subunit NURF301 isoform X1	21	12	18	14	10
PSOVI283g03950	mitochondrial dicarboxylate carrier	53	43	50	44	38
PSOVI283g03990	rRNA methyltransferase 2, mitochondrial-like	34	8	11	12	13
PSOVI283g04000	U6 snRNA-associated Sm-like protein LSm6	66	17	24	24	27
PSOVI283g04010	probable leucine--tRNA ligase, mitochondrial	12	5	6	7	5
PSOVI283g04020	TAF6-like RNA polymerase II p300/CBP-associated factor-associated factor 65 kDa subunit 6L	10	3	4	3	3
PSOVI283g04100	Actin-related protein 2/3 complex subunit 4	59	21	35	28	23
PSOVI283g04110	CXXC-type zinc finger protein 1	36	12	18	17	10
PSOVI283g04340	transmembrane protein 222	81	38	47	43	56
PSOVI283g04460	dnaJ homolog subfamily A member 1	322	143	151	115	89
PSOVI283g04500	Post-GPI attachment to proteins factor 2	88	46	68	54	46
PSOVI283g04530	transmembrane 9 superfamily member 2 isoform X2	56	14	25	23	27
PSOVI283g04620	G2/mitotic-specific cyclin-A-like	373	11	7	7	10
PSOVI283g04690	nuclear speckle splicing regulatory protein 1	31	18	17	20	9
PSOVI283g04700	26S proteasome non-ATPase regulatory subunit 2	124	59	82	60	86
PSOVI283g04710	BTB/POZ domain-containing adapter for CUL3-mediated RhoA degradation protein 3	32	11	16	15	17
PSOVI283g04720	fukutin-related protein	18	4	3	3	1
PSOVI283g04740	ADP-ribosylation factor GTPase-activating protein 2	51	24	36	34	30
PSOVI283g04840	threonine--tRNA ligase, cytoplasmic isoform X1	82	26	49	42	41
PSOVI283g04910	D-glucuronyl C5-epimerase	12	5	9	7	5
PSOVI283g04920	stomatin-like protein 2, mitochondrial	94	20	22	25	17
PSOVI283g04950	CTD nuclear envelope phosphatase 1 homolog isoform X2	35	12	19	16	12
PSOVI283g04960	hypothetical protein BLA29_007683	478	2	2	2	5
PSOVI283g05010	post-GPI attachment to proteins factor 3-like isoform X1	20	6	8	8	6
PSOVI283g05020	Symplekin	11	3	2	3	2
PSOVI283g05150	sorting nexin lst-4-like	49	12	21	19	14
PSOVI283g05170	cell division cycle protein 23 homolog	27	6	7	6	6
PSOVI283g05180	methyltransferase-like protein 17, mitochondrial	17	5	5	4	4
PSOVI283g05200	putative neutral sphingomyelinase isoform X1	19	6	7	7	7
PSOVI283g05220	B-box type zinc finger protein ncl-1-like	41	6	4	3	4
PSOVI283g05230	Cold shock domain-containing protein E1	30	14	11	11	12
PSOVI283g05260	serine-threonine kinase receptor-associated protein	70	19	34	31	30
PSOVI283g05270	apoptosis regulator BAX-like	29	7	11	10	7
PSOVI283g05280	N-alpha-acetyltransferase 35, NatC auxiliary subunit	22	5	8	7	6
PSOVI283g05310	---NA---	49	15	25	19	18
PSOVI283g05350	nitrilase homolog 1-like	54	19	26	22	24
PSOVI283g05380	E3 ubiquitin-protein ligase CHIP	44	24	27	27	21
PSOVI283g05400	vesicle transport protein USE1-like	23	7	9	11	10
PSOVI283g05670	protein HGV2-like	37	9	16	14	8
PSOVI283g05680	Nuclear autoantigenic sperm protein	45	8	14	12	9
PSOVI283g05690	serine protease Masquerade-like protein	9	0	3	1	2
PSOVI283g05800	---NA---	70	3	1	3	3
PSOVI283g06020	protein lin-37 homolog	62	7	8	7	4
PSOVI283g06090	transcription factor IIIB 50 kDa subunit	19	6	10	8	3
PSOVI283g06130	mitochondrial import inner membrane translocase subunit TIM44	40	15	22	22	14
PSOVI283g06190	protein O-glucosyltransferase 1	29	5	10	12	16
PSOVI283g06200	bcl2/adenovirus E1b 19-kD protein-interacting protein, putative	121	70	92	83	62
PSOVI283g06230	V-type proton ATPase subunit G	110	39	75	64	46
PSOVI283g06290	Zinc finger protein jing	24	8	5	4	5
PSOVI283g06370	hypothetical protein BLA29_001144	803	106	10	13	22
PSOVI283g06450	zinc finger protein 418-like isoform X1	68	22	29	24	19
PSOVI283g06510	hypothetical protein BLA29_015238, partial	51	12	20	15	16
PSOVI283g06580	---NA---	11	1	0	0	3
PSOVI283g06620	U2 snRNP-associated SURP motif-containing protein-like	30	11	14	13	9
PSOVI283g06630	ER degradation-enhancing alpha-mannosidase-like protein 1	26	16	17	16	18
PSOVI283g06690	sodium- and chloride-dependent glycine transporter 1-like	258	7	3	3	6
PSOVI283g06720	28S ribosomal protein S9, mitochondrial	26	2	1	2	2
PSOVI283g06780	hypothetical protein BLA29_002344, partial	2317	9	20	17	26
PSOVI283g06960	general transcription factor 3C polypeptide 2-like isoform X1	38	16	12	10	6
PSOVI283g07020	BRCA1-associated RING domain protein 1-like	93	2	2	2	2
PSOVI283g07030	hypothetical protein BLA29_007239, partial	40	21	28	21	14
PSOVI283g07040	AChain A, Crystal Structure Of Dot1l In Complex With Inhibitor Cpd3	11	4	1	1	2
PSOVI283g07050	PREDICTED: uncharacterized protein LOC107362940	52	12	11	5	5
PSOVI283g07060	---NA---	80	5	4	4	4
PSOVI283g07080	kinesin-like protein KIF2A isoform X2	109	47	51	34	29
PSOVI283g07090	membrane-associated tyrosine- and threonine-specific cdc2-inhibitory kinase-like	48	7	15	12	11
PSOVI283g07100	hypothetical protein QR98_0014510	95	21	34	35	48
PSOVI283g07150	protein Asterix	229	60	86	82	108
PSOVI283g07160	farnesyl pyrophosphate synthase-like isoform X1	109	23	34	28	26
PSOVI283g07180	cyclin-H	41	15	16	10	10
PSOVI283g07190	Serine/threonine-kinase pelle-like protein	45	11	12	10	9
PSOVI283g07240	replication protein A 14 kDa subunit-like	148	38	28	30	37
PSOVI283g07260	sodium/hydrogen exchanger 9B2-like	39	2	2	2	4
PSOVI283g07270	DNA polymerase theta-like	39	9	1	2	4
PSOVI283g07280	DNA polymerase theta	36	14	9	8	12
PSOVI283g07430	ceramide phosphoethanolamine synthase	44	4	5	4	21
PSOVI283g07540	ADP-ribosylation factor-like protein 1	95	9	14	10	8
PSOVI283g07640	lariat debranching enzyme	41	26	21	20	11
PSOVI283g07660	U6 snRNA-associated Sm-like protein LSm8	160	46	70	54	60
PSOVI283g07670	protein CCSMST1	58	14	21	21	17
PSOVI283g07770	ATP-binding cassette sub-family D member 4	29	15	2	2	3
PSOVI283g07780	serine/threonine-protein phosphatase 6 regulatory subunit 2 isoform X1	63	38	49	36	27
PSOVI283g07830	solute carrier family 26 member 10-like isoform X1	62	6	5	6	4
PSOVI283g07840	DNA damage-regulated autophagy modulator protein 2	305	46	69	56	41
PSOVI283g07880	tar RNA-binding protein, putative	39	11	1	3	2
PSOVI283g07930	integrator complex subunit 3-like	25	10	5	4	9
PSOVI284g00060	toll-like receptor Tollo	15	2	5	3	6
PSOVI284g00140	membrane metallo-endopeptidase-like 1 isoform X1	23	6	4	5	7
PSOVI284g00160	dual specificity protein kinase-like protein	35	7	9	6	15
PSOVI284g00170	dual serine/threonine and tyrosine protein kinase	30	6	9	8	16
PSOVI284g00290	---NA---	25	8	17	11	6
PSOVI284g00600	dehydrogenase/reductase SDR family member on chromosome X	41	14	29	23	24
PSOVI284g00650	---NA---	27	3	4	4	3
PSOVI284g00810	RNA pseudouridylate synthase domain-containing protein 3-like	48	8	20	12	11
PSOVI284g00820	GPI transamidase component PIG-T	38	5	11	8	7
PSOVI284g00890	Glucose-fructose oxidoreductase domain-containing protein 1	25	10	15	10	5
PSOVI284g00900	putative V-type proton ATPase subunit F	76	22	37	28	37
PSOVI284g00950	Replication protein A 70 kDa DNA-binding subunit	47	9	14	11	8
PSOVI284g00960	ATPase family AAA domain-containing protein 3A	113	18	40	29	27
PSOVI284g00970	suppressor of tumorigenicity 7 protein isoform X4	26	11	15	12	7
PSOVI284g01040	Target of rapamycin complex subunit lst8	20	6	10	7	9
PSOVI284g01160	probable ATP-dependent DNA helicase HFM1	3	0	0	0	0
PSOVI284g01170	S-adenosylmethionine mitochondrial carrier protein	104	13	21	16	14
PSOVI284g01180	CDK5RAP1-like protein	29	5	8	7	6
PSOVI284g01220	4-hydroxybenzoate polyprenyltransferase, mitochondrial	23	6	11	9	9
PSOVI284g01230	interferon-induced, double-stranded RNA-activated protein kinase-like	23	6	11	8	6
PSOVI284g01320	plexin-A2-like	15	3	2	2	5
PSOVI284g01340	plexin-A2-like isoform X1	10	1	0	1	3
PSOVI284g01410	neurogenic locus Notch protein-like	16	0	1	0	5
PSOVI284g01420	neurogenic locus Notch protein-like	13	0	1	0	3
PSOVI284g01440	Tubulin beta-1 chain	172	2	6	4	3
PSOVI284g01450	synaptophysin-like isoform X2	85	4	14	10	5
PSOVI284g01620	methyltransferase-like protein 9	38	12	21	20	11
PSOVI284g01650	oplophorus-luciferin 2-monooxygenase non-catalytic subunit-like	35	7	12	10	12
PSOVI284g01740	phosphatidylinositol-binding clathrin assembly protein LAP isoform X6	81	15	27	21	20
PSOVI284g01840	phosphoinositide 3-kinase regulatory subunit 4	16	7	13	9	6
PSOVI284g01870	ribosome-recycling factor, mitochondrial	24	6	8	7	8
PSOVI284g01950	single-minded homolog 2 isoform X1	12	0	1	1	1
PSOVI284g01960	high mobility group protein DSP1-like	58	15	21	15	9
PSOVI284g02040	AN1-type zinc finger protein 2A-like	82	44	36	37	33
PSOVI284g02050	---NA---	52	14	28	24	22
PSOVI284g02070	---NA---	85	4	2	2	4
PSOVI284g02080	formin-2 isoform X1	95	18	24	18	11
PSOVI284g02090	zinc finger protein 36, C3H1 type-like 1	609	2	4	3	5
PSOVI284g02110	inactive hydroxysteroid dehydrogenase-like protein 1	83	3	2	2	3
PSOVI284g02160	---NA---	21	9	15	14	12
PSOVI284g02220	guanylate-binding protein	12	2	4	4	4
PSOVI284g02230	polypeptide N-acetylgalactosaminyltransferase 35A	22	6	14	8	5
PSOVI284g02240	hypothetical protein BLA29_007757	47	17	21	22	22
PSOVI284g02290	uncharacterized Golgi apparatus membrane protein-like protein CG5021 isoform X1	40	17	26	25	26
PSOVI284g02320	Serine palmitoyltransferase 1	57	23	43	32	22
PSOVI284g02500	probable 28S ribosomal protein S25, mitochondrial	44	16	26	23	25
PSOVI284g02520	---NA---	32	0	0	0	0
PSOVI284g02580	UPF0587 protein C1orf123 homolog	161	5	11	9	8
PSOVI284g02600	mediator of RNA polymerase II transcription subunit 15-like	57	15	21	18	19
PSOVI284g02610	probable sulfite oxidase, mitochondrial	66	14	22	19	20
PSOVI284g02690	citrate lyase subunit beta-like protein, mitochondrial	15	6	6	8	8
PSOVI284g02730	---NA---	24	2	1	1	3
PSOVI284g02790	putative glutamate synthase [NADPH] isoform X2	126	46	69	52	29
PSOVI284g02810	hypothetical protein BLA29_002094, partial	8	0	1	0	0
PSOVI284g02820	---NA---	29	0	1	1	1
PSOVI284g02970	Ribosome-releasing factor 2, mitochondrial	15	2	6	4	4
PSOVI284g03000	ABC transporter G family member 20 isoform X3	6	4	3	2	2
PSOVI284g03050	nucleolar complex protein 3 homolog	13	2	5	5	5
PSOVI284g03060	protein TFG isoform X1	149	36	68	42	38
PSOVI284g03070	---NA---	10	3	3	4	3
PSOVI284g03100	protein FAM76A	39	10	31	21	10
PSOVI284g03120	fez family zinc finger protein 1	23	0	1	1	1
PSOVI284g03140	serine hydrolase-like protein	27	13	14	15	13
PSOVI284g03180	calcium-transporting ATPase type 2C member 1 isoform X2	39	7	11	9	7
PSOVI284g03190	dnaJ homolog subfamily C member 21-like	19	2	3	3	4
PSOVI284g03210	cathepsin L	605	118	167	175	304
PSOVI284g03250	hexaprenyldihydroxybenzoate methyltransferase, mitochondrial	42	8	15	15	21
PSOVI284g03440	---NA---	10	2	3	3	1
PSOVI284g03530	transmembrane protein 177	21	5	8	8	12
PSOVI284g03600	cytochrome P450 302a1, mitochondrial	9	2	5	4	4
PSOVI284g03610	1-phosphatidylinositol 4,5-bisphosphate phosphodiesterase gamma-1	17	10	13	10	5
PSOVI284g03630	hypothetical protein BLA29_005702	15	4	9	4	2
PSOVI284g03750	tyrosine-protein kinase Btk29A-like	26	3	6	7	4
PSOVI284g03760	tyrosine-protein kinase BTK	10	1	2	2	1
PSOVI284g03830	hypothetical protein BLA29_003406, partial	437	2	2	3	4
PSOVI284g03840	moesin/ezrin/radixin homolog 1 isoform X2	119	60	89	71	47
PSOVI284g03850	---NA---	35	4	17	9	7
PSOVI284g03860	zinc finger protein 521-like	16	1	3	2	2
PSOVI284g03870	zinc finger protein 423 homolog	17	1	1	1	0
PSOVI284g03880	sorting nexin-3-like	59	21	44	33	23
PSOVI284g03900	protein dispatched	10	1	4	2	3
PSOVI284g03960	diphosphomevalonate decarboxylase	34	8	21	15	13
PSOVI284g03980	---NA---	20	1	0	0	0
PSOVI284g03990	Cuticle protein 16.8	29	1	1	1	1
PSOVI284g04080	putative fatty acyl-CoA reductase CG5065	342	71	30	27	10
PSOVI284g04090	syntaxin-binding protein 5-like isoform X2	29	14	18	13	7
PSOVI284g04140	mitochondrial import inner membrane translocase subunit Tim23-like	135	27	44	31	40
PSOVI284g04170	exostosin-2	16	2	5	4	3
PSOVI284g04180	nuclear receptor subfamily 2 group E member 1	4	1	1	1	0
PSOVI284g04190	Rho GTPase-activating protein 26	7	3	2	1	4
PSOVI284g04300	PREDICTED: uncharacterized protein LOC107361845	19	2	3	4	3
PSOVI284g04350	muscarinic acetylcholine receptor DM1-like	39	2	3	1	1
PSOVI284g04360	hypothetical protein BLA29_007972, partial	11	0	0	0	0
PSOVI284g04370	muscarinic acetylcholine receptor DM1	26	0	0	0	0
PSOVI284g04400	multidrug resistance-associated protein 1-like	75	49	37	27	27
PSOVI284g04420	ankyrin repeat domain-containing protein 6-like	13	2	6	4	3
PSOVI284g04470	beta-1,4-galactosyltransferase galt-1-like	17	3	4	4	3
PSOVI284g04480	PR domain zinc finger protein 13-like	8	0	0	1	0
PSOVI284g04500	microtubule-associated protein futsch	39	0	0	0	0
PSOVI284g04560	metabotropic glutamate receptor isoform X1	16	7	6	5	2
PSOVI284g04590	28S ribosomal protein S9, mitochondrial	57	18	33	24	22
PSOVI284g04600	Sugar transporter SWEET1	27	19	22	18	17
PSOVI284g04610	serine/threonine-protein kinase pelle	16	7	9	9	5
PSOVI284g04630	putative transferase CAF17 homolog, mitochondrial	33	5	8	7	8
PSOVI284g04650	Nuclear protein 1	2249	6	10	8	29
PSOVI284g04680	acetolactate synthase-like protein	63	25	40	34	36
PSOVI284g04710	rabankyrin-5	41	15	22	17	14
PSOVI284g04750	plexin A3	5	2	2	2	2
PSOVI284g04790	mitochondrial inner membrane protease ATP23 homolog	48	15	28	19	13
PSOVI284g04880	glucose dehydrogenase [FAD, quinone]-like	6	1	1	1	1
PSOVI284g04900	polyphosphoinositide phosphatase	12	3	4	3	4
PSOVI284g04930	DNA mismatch repair protein Mlh3-like isoform X1	3	0	0	0	0
PSOVI284g04990	kelch-like protein 2	29	2	2	2	2
PSOVI284g05000	N-acetylgalactosaminyltransferase 7	50	11	27	18	14
PSOVI284g05010	GDP-fucose transporter 1-like	10	1	4	4	3
PSOVI284g05070	deoxynucleoside kinase isoform X2	39	2	6	5	6
PSOVI284g05110	ATP-binding cassette sub-family G member 4	5	0	1	1	1
PSOVI284g05120	mpv17-like protein 2	28	6	10	9	8
PSOVI284g05170	fibroleukin-like protein	5	2	1	1	2
PSOVI284g05180	microfibril-associated glycoprotein 4-like	17	9	5	6	7
PSOVI284g05270	aryl hydrocarbon receptor-like	6	1	1	0	1
PSOVI284g05280	---NA---	13	3	8	3	3
PSOVI284g05400	serine/threonine-protein kinase DCLK1-like	19	11	7	7	7
PSOVI284g05470	---NA---	4	0	0	0	0
PSOVI284g05480	scavenger receptor class B member 1-like isoform X1	34	17	15	15	5
PSOVI284g05520	hypothetical protein BLA29_000663	52	25	29	25	13
PSOVI284g05540	---NA---	6	1	1	1	2
PSOVI284g05550	rabenosyn-5	17	9	10	9	7
PSOVI284g05560	P protein-like isoform X1	77	16	14	16	17
PSOVI284g05600	trafficking protein particle complex subunit 10-like	20	4	2	1	6
PSOVI284g05690	Exocyst complex component 4	40	9	14	9	9
PSOVI284g05730	lipid exporter ABCA1, putative	1866	4	6	5	26
PSOVI284g05740	RCC1 and BTB domain-containing protein 2 isoform X2	7	0	0	0	0
PSOVI284g05750	---NA---	7	2	0	0	1
PSOVI284g05820	adrenodoxin	54	15	22	20	22
PSOVI284g05890	peroxidase-like isoform X2	46	4	4	6	7
PSOVI284g05910	ribulose-phosphate 3-epimerase-like	121	13	18	21	18
PSOVI284g05940	copine-8	25	13	20	13	7
PSOVI284g05960	V-type proton ATPase 116 kDa subunit a isoform X1	33	2	3	3	9
PSOVI284g06010	Peroxisomal acyl-coenzyme A oxidase 3	71	7	14	8	10
PSOVI284g06020	protein FAM86A	8	1	1	1	2
PSOVI284g06150	hypothetical protein BLA29_010067, partial	28	6	6	5	5
PSOVI284g06220	transmembrane protein 35A-like	82	25	43	33	33
PSOVI284g06240	rho-related GTP-binding protein RhoB	63	33	48	25	25
PSOVI284g06260	protein smoothened	42	24	33	23	12
PSOVI286g00100	Polysaccharide deacetylase-like protein	14	2	2	2	2
PSOVI286g00120	tyrosine-protein kinase Abl isoform X1	13	8	7	7	7
PSOVI286g00150	transmembrane protein 198	25	9	17	14	10
PSOVI286g00300	histone H2B	483	171	155	154	160
PSOVI286g00310	---NA---	1652	271	498	362	440
PSOVI286g00330	polyubiquitin-C	1985	873	744	709	1007
PSOVI286g00340	60S ribosomal protein L18a	857	224	504	405	459
PSOVI286g00370	ABC protein, subfamily ABCH	159	50	54	43	64
PSOVI286g00380	ABC transporter G family member 20-like isoform X1	110	19	12	8	21
PSOVI286g00420	ras-related protein Ral-A-like isoform X1	92	24	58	47	39
PSOVI286g00440	regulator of G-protein signaling 21	12	1	1	2	2
PSOVI286g00500	26S proteasome non-ATPase regulatory subunit 13	136	74	62	51	67
PSOVI286g00540	NEDD8-activating enzyme E1 regulatory subunit	31	11	13	12	11
PSOVI286g00610	deoxycytidylate deaminase	43	7	7	8	7
PSOVI286g00620	Cleavage stimulation factor subunit 1	93	9	16	12	14
PSOVI286g00660	glutathione S-transferase kappa 1	28	5	4	7	6
PSOVI286g00670	glutathione S-transferase kappa 1	52	8	7	8	9
PSOVI286g00790	eukaryotic initiation factor 4A	315	183	195	148	156
PSOVI286g00800	transmembrane and TPR repeat-containing protein 4	18	5	5	6	4
PSOVI286g00810	myotubularin-related protein 14	54	27	37	33	22
PSOVI286g00870	DNA polymerase kappa-like	17	3	4	4	4
PSOVI286g00940	mediator of RNA polymerase II transcription subunit 14	34	7	11	8	8
PSOVI286g01060	Methyl-CpG-binding domain protein 2	61	21	31	30	21
PSOVI286g01070	Activating signal cointegrator 1 complex subunit 3	10	3	4	5	3
PSOVI286g01110	leucine rich repeat protein	10	6	3	3	4
PSOVI286g01120	NADPH oxidase 5	247	3	3	3	3
PSOVI286g01170	DNA-directed RNA polymerases I and III subunit RPAC2 [	37	6	7	9	14
PSOVI286g01230	zinc transporter ZIP3	47	16	22	19	19
PSOVI286g01250	transmembrane protein 53-A isoform X1	42	3	6	7	4
PSOVI286g01270	acyl-CoA desaturase	474	185	92	129	157
PSOVI286g01280	acyl-CoA Delta(11) desaturase-like	328	138	71	89	166
PSOVI286g01310	ribonucleoside-diphosphate reductase large subunit	68	5	10	9	8
PSOVI286g01360	general transcription factor IIH subunit 3	37	5	9	7	6
PSOVI286g01410	denticleless protein homolog	50	2	3	4	3
PSOVI286g01430	dolichol-phosphate mannosyltransferase subunit 1	40	14	13	14	14
PSOVI286g01620	U3 small nucleolar RNA-associated protein 6 homolog	22	8	11	12	10
PSOVI286g01650	serine protease 27	28	3	0	1	1
PSOVI286g01660	nucleolar protein 16	82	23	36	37	31
PSOVI286g01690	ADAM 17-like protease isoform X1	29	10	9	9	9
PSOVI286g01700	hypothetical protein BLA29_006759, partial	44	15	12	13	7
PSOVI286g01710	surfeit locus protein 1	30	15	9	10	10
PSOVI286g01760	ATP-citrate synthase	121	45	49	41	44
PSOVI286g01830	---NA---	123	11	1	0	2
PSOVI286g01840	Zinc finger, CCCH-type	106	13	1	1	1
PSOVI286g01870	anaphase-promoting complex subunit 5-like	12	2	2	2	2
PSOVI286g01890	nucleoside diphosphate-linked moiety X motif 19-like	87	22	26	23	17
PSOVI286g01950	BRO1 domain-containing protein BROX-like	15	2	3	1	1
PSOVI286g01960	calreticulin	311	72	84	75	79
PSOVI286g01980	protein-S-isoprenylcysteine O-methyltransferase	24	13	6	6	7
PSOVI286g02020	serine/threonine-protein phosphatase 2A 65 kDa regulatory subunit A alpha isoform	140	71	94	86	92
PSOVI286g02070	collagen alpha-2(IV) chain-like	48	16	17	12	23
PSOVI286g02190	hypothetical protein BLA29_006137	5	1	0	0	0
PSOVI286g02240	---NA---	3	0	0	0	0
PSOVI286g02290	Down syndrome cell adhesion molecule-like protein Dscam2	30	5	3	1	2
PSOVI286g02300	cell adhesion molecule-like protein	30	12	1	0	1
PSOVI286g02310	---NA---	9	0	0	0	1
PSOVI286g02320	GDP-D-glucose phosphorylase 1	32	20	8	8	9
PSOVI286g02360	Bloom syndrome protein homolog isoform X1	24	5	3	3	2
PSOVI286g02420	ubiquinone biosynthesis monooxygenase COQ6, mitochondrial	94	17	24	22	28
PSOVI286g02440	28S ribosomal protein S18c, mitochondrial	115	45	56	50	62
PSOVI286g02510	gastric triacylglycerol lipase-like	25	14	10	12	5
PSOVI286g02540	glycosyl transferase	37	2	4	5	7
PSOVI286g02810	---NA---	19	8	10	8	9
PSOVI286g02870	ankyrin repeat-containing protein, putative	72	35	60	46	32
PSOVI286g02890	protein SSXT isoform X2	169	39	73	42	34
PSOVI286g02910	polyadenylate-binding protein 2-like	94	21	51	32	31
PSOVI286g02950	Glycosylphosphatidylinositol anchor attachment 1 protein	32	10	10	10	9
PSOVI286g02990	hypothetical protein BLA29_009241, partial	38	4	4	3	4
PSOVI286g03030	hypothetical protein BLA29_004470, partial	20	2	3	4	3
PSOVI286g03050	glycogen [starch] synthase	219	53	51	40	24
PSOVI286g03100	Homeobox domain-containing protein	137	12	18	10	6
PSOVI286g03130	Transposable element Tcb2 transposase	77	5	3	8	8
PSOVI286g03170	transcription factor E2f1	61	20	26	23	20
PSOVI286g03200	very-long-chain (3R)-3-hydroxyacyl-CoA dehydratase hpo-8	79	37	54	46	38
PSOVI286g03210	calsequestrin-2-like protein	1062	26	25	33	157
PSOVI286g03240	aladin isoform X1	48	6	12	10	11
PSOVI288g00030	metalloendopeptidase OMA1, mitochondrial isoform X1	24	7	8	7	7
PSOVI288g00050	Trafficking protein particle complex subunit 6B	53	18	20	16	21
PSOVI288g00090	protein regulator of cytokinesis 1 isoform X4	34	2	2	2	2
PSOVI288g00100	aurora kinase	82	11	11	8	7
PSOVI288g00120	E3 ubiquitin-protein ligase RNF13-like	40	18	29	20	18
PSOVI288g00140	brain-enriched guanylate kinase-associated protein	45	15	21	21	17
PSOVI288g00160	Forkhead box protein G1	89	38	10	7	8
PSOVI288g00210	prolyl endopeptidase isoform X1	26	0	1	2	1
PSOVI288g00220	peroxidase-like	11	1	1	2	2
PSOVI288g00230	thyroid peroxidase-like	23	2	4	4	4
PSOVI288g00240	hypothetical protein QR98_0081820	11	2	2	2	2
PSOVI288g00260	proteasomal ubiquitin receptor ADRM1	317	95	114	67	100
PSOVI288g00330	pyrroline-5-carboxylate reductase	43	13	16	16	11
PSOVI288g00360	hypothetical protein BLA29_000761	12	6	0	0	1
PSOVI288g00480	protein mini spindles-like isoform X1	59	37	30	26	24
PSOVI288g00500	hypothetical protein BLA29_014588, partial	19	11	3	5	5
PSOVI288g00540	serine palmitoyltransferase 2	17	8	6	6	10
PSOVI288g00600	hypothetical protein BLA29_007361, partial	128	6	4	3	3
PSOVI288g00870	non-canonical poly(A) RNA polymerase PAPD7-like	127	3	1	1	1
PSOVI288g00880	Nucleotidyltransferase domain containing protein	38	2	0	1	0
PSOVI288g00890	probable histone-binding protein Caf1 isoform X2	88	34	48	41	28
PSOVI288g00910	anaphase-promoting complex subunit 1-like	16	5	7	6	7
PSOVI288g00930	nuclear pore complex protein Nup50	44	26	21	21	17
PSOVI288g00950	alkylglycerol monooxygenase-like	4442	15	16	14	60
PSOVI288g00960	F-box/LRR-repeat 20-like protein	20	10	8	9	6
PSOVI288g01060	---NA---	19	1	1	1	1
PSOVI288g01070	SH2 domain-containing adapter F-like protein	27	2	4	3	3
PSOVI288g01080	2-phosphoxylose phosphatase 1	18	2	2	3	3
PSOVI288g01090	mitochondrial inner membrane protein OXA1L	80	15	22	18	22
PSOVI288g01100	serine/threonine-protein kinase 40	27	7	9	7	6
PSOVI288g01120	hypothetical protein BLA29_012564, partial	113	3	6	5	3
PSOVI288g01150	---NA---	28	6	7	6	7
PSOVI288g01270	ubiquitin-like modifier-activating enzyme 1	150	86	76	74	96
PSOVI288g01280	hypothetical protein QR98_0061600	3	1	1	1	1
PSOVI288g01300	proton-coupled folate transporter-like	41	14	22	19	23
PSOVI288g01310	kinesin-like protein KIF23	12	2	1	4	6
PSOVI288g01320	small EDRK-rich factor SERF-like protein	59	33	23	24	25
PSOVI288g01330	Transmembrane GTPase Marf	33	15	15	13	12
PSOVI288g01420	probable dimethyladenosine transferase	79	26	29	23	31
PSOVI288g01430	nuclear pore complex protein Nup155	32	4	6	6	6
PSOVI288g01610	uridine-cytidine kinase-like 1 isoform X3	68	19	26	20	23
PSOVI288g01680	---NA---	29	10	14	10	12
PSOVI288g01730	vascular endothelial growth factor receptor 1	26	15	9	7	3
PSOVI288g01780	prolyl 4-hydroxylase subunit alpha-1-like	37	16	31	24	14
PSOVI288g01800	---NA---	4	0	0	0	0
PSOVI288g01810	---NA---	20	1	1	3	1
PSOVI288g01830	---NA---	16	5	6	6	5
PSOVI288g01850	ATP-dependent RNA helicase-like protein	271	68	4	11	14
PSOVI288g01920	Golgi SNAP receptor complex member 2-like	21	8	8	8	7
PSOVI288g01930	snRNA-activating protein complex subunit 4	9	3	3	3	2
PSOVI288g01970	hypothetical protein BLA29_005402	44	17	15	16	22
PSOVI288g02050	probable C-mannosyltransferase DPY19L1	5	0	1	1	1
PSOVI288g02140	parafibromin isoform X2	46	22	37	28	19
PSOVI288g02220	hypothetical protein BLA29_001166	11	2	2	2	2
PSOVI288g02230	hypothetical protein BLA29_003442	7	0	0	0	1
PSOVI288g02240	transmembrane protein 223-like	40	11	13	14	14
PSOVI288g02330	telomerase reverse transcriptase	13	0	1	1	1
PSOVI288g02360	---NA---	17	4	5	6	7
PSOVI288g02380	Two pore calcium channel protein 1	13	8	8	8	5
PSOVI288g02390	ATP-binding cassette sub-family E member 1	71	15	25	22	23
PSOVI288g02400	ribonuclease H1 isoform X2	69	6	4	4	5
PSOVI291g00120	Zinc finger protein	32	16	18	17	10
PSOVI291g00180	conserved oligomeric Golgi complex subunit 6	5	1	1	2	2
PSOVI291g00190	nicalin-like protein	24	4	8	6	7
PSOVI291g00250	RNA-binding protein MEX3B-like	350	3	3	3	7
PSOVI291g00270	28S ribosomal protein S30, mitochondrial	26	13	16	16	13
PSOVI291g00280	Uroporphyrinogen-III synthase	25	8	8	10	9
PSOVI291g00340	---NA---	57	11	10	11	20
PSOVI291g00350	hydroxyacylglutathione hydrolase, mitochondrial isoform X1	46	38	37	32	37
PSOVI291g00370	ADP-ribosylation factor-like protein 5B	45	11	18	16	14
PSOVI291g00380	eukaryotic translation initiation factor 6	165	82	116	101	101
PSOVI291g00410	hypothetical protein BLA29_000578	45	11	1	3	3
PSOVI291g00510	E3 ubiquitin-protein ligase arkadia isoform X1	49	20	3	5	7
PSOVI291g00590	disintegrin and metalloproteinase domain-containing protein 11	11	2	0	1	1
PSOVI291g00720	putative serine/threonine-protein kinase haspin homolog	25	13	18	17	11
PSOVI291g00910	---NA---	41	0	1	0	1
PSOVI291g00920	hypothetical protein BLA29_002207	16	5	6	6	4
PSOVI291g00930	anaphase-promoting complex subunit 4	7	0	1	1	1
PSOVI291g00950	---NA---	52	22	25	15	6
PSOVI291g00960	---NA---	37	4	7	4	4
PSOVI291g00970	ER membrane protein complex subunit 1-like	30	9	13	10	11
PSOVI291g00980	hypothetical protein BLA29_000578	89	5	3	5	9
PSOVI291g00990	hypothetical protein BLA29_000579	9	3	1	2	1
PSOVI291g01060	fragile X mental retardation syndrome-related protein 1-like isoform X2	296	182	131	100	77
PSOVI291g01070	ruvB-like 2	66	23	30	27	30
PSOVI291g01130	Zinc-finger double domain containing protein	47	19	24	21	11
PSOVI291g01140	Zinc-finger double domain containing protein	28	8	11	10	8
PSOVI291g01150	serine beta-lactamase-like protein LACTB, mitochondrial	44	6	7	6	6
PSOVI291g01190	ras-related protein Rab-22A	128	4	3	3	6
PSOVI291g01210	protein SPT2 homolog	34	11	15	13	9
PSOVI291g01220	calpain-5-like isoform X1	36	9	16	10	5
PSOVI291g01290	---NA---	11	1	1	1	1
PSOVI291g01300	Tetratricopeptide repeat protein 28	61	35	33	21	20
PSOVI291g01420	actin-related protein 2/3 complex subunit 2	79	40	64	57	37
PSOVI291g01430	sodium-dependent phosphate transporter 1-B-like	191	69	26	25	28
PSOVI291g01440	serine/threonine-protein phosphatase 6 regulatory ankyrin repeat subunit A-like isoform X1	10	4	2	3	4
PSOVI291g01460	importin subunit alpha-7	178	97	50	62	50
PSOVI291g01470	Trafficking protein particle complex subunit 2	45	9	14	11	15
PSOVI291g01490	Clathrin heavy chain	28	14	15	12	8
PSOVI291g01600	Retrovirus-related Pol polyprotein from transposon TNT 1-94	204	9	5	11	8
PSOVI291g01630	Retinal rod rhodopsin-sensitive cGMP 3',5'-cyclic phosphodiesterase subunit delta	75	26	32	30	24
PSOVI291g01660	---NA---	67	18	35	28	41
PSOVI291g01690	lysosomal Pro-X carboxypeptidase isoform X1	792	144	151	137	413
PSOVI291g01810	---NA---	93	10	3	2	3
PSOVI291g01860	fizzy-related protein homolog	160	48	103	65	68
PSOVI291g01870	rho GTPase-activating protein 19-like protein	140	11	3	3	3
PSOVI291g01880	hypothetical protein BLA29_001855, partial	88	17	10	7	8
PSOVI292g00040	probable dolichyl pyrophosphate Glc1Man9GlcNAc2 alpha-1,3-glucosyltransferase	39	5	9	7	5
PSOVI292g00060	DNA replication factor Cdt1 isoform X1	32	2	3	2	2
PSOVI292g00070	---NA---	39	1	2	2	5
PSOVI292g00090	hexokinase-2-like isoform X8	113	70	77	68	46
PSOVI292g00120	general transcription factor 3C polypeptide 5-like	26	9	12	12	9
PSOVI292g00160	hypothetical protein BLA29_005419	17	10	5	6	5
PSOVI292g00170	proteasome assembly chaperone 2-like	53	35	34	30	25
PSOVI292g00530	molybdenum cofactor synthesis protein 2 small subunit	61	14	4	6	10
PSOVI292g00550	Small ubiquitin-related modifier	73	19	26	25	35
PSOVI292g00600	transport and golgi organization protein-like protein	68	21	36	26	25
PSOVI292g00660	inositol monophosphatase 1	51	20	17	17	19
PSOVI292g00690	disks large-associated protein 5	40	15	6	4	4
PSOVI292g00700	Y+L amino acid transporter 2	57	7	5	7	7
PSOVI292g00750	ABC transporter G family member 20-like isoform X1	6	2	2	2	1
PSOVI292g00770	pseudouridylate synthase 7 homolog	15	3	7	5	4
PSOVI292g00810	39S ribosomal protein L36, mitochondrial	79	26	36	22	28
PSOVI292g00920	low-density lipoprotein receptor-related protein 1B isoform X3	19	6	13	7	4
PSOVI292g01040	optic atrophy 3 protein homolog	40	14	14	12	14
PSOVI292g01190	---NA---	151	14	1	1	1
PSOVI292g01200	translocating chain-associated membrane protein 1-like 1	32	11	25	20	13
PSOVI292g01210	---NA---	58	9	16	19	18
PSOVI292g01230	DNA-directed RNA polymerase I subunit RPA2-like	25	10	16	12	10
PSOVI292g01270	tetratricopeptide repeat protein 19, mitochondrial-like	42	12	12	13	14
PSOVI292g01340	---NA---	363	260	296	245	268
PSOVI292g01390	arginine kinase	1764	909	1248	999	1342
PSOVI292g01430	mediator of RNA polymerase II transcription subunit 30 isoform X1	68	15	23	18	18
PSOVI292g01450	transcription factor IIIA	51	15	30	25	14
PSOVI292g01670	protein LSM14 homolog A-like	1769	71	132	115	119
PSOVI292g01680	hypothetical protein BLA29_008603, partial	11	2	3	3	3
PSOVI292g01710	non-structural maintenance of chromosomes element 3 homolog	26	13	12	11	7
PSOVI292g01730	transcription initiation factor TFIID subunit 13	26	3	1	2	1
PSOVI292g01740	bumetanide-sensitive sodium-(potassium)-chloride cotransporter	54	23	21	18	18
PSOVI292g01760	transcription factor E2F5 isoform X1	76	12	18	12	10
PSOVI292g01780	39S ribosomal protein L9, mitochondrial	88	26	30	27	26
PSOVI292g01790	transcription initiation protein SPT3 homolog isoform X1	39	4	7	5	3
PSOVI292g01850	peroxisomal biogenesis factor 19	50	29	30	23	23
PSOVI292g01860	protein disulfide-isomerase TMX3-like	70	29	55	40	36
PSOVI292g01900	T-box transcription factor TBX20-like	48	9	22	12	5
PSOVI292g02050	chitinase-3-like protein 1	18	4	2	3	2
PSOVI292g02200	fidgetin-like protein 1	28	9	12	9	6
PSOVI292g02250	---NA---	20	0	0	0	0
PSOVI292g02270	carcinoembryonic antigen-related cell adhesion molecule 6-like	32	8	11	6	7
PSOVI292g02280	NlpC/P60-like cell-wall peptidase	65	1	2	2	2
PSOVI292g02330	group XV phospholipase A2-like	187	1	2	2	2
PSOVI292g02410	hypothetical protein BLA29_000994	101	62	81	65	49
PSOVI292g02420	---NA---	15	5	3	3	6
PSOVI292g02480	---NA---	9	3	0	0	1
PSOVI292g02530	39S ribosomal protein L22, mitochondrial	70	19	21	21	22
PSOVI292g02540	ubiA prenyltransferase domain-containing protein 1 homolog	96	37	34	32	22
PSOVI292g02620	ubiquinol-cytochrome-c reductase complex assembly factor 1-like	50	23	27	25	27
PSOVI292g02630	60S ribosome subunit biogenesis protein NIP7 homolog	63	16	20	22	24
PSOVI292g02720	PREDICTED: uncharacterized protein LOC108374527	15	0	0	0	0
PSOVI292g02800	Heat shock protein HSP 90-alpha	521	67	96	60	138
PSOVI292g02810	hypothetical protein BLA29_010109	6	1	1	1	2
PSOVI292g02890	meiosis arrest female protein 1 isoform X4	28	2	3	3	4
PSOVI292g02900	transmembrane protein 70 homolog, mitochondrial	44	19	20	22	21
PSOVI292g02920	stress-induced-phosphoprotein 1-like	57	5	3	10	8
PSOVI294g00060	hypothetical protein BLA29_008121	19	4	3	3	2
PSOVI294g00110	sorting nexin-13-like isoform X1	40	12	15	13	9
PSOVI294g00120	Sorting nexin-13	13	3	2	2	4
PSOVI294g00130	vacuolar fusion protein CCZ1 homolog	16	8	8	8	8
PSOVI294g00180	methylenetetrahydrofolate reductase-like isoform X1	32	5	2	4	3
PSOVI294g00210	NCK-interacting protein with SH3 domain isoform X2	20	4	5	3	4
PSOVI294g00240	eukaryotic translation initiation factor 2 subunit 3-like	116	45	77	54	51
PSOVI294g00250	mitochondrial carnitine/acylcarnitine carrier protein	51	7	9	10	10
PSOVI294g00330	coiled-coil domain-containing protein 58	100	35	29	32	27
PSOVI294g00340	DUF1075 domain containing protein	178	74	87	89	99
PSOVI294g00350	POC1 centriolar protein homolog A-like	93	3	2	2	3
PSOVI294g00440	pre-mRNA-splicing factor 38A	121	37	60	46	37
PSOVI294g00460	hypothetical protein BLA29_006535	13	4	5	7	5
PSOVI294g00470	---NA---	15	5	6	6	5
PSOVI294g00600	long-chain-fatty-acid--CoA ligase 4-like	398	129	92	97	67
PSOVI294g00640	hypothetical protein QR98_0046220	24	10	10	10	6
PSOVI294g00660	RING finger protein 121-like	48	12	9	9	12
PSOVI294g00830	caseinolytic peptidase B protein homolog	70	18	17	14	30
PSOVI294g00840	NADPH-dependent diflavin oxidoreductase 1	38	7	8	9	18
PSOVI294g00850	heparan-alpha-glucosaminide N-acetyltransferase	78	50	66	61	57
PSOVI294g00860	mannosyl-oligosaccharide 1,2-alpha-mannosidase IA isoform X1	41	26	36	28	24
PSOVI294g00870	blood vessel epicardial substance isoform X1	51	30	26	21	16
PSOVI294g00910	hypothetical protein QR98_0056340	31	2	1	1	1
PSOVI294g01060	---NA---	158	54	1	1	2
PSOVI294g01090	---NA---	515	3	3	3	4
PSOVI294g01100	nucleolar transcription factor 1-like	34	8	7	6	5
PSOVI294g01110	---NA---	58	12	9	10	7
PSOVI294g01160	testis-expressed sequence 264 protein	74	22	27	26	23
PSOVI294g01190	Isocitrate dehydrogenase [NADP], mitochondrial	191	23	43	39	31
PSOVI294g01210	proteasome maturation protein	205	93	100	79	99
PSOVI294g01290	zinc finger CCHC domain-containing protein 8 homolog	174	42	22	18	16
PSOVI294g01370	store-operated calcium entry-associated regulatory factor	113	51	70	59	66
PSOVI294g01380	telomeric repeat-binding factor 2-interacting protein 1	27	12	5	6	3
PSOVI294g01450	---NA---	67	5	5	9	15
PSOVI294g01470	28S ribosomal protein S34, mitochondrial	44	13	16	16	24
PSOVI294g01510	probable ribosome biogenesis protein RLP24	100	36	46	41	28
PSOVI294g01520	solute carrier family 22 member 2-like	40	5	5	4	2
PSOVI294g01530	carboxypeptidase M-like isoform X1	219	33	31	30	20
PSOVI294g01540	DNA-directed RNA polymerase II subunit RPB11-a	70	42	50	42	38
PSOVI294g01590	GTP-binding nuclear protein Ran	534	190	325	229	264
PSOVI294g01600	vacuolar protein sorting-associated protein 18 homolog	24	13	13	14	16
PSOVI294g01670	SUN domain-containing protein 1-like	270	61	71	52	42
[truncated: 5,746 more rows]

## Sheet: AF Cluster
Name	Description	Mean AF	Mean AM	Mean L	Mean P	Mean T
PSOVI09g01110	---NA---	66846	85	158	85	132
PSOVI72g00350	---NA---	52210	57	104	40	82
PSOVI22g04610	serpin B3 isoform X1	15004	16	36	15	40
PSOVI08g00890	---NA---	9638	15	25	17	117
PSOVI06g00980	---NA---	6518	10	19	14	18
PSOVI14g01150	skin secretory protein xP2-like	5722	5	11	4	9
PSOVI43g00820	Hsp20/alpha crystallin family protein	5555	666	1305	855	1872
PSOVI09g01710	vitellogenin-like protein	4964	7	14	6	14
PSOVI20g02810	alpha tubulin	4742	584	880	594	739
PSOVI288g00950	alkylglycerol monooxygenase-like	4442	15	16	14	60
PSOVI41g00300	---NA---	4367	84	107	70	52
PSOVI66g00530	lipid storage droplets surface-binding protein 2-like	4165	494	261	225	435
PSOVI35g01460	hypothetical protein QR98_0015110	3977	7	12	9	34
PSOVI14g05860	hypothetical protein BLA29_008048	2646	7	8	9	25
PSOVI36g00060	actin, cytoplasmic A3a	2593	501	794	531	654
PSOVI295g01080	hypothetical protein BLA29_006413	2480	6	7	7	27
PSOVI06g01050	---NA---	2340	3	6	4	6
PSOVI17g07810	histone H4-like	2338	16	51	35	55
PSOVI14g01160	---NA---	2318	2	4	2	4
PSOVI283g06780	hypothetical protein BLA29_002344, partial	2317	9	20	17	26
PSOVI284g04650	Nuclear protein 1	2249	6	10	8	29
PSOVI43g00800	Hsp20/alpha crystallin family protein	2236	199	193	141	220
PSOVI38g00020	Der f 2 allergen	2174	15	16	11	19
PSOVI22g01550	tubulin beta-4B chain-like	2086	58	214	132	173
PSOVI36g03010	RNA-binding E3 ubiquitin-protein ligase MEX3C	2082	104	14	15	36
PSOVI286g00330	polyubiquitin-C	1985	873	744	709	1007
PSOVI17g09020	---NA---	1955	22	26	42	38
PSOVI284g05730	lipid exporter ABCA1, putative	1866	4	6	5	26
PSOVI26g02020	transketolase isoform X1	1844	183	149	109	164
PSOVI292g01670	protein LSM14 homolog A-like	1769	71	132	115	119
PSOVI292g01390	arginine kinase	1764	909	1248	999	1342
PSOVI73g00070	AF373221_1group 14 allergen protein	1721	4	5	3	12
PSOVI36g00050	actin, cytoplasmic A3a	1704	930	1175	920	905
PSOVI286g00310	---NA---	1652	271	498	362	440
PSOVI06g00720	multiple coagulation factor deficiency protein 2 homolog	1651	23	9	8	30
PSOVI14g04810	---NA---	1617	86	67	49	157
PSOVI26g00370	tubulin beta-4B chain-like	1599	328	463	364	381
PSOVI17g00440	coiled-coil-helix-coiled-coil-helix domain-containing protein 2	1548	571	530	451	613
PSOVI280g03280	60S ribosomal protein L15	1486	322	831	584	828
PSOVI280g05740	poly(A) RNA polymerase GLD2-like	1474	9	34	26	31
PSOVI38g00920	60S ribosomal protein L35	1392	351	679	560	557
PSOVI41g00290	beta-1,3-galactosyltransferase 5	1356	16	19	13	13
PSOVI14g07750	protein transport protein Sec61 subunit beta	1335	445	452	291	443
PSOVI38g00420	60S ribosomal protein L30	1325	423	786	680	854
PSOVI63g00310	vitellogenin receptor	1281	15	15	10	21
PSOVI17g07830	histone H2A	1235	182	96	109	162
PSOVI05g01010	---NA---	1197	3	14	8	16
PSOVI14g01170	---NA---	1125	2	3	1	2
PSOVI38g01550	histamine release factor	1099	247	407	387	467
PSOVI286g03210	calsequestrin-2-like protein	1062	26	25	33	157
PSOVI49g00570	---NA---	1055	3	4	3	9
PSOVI17g02350	allergen Aca s 13	1027	203	180	205	320
PSOVI72g00230	ATP synthase subunit beta, mitochondrial	1022	441	675	635	696
PSOVI14g09820	Heat shock protein 83	977	192	244	169	149
PSOVI06g01070	---NA---	957	9	13	15	18
PSOVI45g00430	putative ATP-dependent RNA helicase me31b	955	59	102	90	64
PSOVI14g08330	actin-related protein 2/3 complex subunit 3	954	188	227	277	423
PSOVI26g03700	heat shock 70 kDa protein cognate 4	925	162	389	248	295
PSOVI283g02160	glucose dehydrogenase [FAD, quinone]-like	900	4	5	4	13
PSOVI17g05030	60S ribosomal protein L27a	868	228	471	398	462
PSOVI286g00340	60S ribosomal protein L18a	857	224	504	405	459
PSOVI26g03710	heat shock 70 kDa protein cognate 4	852	217	230	186	397
PSOVI09g02280	40S ribosomal protein S11	844	221	502	403	488
PSOVI17g00020	histone H4-like	841	179	35	32	44
PSOVI66g00040	elongation factor 2	841	110	241	202	210
PSOVI283g06370	hypothetical protein BLA29_001144	803	106	10	13	22
PSOVI45g00320	60S ribosomal protein L5-like	803	158	398	332	419
PSOVI22g06700	solute carrier family 2, facilitated glucose transporter member 8	799	249	217	187	288
PSOVI291g01690	lysosomal Pro-X carboxypeptidase isoform X1	792	144	151	137	413
PSOVI17g03990	60S ribosomal protein L13	784	189	469	409	434
PSOVI280g00930	carboxypeptidase Q-like	779	10	5	4	20
PSOVI301g01760	tetraspanin-like protein	767	135	153	147	151
PSOVI44g00550	G2/mitotic-specific cyclin-B	708	39	6	7	10
PSOVI33g01750	78 kDa glucose-regulated protein	697	68	52	52	55
PSOVI17g07820	histone H3	687	152	137	126	321
PSOVI22g00510	endothelin-converting enzyme homolog isoform X2	679	30	51	40	30
PSOVI22g07560	glycogenin-1-like protein	679	153	55	63	62
PSOVI49g00770	purine nucleoside phosphorylase-like	662	75	153	120	171
PSOVI08g00900	---NA---	651	1	1	1	8
PSOVI26g01050	Dipeptidyl peptidase 1	632	61	61	64	201
PSOVI222g00030	---NA---	620	41	39	37	27
PSOVI17g08040	guanine nucleotide-binding protein subunit beta-like protein	616	102	352	261	334
PSOVI05g01090	Protein disulfide-isomerase A3	615	149	268	203	252
PSOVI17g09540	hypothetical protein BLA29_001173	610	145	9	11	15
PSOVI284g02090	zinc finger protein 36, C3H1 type-like 1	609	2	4	3	5
PSOVI284g03210	cathepsin L	605	118	167	175	304
PSOVI08g00040	---NA---	604	25	33	18	23
PSOVI38g00770	Superoxide dismutase [Cu-Zn]	600	12	34	26	21
PSOVI06g01060	---NA---	597	2	3	2	8
PSOVI92g00190	---NA---	595	50	26	37	48
PSOVI44g00820	protein gustavus isoform X1	582	10	18	17	21
PSOVI41g00930	ARL-6-interacting protein 1 homolog	553	16	27	29	35
PSOVI17g05680	long-chain-fatty-acid--CoA ligase 4-like	541	205	160	188	149
PSOVI52g00700	60S ribosomal protein L7	540	127	273	260	310
PSOVI294g01590	GTP-binding nuclear protein Ran	534	190	325	229	264
PSOVI05g00020	serine/threonine-protein kinase PLK1	533	6	16	12	15
PSOVI14g06090	10 kDa heat shock protein, mitochondrial isoform X2	532	81	107	87	117
PSOVI17g04880	Peptidyl-prolyl cis-trans isomerase FKBP1A	532	238	375	257	310
PSOVI292g02800	Heat shock protein HSP 90-alpha	521	67	96	60	138
PSOVI294g01090	---NA---	515	3	3	3	4
PSOVI08g00910	Proteasome subunit beta type-4	506	158	215	148	284
PSOVI280g01640	hypothetical protein BLA29_010278	506	79	148	137	197
PSOVI36g04800	actin-related protein 3	505	260	329	224	249
PSOVI38g01330	Calmodulin	491	126	245	241	161
PSOVI286g00300	histone H2B	483	171	155	154	160
PSOVI63g00490	pancreatic lipase-related protein 2-like	482	1	1	1	1
PSOVI283g04960	hypothetical protein BLA29_007683	478	2	2	2	5
PSOVI17g00010	histone H2B	475	120	17	21	13
PSOVI22g06650	Caveolin-1	474	12	100	38	33
PSOVI286g01270	acyl-CoA desaturase	474	185	92	129	157
PSOVI298g01090	proteasome subunit beta type-6	469	178	263	166	278
PSOVI35g00190	DNA-binding protein inhibitor ID-3	464	188	279	248	276
PSOVI17g05770	elongation factor 1-beta'	455	155	188	146	161
PSOVI17g06530	V-type proton ATPase 16 kDa proteolipid subunit	453	120	195	180	170
PSOVI44g00280	aldehyde dehydrogenase, mitochondrial	446	175	180	150	176
PSOVI280g00770	Transitional endoplasmic reticulum ATPase TER94	440	155	174	133	196
PSOVI17g09260	eukaryotic translation initiation factor 5A-1-like	438	179	307	233	206
PSOVI284g03830	hypothetical protein BLA29_003406, partial	437	2	2	3	4
PSOVI63g00370	DNA-directed RNA polymerases I, II, and III subunit RPABC2	436	186	277	222	300
PSOVI22g08730	hypothetical protein QR98_0059010	427	4	2	2	5
PSOVI280g03910	eukaryotic translation initiation factor NCBP	424	19	10	9	13
PSOVI283g00430	proteasome subunit alpha type-1	421	141	268	168	169
PSOVI05g03270	alanine--glyoxylate aminotransferase 2-like	414	168	155	147	246
PSOVI280g05170	cholinesterase 1-like	410	8	2	1	11
PSOVI72g00890	---NA---	405	31	37	31	25
PSOVI43g00620	cytosolic non-specific dipeptidase	404	27	36	38	99
PSOVI14g03120	ubiquitin-conjugating enzyme E2 C	401	79	7	8	12
PSOVI280g02500	protein argonaute-2-like	400	122	170	148	167
PSOVI294g00600	long-chain-fatty-acid--CoA ligase 4-like	398	129	92	97	67
PSOVI63g00820	prostaglandin E synthase 3-like	391	125	212	191	227
PSOVI20g03070	glutamine synthetase	388	139	198	170	183
PSOVI283g00130	Cytochrome b-c1 complex subunit 10	387	292	230	261	266
PSOVI22g00600	phosphoglucomutase-1-like protein	383	108	89	112	194
PSOVI05g00080	NADH dehydrogenase [ubiquinone] 1 alpha subcomplex subunit 7	382	182	145	154	153
PSOVI283g04620	G2/mitotic-specific cyclin-A-like	373	11	7	7	10
PSOVI33g01310	coatomer subunit beta'-like	373	57	113	83	106
PSOVI72g00870	lysosomal-associated transmembrane protein 4A-like	371	172	256	166	198
PSOVI14g11100	40S ribosomal protein S23	369	108	213	176	200
PSOVI280g03000	sodium- and chloride-dependent GABA transporter 2-like	369	100	75	88	80
PSOVI280g00050	ras-related protein Rab-1A	368	123	195	147	135
PSOVI93g00020	motile sperm domain-containing protein 2-like	366	4	15	10	10
PSOVI292g01340	---NA---	363	260	296	245	268
PSOVI17g05050	solute carrier family 2, facilitated glucose transporter member 1-like	357	38	23	26	105
PSOVI17g07590	GMP reductase 1	356	157	226	168	121
PSOVI14g08840	ADP-ribosylation factor 1	353	184	253	210	199
PSOVI291g00250	RNA-binding protein MEX3B-like	350	3	3	3	7
PSOVI22g06620	Endoplasmin	349	44	68	48	50
PSOVI35g00110	Apolipophorin-like protein	346	6	7	5	8
PSOVI14g06100	60 kDa heat shock protein, mitochondrial-like	343	36	93	69	82
PSOVI284g04080	putative fatty acyl-CoA reductase CG5065	342	71	30	27	10
PSOVI17g03580	chymotrypsin inhibitor-like	338	115	15	15	12
PSOVI22g00100	thioredoxin peroxidase	337	209	252	220	273
PSOVI22g01130	DNA damage-regulated autophagy modulator protein 2	336	48	31	37	133
PSOVI280g01200	dnaJ homolog subfamily B member 4	333	54	45	34	66
PSOVI14g05470	protein croquemort-like	329	79	87	82	55
PSOVI286g01280	acyl-CoA Delta(11) desaturase-like	328	138	71	89	166
PSOVI72g00330	hypothetical protein BLA29_000267	326	3	2	2	3
PSOVI20g01880	elongation of very long chain fatty acids protein 6	325	163	63	83	26
PSOVI52g00620	xaa-Pro dipeptidase	323	37	37	34	42
PSOVI17g03590	chymotrypsin inhibitor-like	322	134	26	33	10
PSOVI283g04460	dnaJ homolog subfamily A member 1	322	143	151	115	89
PSOVI283g00580	cation-independent mannose-6-phosphate receptor-like	319	19	21	19	28
PSOVI288g00260	proteasomal ubiquitin receptor ADRM1	317	95	114	67	100
PSOVI286g00790	eukaryotic initiation factor 4A	315	183	195	148	156
PSOVI35g00590	elongation factor 1-gamma-like	315	59	102	105	103
PSOVI22g07270	lysosome-associated membrane glycoprotein 1	313	148	196	161	181
PSOVI26g00450	RNA 3'-terminal phosphate cyclase	312	14	13	11	15
PSOVI286g01960	calreticulin	311	72	84	75	79
PSOVI20g02630	peptidyl-prolyl cis-trans isomerase	310	130	186	188	148
PSOVI280g02680	dimethylaniline monooxygenase [N-oxide-forming] 5-like	310	35	5	5	8
PSOVI283g07840	DNA damage-regulated autophagy modulator protein 2	305	46	69	56	41
PSOVI44g00950	glycerol-3-phosphate acyltransferase 4-like protein	304	161	142	127	73
PSOVI22g00410	V-type proton ATPase catalytic subunit A	303	49	102	74	96
PSOVI26g01010	zinc transporter ZIP3-like	301	20	24	21	71
PSOVI298g00270	probable small nuclear ribonucleoprotein Sm D1	301	112	183	127	144
PSOVI41g00090	---NA---	301	154	153	120	72
PSOVI45g00070	proteasome subunit beta type-2-like	301	133	148	113	185
PSOVI297g00040	hypothetical protein BLA29_005569, partial	299	190	219	171	170
PSOVI301g00500	---NA---	299	33	14	13	20
PSOVI41g00310	hypothetical protein BLA29_006002, partial	299	9	9	8	6
PSOVI283g02470	dihydrofolate reductase	298	37	63	72	61
PSOVI52g00080	Small nuclear ribonucleoprotein-associated protein B	297	77	141	83	85
PSOVI22g01890	DNA-binding protein hexbp	296	121	179	106	112
PSOVI291g01060	fragile X mental retardation syndrome-related protein 1-like isoform X2	296	182	131	100	77
PSOVI66g00950	CCR4-NOT transcription complex subunit 2 isoform X2	294	102	184	115	121
PSOVI41g00230	protein transport protein Sec61 subunit alpha	292	62	103	84	100
PSOVI22g03430	cytochrome P450 307a1-like	287	3	24	14	13
PSOVI35g00100	hypothetical protein BLA29_003535	285	31	75	41	30
PSOVI35g00060	palmitoyltransferase ZDHHC15 isoform X4	284	131	118	81	88
PSOVI301g00120	secreted salivary gland peptide, putative	281	119	54	75	70
PSOVI05g00420	FK506-binding protein 2-like	276	115	92	82	85
PSOVI22g08660	gastric triacylglycerol lipase-like	274	5	5	4	6
PSOVI288g01850	ATP-dependent RNA helicase-like protein	271	68	4	11	14
PSOVI17g06420	tRNA-splicing ligase RtcB homolog	270	148	185	144	183
PSOVI20g01860	elongation of very long chain fatty acids protein 6-like	270	94	76	82	44
PSOVI294g01670	SUN domain-containing protein 1-like	270	61	71	52	42
PSOVI33g00450	gastric triacylglycerol lipase-like	270	38	41	40	38
PSOVI295g00890	26S protease regulatory subunit 4	268	168	197	129	158
PSOVI73g00310	phosphoribosyl pyrophosphate synthase-associated protein 2	266	63	122	88	114
PSOVI09g00820	predicted protein	264	84	113	97	115
PSOVI43g01850	transcription initiation factor IIA subunit 2	262	115	180	170	150
PSOVI45g00670	alanyl-tRNA editing protein Aarsd1	260	61	152	120	132
PSOVI58g00100	Carboxypeptidase D	260	29	41	28	30
PSOVI26g00640	6-phosphogluconate dehydrogenase, decarboxylating	259	122	140	109	129
PSOVI44g00880	long-chain-fatty-acid--CoA ligase 4-like	259	130	41	46	38
PSOVI09g01170	Golgi reassembly-stacking protein 2	258	120	134	90	96
PSOVI283g06690	sodium- and chloride-dependent glycine transporter 1-like	258	7	3	3	6
PSOVI36g04020	glycogen phosphorylase	258	130	151	134	179
PSOVI17g06190	Histone deacetylase complex subunit SAP18	257	44	60	43	36
PSOVI33g01080	proteasome subunit alpha type-5-like	257	102	148	108	157
PSOVI89g00210	Multidrug resistance-associated protein 4	257	15	15	16	28
PSOVI298g00870	protein capicua homolog isoform X1	255	49	71	51	34
PSOVI06g01260	ubiquitin-conjugating enzyme E2 A	250	96	111	88	51
PSOVI14g01200	bone morphogenetic protein 4-like isoform X1	249	44	60	46	22
PSOVI17g03850	zinc transporter 2-like isoform X3	249	19	11	13	35
PSOVI22g02740	---NA---	249	54	35	40	120
PSOVI45g01240	peroxidase-like isoform X1	248	4	4	4	3
PSOVI286g01120	NADPH oxidase 5	247	3	3	3	3
PSOVI35g00080	low-density lipoprotein receptor-related protein 1-like	247	69	89	59	58
PSOVI73g00040	peroxisomal multifunctional enzyme type 2-like	241	30	4	7	5
PSOVI09g02430	thioredoxin reductase 1, cytoplasmic-like	240	80	102	74	67
PSOVI81g00130	---NA---	239	14	19	11	9
PSOVI17g03670	hypothetical protein BLA29_001079	238	10	9	6	27
PSOVI14g09900	T-complex protein 1 subunit delta-like	237	94	153	132	139
PSOVI58g01150	T-complex protein 1 subunit alpha	237	90	158	142	158
PSOVI44g00480	RING-box protein 1A	236	166	158	115	140
PSOVI36g03700	DNA repair protein RAD51 homolog 1	235	12	10	10	11
PSOVI283g00210	---NA---	233	3	2	2	3
PSOVI05g02870	ParB/RepB/Spo0J family partition protein	231	55	51	59	114
PSOVI22g00020	6-phosphofructo-2-kinase/fructose-2,6-bisphosphatase-like isoform X1	231	75	137	95	73
PSOVI14g00940	exostosin-like 3	230	8	14	13	8
PSOVI283g07150	protein Asterix	229	60	86	82	108
PSOVI83g00080	sodium/potassium/calcium exchanger 3-like	225	15	17	16	35
PSOVI05g02520	inorganic pyrophosphatase	224	35	46	39	38
PSOVI35g00820	26S proteasome non-ATPase regulatory subunit 4	224	133	143	101	130
PSOVI17g05690	adiponectin receptor protein-like	222	115	108	128	48
PSOVI280g02890	signal peptidase complex catalytic subunit SEC11A	222	89	121	106	126
PSOVI34g00100	---NA---	222	1	1	1	3
PSOVI36g01440	hypothetical protein BLA29_000709	221	2	1	1	3
PSOVI81g00430	transcription elongation factor SPT5-like	221	67	106	71	80
PSOVI14g07520	clathrin heavy chain	220	70	90	70	79
PSOVI43g00450	ankyrin repeat domain-containing protein 39	220	6	4	3	3
PSOVI05g00230	protein bicaudal C homolog 1-B isoform X1	219	1	1	1	2
PSOVI286g03050	glycogen [starch] synthase	219	53	51	40	24
PSOVI294g01530	carboxypeptidase M-like isoform X1	219	33	31	30	20
PSOVI41g00100	acyl-CoA desaturase	219	93	131	92	158
PSOVI38g01880	syntaxin-12-like isoform X1	216	88	107	83	102
PSOVI72g00400	glycerol kinase	213	130	166	118	123
PSOVI17g07270	rab GDP dissociation inhibitor beta-like	212	86	167	111	94
PSOVI14g06660	Transcription factor MafG	211	33	48	31	29
PSOVI20g00710	mitochondrial import inner membrane translocase subunit Tim22	210	62	63	56	95
PSOVI22g02800	NADH dehydrogenase [ubiquinone] 1 alpha subcomplex subunit 9, mitochondrial-like	210	109	117	119	146
PSOVI35g01350	hypothetical protein BLA29_009889, partial	210	37	18	18	25
PSOVI38g01010	EH domain-containing protein 3-like	209	72	106	80	80
PSOVI14g07490	ataxin-2-like protein	208	71	99	61	47
PSOVI22g02730	nucleosome assembly protein 1-like 1-B	208	120	132	132	118
PSOVI08g00290	---NA---	206	44	84	49	67
PSOVI283g02320	DFP2-like protein	206	5	2	21	21
PSOVI295g01430	eukaryotic translation initiation factor 3 subunit A-like	206	78	150	108	106
PSOVI280g00090	mitochondrial import inner membrane translocase subunit Tim17-B-like	205	109	108	96	90
PSOVI280g05860	26S proteasome regulatory subunit 10B	205	114	146	103	139
PSOVI294g01210	proteasome maturation protein	205	93	100	79	99
PSOVI302g00030	hypothetical protein BLA29_008798	205	96	104	92	76
PSOVI43g01890	---NA---	205	37	29	35	80
PSOVI86g00270	T-complex protein 1 subunit zeta	205	67	146	106	123
PSOVI05g01600	Ras-related protein Rab-5C	204	87	149	117	89
PSOVI291g01600	Retrovirus-related Pol polyprotein from transposon TNT 1-94	204	9	5	11	8
PSOVI295g01280	RCC1 and BTB domain-containing protein 1-like isoform X1	203	14	4	4	4
PSOVI36g00660	pyridoxine-5'-phosphate oxidase	203	29	45	42	53
PSOVI280g06660	isocitrate dehydrogenase [NADP] cytoplasmic	202	83	153	108	82
PSOVI36g00650	probable ubiquitin carboxyl-terminal hydrolase MINDY-4	202	7	2	2	2
PSOVI280g03470	dihydropyrimidinase isoform X4	201	57	96	56	30
PSOVI49g00460	signal peptidase complex subunit 1	201	107	136	105	91
PSOVI66g00130	NHP2-like protein 1 homolog	200	62	122	98	81
PSOVI94g00080	Translocon-associated protein subunit gamma	200	57	111	112	100
PSOVI94g00170	hypothetical protein QR98_0019610	200	88	82	75	93
PSOVI05g04600	proliferating cell nuclear antigen-like	199	14	35	30	23
PSOVI26g03160	histone H2A.V	199	77	93	78	81
PSOVI66g00010	probable 39S ribosomal protein L24, mitochondrial	199	36	47	35	40
PSOVI14g10270	UTP--glucose-1-phosphate uridylyltransferase-like	198	34	21	24	45
PSOVI280g00560	uridine phosphorylase 1 isoform X2	198	53	26	41	60
PSOVI63g00480	pancreatic lipase-related protein 2-like	198	1	1	0	1
PSOVI05g00620	cyclin-dependent kinase 1-like	196	60	14	13	12
PSOVI81g00400	WD repeat-containing protein 18	196	65	116	82	88
PSOVI69g00940	---NA---	195	77	94	96	22
PSOVI295g00360	nose resistant to fluoxetine protein 6-like	194	14	15	16	20
PSOVI43g01830	NADH dehydrogenase [ubiquinone] 1 beta subcomplex subunit 4	194	125	120	121	117
PSOVI63g00650	dolichyl-diphosphooligosaccharide--protein glycosyltransferase subunit 1	194	46	84	60	111
PSOVI80g00010	GTP-binding protein SAR1b	194	189	156	128	113
PSOVI35g01150	E3 SUMO-protein ligase RanBP2 isoform X2	193	72	125	78	81
PSOVI301g01270	T-complex protein 1 subunit theta isoform X1	192	78	134	109	132
PSOVI33g00470	acyl-CoA desaturase-like	192	24	6	8	5
PSOVI66g00600	26S protease regulatory subunit 6A-B	192	92	109	76	131
PSOVI06g01360	---NA---	191	3	1	1	3
PSOVI26g00540	protocatechuate dioxygenase	191	44	45	51	59
PSOVI291g01430	sodium-dependent phosphate transporter 1-B-like	191	69	26	25	28
PSOVI294g01190	Isocitrate dehydrogenase [NADP], mitochondrial	191	23	43	39	31
PSOVI38g01570	UDP-N-acetylglucosamine--dolichyl-phosphate N-acetylglucosaminephosphotransferase	190	24	22	18	20
PSOVI17g02390	pre-mRNA-processing factor 19	189	25	33	25	28
PSOVI26g02070	cholesterol 7-desaturase-like	189	1	4	3	4
PSOVI280g03530	acyl-CoA-binding domain-containing protein 5-like	188	9	13	12	10
PSOVI43g00880	heat shock factor protein 1 isoform X2	188	94	146	116	82
PSOVI20g01660	casein kinase I-like	187	56	52	53	59
PSOVI292g02330	group XV phospholipase A2-like	187	1	2	2	2
PSOVI36g01720	---NA---	187	1	3	3	3
PSOVI43g00900	CKLF-like MARVEL transmembrane domain-containing protein 4	187	16	28	22	37
PSOVI69g00360	serine palmitoyltransferase 2-like	187	42	89	70	72
PSOVI280g05720	deoxyuridine 5'-triphosphate nucleotidohydrolase	186	25	22	30	19
PSOVI63g00810	peptidyl-tRNA hydrolase 2, mitochondrial	186	49	54	57	63
PSOVI09g02560	sodium-dependent phosphate transport protein 1, chloroplastic-like	185	41	41	37	41
PSOVI20g00600	NAD(P) transhydrogenase, mitochondrial-like	185	26	81	49	63
PSOVI63g00060	actin-related protein 2/3 complex subunit 1A	185	98	135	95	82
PSOVI22g00840	dihydropteridine reductase	184	35	73	65	77
PSOVI22g02280	myotrophin-like	184	89	111	99	107
PSOVI36g04120	proteasome subunit beta type-3	184	60	95	78	118
PSOVI69g00570	28S ribosomal protein S33, mitochondrial	184	39	43	41	59
PSOVI17g06680	VIP36-like protein	183	49	73	50	77
PSOVI05g00070	A-kinase anchor protein 1, mitochondrial	182	61	100	63	55
PSOVI05g01060	nitroreductase	181	116	85	82	42
PSOVI05g01780	septin 2	181	83	123	86	61
PSOVI05g00220	U1 small nuclear ribonucleoprotein C	178	69	93	74	86
PSOVI20g00840	ragulator complex protein LAMTOR2	178	95	114	89	130
PSOVI291g01460	importin subunit alpha-7	178	97	50	62	50
PSOVI294g00340	DUF1075 domain containing protein	178	74	87	89	99
PSOVI35g01000	RING finger protein 122-like	178	114	75	69	119
PSOVI88g00110	SPARC	178	58	54	63	77
PSOVI283g02620	ribose-phosphate pyrophosphokinase 1 isoform X2	177	69	98	87	80
PSOVI283g03040	peptidyl prolyl cis-trans isomerase B	177	50	76	73	58
PSOVI36g03150	protein disulfide-isomerase a6-like protein	176	94	9	17	20
PSOVI14g06040	ras-related protein Rab-18	175	141	132	140	149
PSOVI17g04410	protein transport protein Sec23A isoform X2	174	45	73	55	69
PSOVI17g06130	Serine/threonine-protein phosphatase 2A catalytic subunit alpha isoform	174	71	113	89	64
PSOVI294g01290	zinc finger CCHC domain-containing protein 8 homolog	174	42	22	18	16
PSOVI05g00130	RNA-binding protein with serine-rich domain 1	173	66	124	71	66
PSOVI17g07180	transmembrane emp24 domain-containing protein eca-like	173	104	142	98	105
PSOVI284g01440	Tubulin beta-1 chain	172	2	6	4	3
PSOVI05g04260	hypothetical protein BLA29_012887, partial	170	45	2	3	5
PSOVI22g03530	transaldolase-like protein	170	66	46	54	104
PSOVI22g07020	---NA---	170	51	71	46	31
PSOVI295g00870	---NA---	170	25	63	34	12
PSOVI286g02890	protein SSXT isoform X2	169	39	73	42	34
PSOVI38g00530	mitochondrial import inner membrane translocase subunit Tim8	169	80	81	101	103
PSOVI08g01260	katanin p80 WD40 repeat-containing subunit B1-like	168	57	77	49	47
PSOVI14g03010	V-type proton ATPase subunit B	168	46	101	68	56
PSOVI38g00760	grpE protein homolog 1, mitochondrial-like	167	43	73	64	82
PSOVI05g02350	protein spinster homolog 1 isoform X3	166	12	16	12	13
PSOVI14g02980	dihydrolipoyllysine-residue succinyltransferase component of 2-oxoglutarate dehydrogenase complex, mitochondrial	166	91	112	99	82
PSOVI17g04170	dehydrogenase/reductase SDR family member on chromosome X-like	166	17	10	8	7
PSOVI17g02320	homocysteine-responsive endoplasmic reticulum-resident ubiquitin-like domain member 2 protein	165	61	68	51	57
PSOVI283g01230	ATP-binding cassette sub-family F member 1-like	165	35	49	43	38
PSOVI291g00380	eukaryotic translation initiation factor 6	165	82	116	101	101
PSOVI09g00510	U6 snRNA-associated Sm-like protein LSm7	164	66	111	73	83
PSOVI280g02520	SUMO-conjugating enzyme UBC9-B	164	47	85	69	72
PSOVI36g04240	synaptobrevin homolog YKT6-like	164	71	121	107	107
PSOVI38g01510	28S ribosomal protein S10, mitochondrial	164	117	83	87	80
PSOVI73g00630	probable isocitrate dehydrogenase [NAD] subunit alpha, mitochondrial	164	95	126	121	113
PSOVI14g03400	RNA-binding protein Nova-1-like	162	67	65	60	67
PSOVI14g07360	PHD finger-like domain-containing protein 5A	162	31	55	41	43
PSOVI14g09550	Histone chaperone asf1	162	28	37	26	32
PSOVI44g00520	eukaryotic translation initiation factor 3 subunit M	162	31	76	52	55
PSOVI05g00040	RNA exonuclease 4	161	74	72	55	38
PSOVI284g02580	UPF0587 protein C1orf123 homolog	161	5	11	9	8
PSOVI301g00400	Sorting nexin-2	161	89	116	95	100
PSOVI22g00550	hypothetical protein QR98_0017280	160	22	30	28	17
PSOVI22g03780	choline-phosphate cytidylyltransferase A-like isoform X1	160	120	111	100	119
PSOVI283g07660	U6 snRNA-associated Sm-like protein LSm8	160	46	70	54	60
PSOVI291g01860	fizzy-related protein homolog	160	48	103	65	68
PSOVI17g02090	putative aminopeptidase W07G4.4	159	44	63	51	68
PSOVI286g00370	ABC protein, subfamily ABCH	159	50	54	43	64
PSOVI14g00610	stromal cell-derived factor 2	158	83	34	26	30
PSOVI294g01060	---NA---	158	54	1	1	2
PSOVI14g01000	Phospholipase A2 venom-like protein	157	14	14	18	10
PSOVI14g01180	putative per-hexamer repeat protein 5	157	1	1	1	1
PSOVI20g02320	small nuclear ribonucleoprotein Sm D3	157	32	53	34	33
PSOVI283g00390	cyclase family protein	157	72	68	76	66
PSOVI43g01490	caprin-1-like isoform X1	157	61	75	72	67
PSOVI33g00120	zinc transporter 7	155	44	68	48	61
PSOVI05g00110	peptidyl-prolyl cis-trans isomerase FKBP2-like	154	57	84	67	76
PSOVI14g09490	eukaryotic translation initiation factor 5	154	89	85	82	55
PSOVI20g01670	transcription initiation factor TFIID subunit 9	154	39	28	23	19
PSOVI301g02950	---NA---	154	5	4	4	5
PSOVI14g00970	long-chain-fatty-acid--CoA ligase 4-like	153	29	49	44	27
PSOVI22g04970	succinate--CoA ligase [ADP/GDP-forming] subunit alpha, mitochondrial-like isoform X2	153	101	90	105	121
PSOVI22g07510	methionine-R-sulfoxide reductase B1 isoform X5	153	8	8	8	18
PSOVI35g00730	macrophage migration inhibitory factor homolog	153	73	84	81	107
PSOVI280g00260	choline transporter-like protein 2 isoform X2	152	37	28	28	31
PSOVI17g00090	---NA---	151	3	5	0	1
PSOVI22g01730	flap endonuclease 1	151	49	78	60	45
PSOVI280g02910	zinc finger and SCAN domain-containing protein 20-like	151	38	73	58	35
PSOVI283g00300	probable 28S ribosomal protein S16, mitochondrial	151	98	98	68	66
PSOVI292g01190	---NA---	151	14	1	1	1
PSOVI22g01100	V-type proton ATPase 16 kDa proteolipid subunit	150	44	63	57	77
PSOVI22g08150	Aspartate aminotransferase, cytoplasmic	150	85	79	90	103
PSOVI26g00670	dolichyl-diphosphooligosaccharide--protein glycosyltransferase 48 kDa subunit	150	38	78	62	82
PSOVI288g01270	ubiquitin-like modifier-activating enzyme 1	150	86	76	74	96
PSOVI33g00480	acyl-CoA Delta(11) desaturase-like	150	24	30	38	35
PSOVI36g04730	mRNA export factor-like	150	36	59	44	65
PSOVI43g00070	epimerase family protein SDR39U1	150	45	44	45	39
PSOVI58g00290	N-alpha-acetyltransferase 10-like	150	50	76	61	91
PSOVI17g02510	putative serine protease K12H4.7	149	38	40	38	76
PSOVI280g03320	activated RNA polymerase II transcriptional coactivator p15	149	34	35	40	47
PSOVI280g03600	ras-related protein Rab-11A	149	105	136	118	109
PSOVI284g03060	protein TFG isoform X1	149	36	68	42	38
PSOVI08g00550	39S ribosomal protein L20, mitochondrial	148	34	49	33	46
PSOVI17g03690	putative sodium-coupled neutral amino acid transporter 7	148	13	11	11	37
PSOVI283g07240	replication protein A 14 kDa subunit-like	148	38	28	30	37
PSOVI38g00910	pyroglutamylated RFamide peptide receptor-like	148	10	10	6	6
PSOVI44g00370	cytochrome c oxidase assembly factor 5	148	65	67	63	66
PSOVI14g06990	clathrin light chain isoform X1	147	51	86	78	66
PSOVI17g05080	GMP synthase [glutamine-hydrolyzing]	147	71	92	85	93
PSOVI22g06470	hypothetical protein BLA29_010091	147	5	8	6	3
PSOVI49g00540	high affinity copper uptake protein 1 isoform X3	147	52	68	54	65
PSOVI72g00800	apoptosis-stimulating of p53 protein 1 isoform X2	147	45	103	67	32
PSOVI77g00040	hypothetical protein QR98_0013030	147	24	37	29	32
PSOVI81g00320	serine/arginine repetitive matrix protein 1-like	147	54	112	76	53
PSOVI88g00090	RNA polymerase II subunit A C-terminal domain phosphatase SSU72	147	67	91	69	84
PSOVI05g01210	small integral membrane protein 12	146	49	55	51	52
PSOVI22g06410	---NA---	146	8	4	4	4
PSOVI280g00280	methionine aminopeptidase 2 isoform X1	146	52	65	55	67
PSOVI301g02190	aldose reductase-like	146	74	21	26	43
PSOVI33g00500	ruvB-like 1	146	37	68	51	58
PSOVI49g00360	protein RMD5 homolog A isoform X2	146	61	69	63	58
PSOVI81g00070	mitochondrial import inner membrane translocase subunit Tim23-like	146	40	49	45	64
PSOVI22g08100	tetraspanin-33-like	145	37	64	44	46
PSOVI283g02600	BUB3-interacting and GLEBS motif-containing protein ZNF207-like	145	40	64	49	49
PSOVI33g00780	CCR4-NOT transcription complex subunit 9	145	62	48	32	36
PSOVI41g00640	tumor susceptibility gene 101 protein-like	145	63	70	69	75
PSOVI45g01500	mitoferrin-1-like isoform X1	145	22	22	18	18
PSOVI26g00710	DDB1- and CUL4-associated factor 7	144	57	105	66	53
PSOVI43g01900	ubiquitin-conjugating enzyme E2 W	144	96	83	68	60
PSOVI94g00060	kelch domain-containing protein 10 homolog	143	91	111	88	79
PSOVI05g01100	hypothetical protein QR98_0087100	142	41	80	63	68
PSOVI36g03330	dynactin subunit 6-like	142	44	68	52	63
PSOVI63g00240	vacuolar-sorting protein SNF8	142	74	90	82	84
PSOVI05g00090	UNC93-like protein MFSD11	141	9	15	10	13
PSOVI302g00100	5-demethoxyubiquinone hydroxylase, mitochondrial	141	105	97	98	111
PSOVI14g02720	Transcription elongation factor B polypeptide 1	140	65	71	66	84
PSOVI22g04000	---NA---	140	28	60	32	46
PSOVI22g07760	protein MAK16 homolog	140	51	90	82	74
PSOVI286g02020	serine/threonine-protein phosphatase 2A 65 kDa regulatory subunit A alpha isoform	140	71	94	86	92
PSOVI291g01870	rho GTPase-activating protein 19-like protein	140	11	3	3	3
PSOVI49g00810	---NA---	140	25	20	21	10
PSOVI58g01060	protein phosphatase methylesterase 1	140	74	94	77	76
PSOVI14g02780	protein yippee-like 5	139	48	52	48	67
PSOVI17g03870	phosphoglucomutase-2	139	5	6	8	10
PSOVI20g01210	hypothetical protein BLA29_009176	139	14	3	2	5
PSOVI280g01580	transmembrane protein 79-like	139	14	52	36	53
PSOVI280g04890	DNA-directed RNA polymerase II subunit RPB9-like	139	61	80	56	56
PSOVI301g02770	inactive tyrosine-protein kinase transmembrane receptor ROR1-like	139	20	52	29	16
PSOVI302g00150	E3 ubiquitin-protein ligase Hakai isoform X2	138	56	55	46	44
PSOVI38g00980	putative zinc finger protein nv- protein	138	22	33	22	16
PSOVI38g01750	F-actin-capping protein subunit alpha	138	78	92	81	81
PSOVI05g03590	protein lin-7 homolog C	137	48	94	70	78
PSOVI14g09630	serine/threonine-protein kinase PAK mbt	137	61	77	53	38
PSOVI286g03100	Homeobox domain-containing protein	137	12	18	10	6
PSOVI36g03280	hypothetical protein BLA29_005831	137	61	91	77	95
PSOVI73g00410	brain tumor protein-like	137	15	4	5	5
PSOVI286g00500	26S proteasome non-ATPase regulatory subunit 13	136	74	62	51	67
PSOVI284g04140	mitochondrial import inner membrane translocase subunit Tim23-like	135	27	44	31	40
PSOVI22g00420	clotting factor B-like	134	5	2	3	7
PSOVI295g01140	TBC and LysM domain containing protein	134	67	111	83	56
PSOVI49g00180	PREDICTED: uncharacterized protein LOC107371595	134	55	106	63	44
PSOVI86g00130	PHD finger protein 10 isoform X2	134	29	59	34	24
PSOVI89g00100	ER membrane protein complex subunit 3	134	63	65	55	78
PSOVI22g08530	putative mediator of RNA polymerase II transcription subunit 26 isoform X2	133	15	15	14	7
PSOVI294g02240	protein P200-like isoform X1	133	112	93	79	59
PSOVI20g02640	Derlin-1	132	52	66	59	83
PSOVI22g06900	THO complex subunit 3	132	18	31	23	22
PSOVI26g02690	---NA---	132	20	34	25	17
PSOVI280g01720	dnaJ protein homolog 1	132	80	69	65	63
PSOVI295g01050	putative L-aspartate dehydrogenase	132	41	26	31	53
PSOVI44g01570	26S proteasome non-ATPase regulatory subunit 10-like	132	70	71	52	78
PSOVI08g00260	nucleolar protein 10	131	31	54	41	53
PSOVI283g01470	ATP-binding cassette sub-family A member 1-like	131	22	21	17	21
PSOVI35g00650	---NA---	131	39	27	20	8
PSOVI63g00550	microfibrillar-associated protein 1	131	34	46	38	40
PSOVI69g00220	akirin-2	131	79	71	63	51
PSOVI22g03070	lipase maturation factor 2-like isoform X1	130	20	26	17	23
PSOVI283g00660	myotubularin-related protein 2	130	26	56	37	29
PSOVI52g00580	26S proteasome non-ATPase regulatory subunit 7	130	65	81	63	78
PSOVI66g00380	sodium-coupled monocarboxylate transporter 1-like	130	60	71	58	40
PSOVI72g00340	hypothetical protein BLA29_005102, partial	130	9	3	8	6
PSOVI05g02510	hypothetical protein BLA29_015177, partial	129	78	77	87	37
PSOVI283g01400	rho GDP-dissociation inhibitor 1-like	129	36	38	38	40
PSOVI41g01000	zinc finger protein squeeze-like protein	129	29	60	35	30
PSOVI17g08790	galectin-9 isoform X2	128	64	53	50	78
PSOVI26g03390	S-methyl-5'-thioadenosine phosphorylase	128	14	12	11	47
PSOVI280g03340	Replication protein A 32 kDa subunit	128	35	46	39	34
PSOVI288g00600	hypothetical protein BLA29_007361, partial	128	6	4	3	3
PSOVI291g01190	ras-related protein Rab-22A	128	4	3	3	6
PSOVI36g02340	cytochrome c oxidase assembly factor 4 homolog, mitochondrial	128	57	83	75	88
PSOVI14g02590	dynein light chain 1, cytoplasmic	127	25	54	48	68
PSOVI17g09520	thioredoxin-related transmembrane protein 1-like	127	40	40	35	61
PSOVI288g00870	non-canonical poly(A) RNA polymerase PAPD7-like	127	3	1	1	1
PSOVI301g00640	zinc finger matrin-type protein 5	127	40	41	34	29
PSOVI301g03000	Proteasome subunit alpha type-4	127	67	100	68	76
PSOVI63g00530	UPF0047 protein YjbQ	127	45	53	39	33
PSOVI284g02790	putative glutamate synthase [NADPH] isoform X2	126	46	69	52	29
PSOVI45g01630	hypothetical protein BLA29_005366	126	63	83	55	41
PSOVI17g06110	Prenylated Rab acceptor protein 1	125	25	18	18	19
PSOVI26g00260	E3 ubiquitin-protein ligase RNF144A isoform X3	125	29	38	28	16
PSOVI298g01620	syntaxin-5-like	125	39	70	46	28
PSOVI36g03770	39S ribosomal protein L13, mitochondrial	125	23	21	21	29
PSOVI58g00650	CD63 antigen-like	125	72	81	70	95
PSOVI83g00160	DNA-directed RNA polymerase II subunit RPB7	125	59	48	37	42
PSOVI05g02000	transcription factor RFX3	124	32	68	43	49
PSOVI283g04700	26S proteasome non-ATPase regulatory subunit 2	124	59	82	60	86
PSOVI43g01510	chromobox protein homolog 2-like	124	70	104	82	52
PSOVI17g04610	---NA---	123	17	29	23	21
PSOVI286g01830	---NA---	123	11	1	0	2
PSOVI66g00050	translocon-associated protein subunit beta	123	32	78	68	69
PSOVI72g00070	DDRGK domain-containing protein 1	123	58	64	58	56
PSOVI14g03750	single-stranded DNA-binding protein, mitochondrial	122	33	63	61	65
PSOVI14g09640	adenylosuccinate lyase-like isoform X2	122	44	50	54	45
PSOVI20g01410	gag pol polyprotein	122	27	43	30	35
PSOVI22g00680	epoxide hydrolase 1	122	48	55	46	63
PSOVI301g00650	neutral alpha-glucosidase AB-like	122	25	49	37	47
PSOVI58g00070	Nuclear hormone receptor HR96	122	33	60	43	30
PSOVI92g00160	hypoxia up-regulated protein 1-like	122	52	77	53	41
PSOVI14g03020	TATA box-binding protein-like protein 1	121	34	49	36	25
PSOVI22g08460	hypothetical protein BLA29_010335	121	51	61	57	66
PSOVI26g00720	vesicle transport protein SFT2B	121	54	33	28	39
PSOVI283g06200	bcl2/adenovirus E1b 19-kD protein-interacting protein, putative	121	70	92	83	62
PSOVI284g05910	ribulose-phosphate 3-epimerase-like	121	13	18	21	18
PSOVI286g01760	ATP-citrate synthase	121	45	49	41	44
PSOVI294g00440	pre-mRNA-splicing factor 38A	121	37	60	46	37
PSOVI36g02840	tudor domain-containing protein 7B-like protein	121	20	5	8	8
PSOVI45g00650	ubiquitin carboxyl-terminal hydrolase isozyme L5	121	35	50	38	40
PSOVI05g03640	protein l(2)37Cc	120	56	84	73	85
PSOVI22g02240	hypothetical protein BLA29_000720, partial	120	34	5	8	7
PSOVI280g01770	transcriptional repressor protein YY1	120	56	95	71	51
PSOVI283g01380	Neuroendocrine convertase 1	120	9	6	5	4
PSOVI295g00970	casein kinase II subunit beta	120	22	25	20	23
PSOVI33g00600	caskin-1 isoform X6	120	73	86	62	44
PSOVI43g01610	26S proteasome non-ATPase regulatory subunit 6	120	51	61	60	77
PSOVI20g03120	phosphatidylinositol transfer protein alpha isoform isoform X1	119	34	62	52	36
PSOVI22g08160	39S ribosomal protein L35, mitochondrial	119	51	65	60	78
PSOVI284g03840	moesin/ezrin/radixin homolog 1 isoform X2	119	60	89	71	47
PSOVI302g00370	metastasis-associated protein MTA3-like isoform X1	119	64	90	56	45
PSOVI49g00670	G2/mitotic-specific cyclin-B3	119	53	22	22	21
PSOVI22g02300	type-1 angiotensin II receptor-associated protein-like	118	23	31	27	34
PSOVI301g01730	exosome complex component CSL4-like	118	23	19	15	18
PSOVI94g00110	protein mago nashi homolog	118	62	70	57	56
PSOVI17g01330	inhibitor of growth protein 1	117	50	71	64	72
PSOVI280g01280	transmembrane emp24 domain-containing protein 7-like	117	49	37	31	29
PSOVI283g01160	transmembrane protease serine 3-like	117	3	37	11	12
PSOVI36g00030	---NA---	117	11	3	11	14
PSOVI36g04190	26S protease regulatory subunit 8	117	60	88	65	79
PSOVI69g01000	F-box-like/WD repeat-containing protein TBL1XR1	117	41	83	52	47
PSOVI14g03060	Minor histocompatibility antigen H13	116	55	77	64	70
PSOVI14g10630	OCIA domain-containing protein 1	116	60	86	83	86
PSOVI17g02290	pre-mRNA-splicing factor SPF27	116	42	54	42	42
PSOVI22g00620	TIP41-like protein	116	50	46	44	54
PSOVI26g00440	gastrulation defective protein 1 homolog	116	19	28	21	23
PSOVI294g00240	eukaryotic translation initiation factor 2 subunit 3-like	116	45	77	54	51
PSOVI43g01860	40S ribosomal protein S12, mitochondrial	116	75	89	87	85
PSOVI52g00530	diacylglycerol O-acyltransferase 1	116	14	6	6	5
PSOVI63g00040	hypothetical protein BLA29_009219, partial	116	10	6	11	10
PSOVI22g01020	hypothetical protein QR98_0038340	115	22	28	23	17
PSOVI286g02440	28S ribosomal protein S18c, mitochondrial	115	45	56	50	62
PSOVI295g00190	V-type proton ATPase subunit D	115	45	76	66	50
PSOVI35g00470	valine--tRNA ligase-like	115	47	79	63	78
PSOVI36g03470	peroxisomal N(1)-acetyl-spermine/spermidine oxidase	115	26	30	33	41
PSOVI43g01250	mitochondrial import receptor subunit TOM40 homolog 1	115	25	39	36	42
PSOVI45g00180	dnaJ homolog subfamily C member 3-like	115	69	43	38	37
PSOVI14g06490	protein DDI1 homolog 2	114	66	61	43	38
PSOVI17g02410	disintegrin and metalloproteinase domain-containing protein 12-like protein	114	62	71	58	33
PSOVI301g02780	---NA---	114	1	1	1	2
PSOVI52g00450	nucleoporin SEH1 isoform X2	114	24	52	35	42
PSOVI69g00790	segment polarity protein dishevelled homolog DVL-3 isoform X3	114	32	75	47	35
PSOVI77g00290	ras GTPase-activating protein 1	114	60	97	66	52
PSOVI08g00280	---NA---	113	14	36	23	41
PSOVI14g02200	ADP-ribosylation factor GTPase-activating protein 1	113	80	82	64	58
PSOVI17g02260	DFP2-like protein	113	1	1	2	2
PSOVI22g03570	equilibrative nucleoside transporter 1	113	33	20	18	33
PSOVI280g02950	serine/arginine-rich splicing factor 1A	113	48	82	51	41
PSOVI284g00960	ATPase family AAA domain-containing protein 3A	113	18	40	29	27
PSOVI288g01120	hypothetical protein BLA29_012564, partial	113	3	6	5	3
PSOVI292g00090	hexokinase-2-like isoform X8	113	70	77	68	46
PSOVI294g01370	store-operated calcium entry-associated regulatory factor	113	51	70	59	66
PSOVI58g00350	protein Skeletor, isoforms B/C isoform X1	113	10	2	2	2
PSOVI08g01080	alpha-L-fucosidase isoform X1	112	31	25	29	42
PSOVI17g07620	multiple coagulation factor deficiency protein 2 homolog	112	26	57	36	34
PSOVI20g00470	solute carrier family 35 member G1-like	112	51	28	33	22
PSOVI22g06640	protein ERGIC-53-like	112	24	50	33	42
PSOVI280g03800	UV excision repair protein RAD23 homolog B	112	30	41	33	24
PSOVI36g02530	---NA---	112	9	18	16	14
PSOVI36g02970	ceramide synthase 6	112	60	77	64	41
PSOVI36g03720	---NA---	112	36	53	48	41
PSOVI73g00470	hypothetical protein QR98_0101780, partial	112	31	65	42	10
PSOVI283g01250	dolichyl-diphosphooligosaccharide--protein glycosyltransferase subunit STT3B	111	25	39	31	27
PSOVI34g00270	protein catecholamines up	111	39	75	59	62
PSOVI44g01160	spermine synthase-like	111	41	26	31	37
PSOVI44g01660	ankyrin repeat domain-containing protein 49-like	111	13	22	17	17
PSOVI17g04220	adrenodoxin-like protein, mitochondrial	110	18	16	17	14
PSOVI22g04430	asparagine synthase	110	10	43	30	22
PSOVI283g06230	V-type proton ATPase subunit G	110	39	75	64	46
PSOVI286g00380	ABC transporter G family member 20-like isoform X1	110	19	12	8	21
PSOVI301g02550	galectin-4-like isoform X1	110	54	43	34	48
PSOVI49g00090	cyclin-K	110	32	49	33	32
PSOVI05g01700	splicing factor 3B subunit 6-like protein	109	44	47	41	45
PSOVI26g02740	glutamate-rich WD repeat-containing protein 1	109	11	28	20	25
PSOVI280g00100	Dr1-associated corepressor	109	43	73	55	29
PSOVI280g04120	protein draper-like isoform X3	109	55	48	42	52
PSOVI283g07080	kinesin-like protein KIF2A isoform X2	109	47	51	34	29
PSOVI283g07160	farnesyl pyrophosphate synthase-like isoform X1	109	23	34	28	26
PSOVI77g00130	CCR4-NOT transcription complex subunit 7 isoform X3	109	70	80	60	55
PSOVI06g00610	zinc finger protein 598-like	108	28	46	32	26
PSOVI295g00010	carbonic anhydrase 7	108	47	38	35	25
PSOVI14g03130	eukaryotic translation initiation factor 2 subunit 1-like	108	67	72	54	44
PSOVI14g07670	B-cell CLL/lymphoma 6 member B protein-like	107	1	5	4	7
PSOVI20g00080	ADP-ribosylation factor-like protein 4C	107	51	78	68	64
PSOVI283g01690	fatty acyl-CoA reductase 1-like	107	4	5	5	7
PSOVI301g01350	coatomer subunit gamma-2-like	107	29	51	37	41
PSOVI36g04000	28S ribosomal protein S5, mitochondrial	107	39	58	49	69
PSOVI44g00530	COP9 signalosome complex subunit 5	107	30	51	38	42
PSOVI66g00120	frataxin homolog, mitochondrial	107	19	25	20	12
PSOVI73g00360	lysosomal acid phosphatase	107	6	3	5	16
PSOVI22g08230	PHD finger protein 20-like protein 1	106	37	63	47	38
PSOVI26g00130	---NA---	106	46	68	53	44
PSOVI286g01840	Zinc finger, CCCH-type	106	13	1	1	1
PSOVI38g01180	Sjoegren syndrome/scleroderma autoantigen 1	106	46	60	59	44
PSOVI294g00450	CCR4-NOT transcription complex subunit 11-like	106	80	77	63	32
PSOVI05g02560	hypothetical protein QR98_0025540	105	5	1	1	1
PSOVI35g01040	Eukaryotic peptide chain release factor subunit 1	105	46	84	67	54
PSOVI43g01910	potassium voltage-gated channel protein Shab isoform X1	105	19	13	13	10
PSOVI69g00880	DNA replication licensing factor Mcm5	105	52	51	38	27
PSOVI05g02390	microsomal triglyceride transfer protein large subunit-like	104	2	7	4	5
PSOVI20g02880	MOB kinase activator-like 1	104	23	34	32	43
PSOVI22g07090	methionine aminopeptidase 1	104	73	77	58	67
PSOVI284g01170	S-adenosylmethionine mitochondrial carrier protein	104	13	21	16	14
PSOVI38g00900	abscission/NoCut checkpoint regulator-like	104	47	60	59	48
PSOVI63g00150	RPII140-upstream gene protein	104	33	34	35	36
PSOVI05g04250	leucine-rich repeat-containing protein 47-like	103	38	46	38	35
PSOVI17g07640	gamma-secretase subunit pen-2	103	27	37	26	32
PSOVI301g02580	coatomer subunit alpha isoform X2	103	38	69	50	49
PSOVI36g02750	COP9 signalosome complex subunit 7a	103	50	39	29	38
PSOVI38g01400	adenylyltransferase and sulfurtransferase MOCS3	103	39	48	41	55
PSOVI86g00240	heat shock 70 kDa protein 4-like	103	44	64	41	42
PSOVI14g10460	transcription factor GATA-5-like	102	19	16	19	29
PSOVI20g03090	glycogen synthase kinase-3 beta-like isoform X1	102	15	25	19	18
PSOVI280g05330	E3 ubiquitin-protein ligase RFWD3	102	54	38	27	28
PSOVI49g00380	protein boule-like isoform X1	102	36	64	45	27
PSOVI49g00400	---NA---	102	41	37	36	48
PSOVI09g00790	actin-related protein 2 isoform X2	101	47	60	57	54
PSOVI26g03860	protein disulfide-isomerase A6 homolog	101	70	61	46	48
PSOVI292g02410	hypothetical protein BLA29_000994	101	62	81	65	49
PSOVI295g00220	putative homeodomain transcription factor 1 isoform X2	101	29	38	32	25
PSOVI43g01600	---NA---	101	45	57	49	34
PSOVI89g00160	Protein pygopus	101	19	45	29	32
PSOVI14g04900	protein YIF1B-B-like isoform X2	100	53	56	46	57
PSOVI14g11050	transmembrane protein 185A-like	100	28	44	35	39
PSOVI17g07670	NADH-cytochrome b5 reductase 3-like isoform X2	100	51	37	31	28
PSOVI280g01810	putative tRNA (cytidine(32)/guanosine(34)-2'-O)-methyltransferase	100	61	34	31	31
PSOVI283g00560	U3 small nucleolar ribonucleoprotein protein IMP3-like	100	57	52	42	51
PSOVI283g02980	Very-long-chain 3-oxoacyl-CoA reductase	100	17	21	16	32
PSOVI294g00330	coiled-coil domain-containing protein 58	100	35	29	32	27
PSOVI294g01510	probable ribosome biogenesis protein RLP24	100	36	46	41	28
PSOVI38g00650	zinc finger protein 320-like isoform X1	100	53	75	63	59
PSOVI14g04410	DPH3 homolog	99	52	50	51	48
PSOVI280g02020	vascular non-inflammatory molecule 2	99	63	79	67	72
PSOVI280g06130	UMP-CMP kinase-like	99	25	23	27	20
PSOVI43g00720	katanin p60 ATPase-containing subunit A-like 1	99	31	42	29	22
PSOVI72g00880	tyrosine-protein kinase Src42A	99	34	63	40	34
PSOVI05g02240	Krueppel-like factor 5 isoform X2	98	4	3	4	3
PSOVI22g00740	sodium/potassium-transporting ATPase subunit alpha-like	98	81	70	70	58
PSOVI280g05190	oxygen-dependent coproporphyrinogen-III oxidase	98	39	64	54	65
PSOVI280g06160	V-type proton ATPase 21 kDa proteolipid subunit-like	98	22	28	35	34
PSOVI36g03310	ell-associated factor Eaf	98	52	48	41	40
PSOVI36g03360	probable tRNA N6-adenosine threonylcarbamoyltransferase, mitochondrial	98	28	32	32	57
PSOVI292g00180	protein tumorous imaginal discs, mitochondrial-like isoform X2	98	85	81	75	50
PSOVI14g02850	serine--tRNA ligase, cytoplasmic	97	38	66	57	62
PSOVI17g07880	glycogen-binding subunit 76A isoform X3	97	54	45	45	25
PSOVI20g01770	septin-2-like protein	97	29	78	52	20
PSOVI295g00810	vacuolar protein sorting-associated protein VTA1 homolog	97	64	63	53	48
PSOVI301g03030	DNA replication licensing factor MCM3	97	44	62	45	31
PSOVI36g03690	nuclear transcription factor Y subunit gamma	97	23	40	29	41
PSOVI20g00360	glyoxylate reductase/hydroxypyruvate reductase	96	32	30	29	30
PSOVI20g02040	putative sodium-coupled neutral amino acid transporter 7	96	1	2	1	4
PSOVI26g01000	glycogenin-2 isoform X2	96	10	11	9	17
PSOVI280g00330	acetyl-CoA acetyltransferase, mitochondrial	96	24	31	30	46
PSOVI292g02540	ubiA prenyltransferase domain-containing protein 1 homolog	96	37	34	32	22
PSOVI298g01500	surfeit locus protein 4 homolog	96	28	31	32	40
PSOVI22g00940	lipoma HMGIC fusion partner-like	95	2	12	4	5
PSOVI22g02460	tyrosine-protein phosphatase non-receptor type 23	95	60	68	49	47
PSOVI26g03330	---NA---	95	13	14	12	19
PSOVI280g01320	transmembrane protein 33-like	95	40	45	40	36
PSOVI280g04900	COP9 signalosome complex subunit 1 isoform X4	95	22	29	22	19
PSOVI283g07100	hypothetical protein QR98_0014510	95	21	34	35	48
PSOVI283g07540	ADP-ribosylation factor-like protein 1	95	9	14	10	8
PSOVI284g02080	formin-2 isoform X1	95	18	24	18	11
PSOVI301g00290	tudor domain-containing protein 1	95	31	4	9	7
PSOVI301g02130	FAD-linked sulfhydryl oxidase ALR	95	65	49	48	52
PSOVI44g01590	3-ketodihydrosphingosine reductase	95	22	41	40	25
PSOVI66g00780	programmed cell death protein 10	95	32	42	35	33
PSOVI94g00050	---NA---	95	29	32	20	32
PSOVI17g04380	iron-sulfur cluster assembly enzyme ISCU, mitochondrial	95	91	63	59	36
PSOVI08g00920	phosphatidylinositol glycan anchor biosynthesis class U protein	94	10	16	13	16
PSOVI14g03970	hypothetical protein BLA29_004054	94	0	1	2	2
PSOVI22g07350	phenylalanine--tRNA ligase alpha subunit	94	29	59	50	52
PSOVI283g03480	dnaJ homolog shv	94	12	14	12	10
PSOVI283g04920	stomatin-like protein 2, mitochondrial	94	20	22	25	17
PSOVI286g02420	ubiquinone biosynthesis monooxygenase COQ6, mitochondrial	94	17	24	22	28
PSOVI286g02910	polyadenylate-binding protein 2-like	94	21	51	32	31
PSOVI33g00310	cytochrome b561	94	2	5	4	11
PSOVI33g00550	Zinc transporter ZIP14	94	20	25	23	37
PSOVI35g00460	mitochondrial enolase superfamily member 1 isoform X1	94	65	71	54	77
PSOVI36g01740	mitochondrial dicarboxylate carrier	94	28	44	39	39
PSOVI63g00500	Pancreatic triacylglycerol lipase	94	23	20	16	15
PSOVI06g01830	---NA---	93	8	17	15	9
PSOVI14g04270	eukaryotic translation initiation factor 4E-like	93	33	46	39	45
PSOVI14g08010	SOSS complex subunit B2	93	22	32	27	34
PSOVI22g08120	gamma-secretase subunit Aph-1	93	36	50	35	38
PSOVI26g00340	E3 ubiquitin-protein ligase synoviolin B-like	93	39	39	31	36
PSOVI283g07020	BRCA1-associated RING domain protein 1-like	93	2	2	2	2
PSOVI286g00620	Cleavage stimulation factor subunit 1	93	9	16	12	14
PSOVI291g01810	---NA---	93	10	3	2	3
PSOVI294g00350	POC1 centriolar protein homolog A-like	93	3	2	2	3
PSOVI38g00890	histone deacetylase 3	93	37	56	44	58
PSOVI05g00240	ribosomal protein S6 kinase beta-1	92	50	51	42	59
PSOVI14g01930	eukaryotic translation initiation factor 3 subunit I	92	34	58	51	61
PSOVI22g00380	transmembrane protein 115	92	30	34	26	24
PSOVI22g02580	ATP-dependent (S)-NAD(P)H-hydrate dehydratase isoform X3	92	58	56	53	65
PSOVI286g00420	ras-related protein Ral-A-like isoform X1	92	24	58	47	39
PSOVI33g01260	histidine triad nucleotide-binding protein 1	92	39	42	36	63
PSOVI35g01330	condensin complex subunit 2	92	14	21	16	11
PSOVI36g04250	H(+)/Cl(-) exchange transporter 7	92	61	58	46	58
PSOVI05g04050	pancreatic triacylglycerol lipase-like	91	1	0	1	1
PSOVI05g04690	hypothetical protein BLA29_011519, partial	91	50	52	44	40
PSOVI17g05860	RNA-binding protein 42	91	29	31	28	26
PSOVI22g06050	probable pyruvate dehydrogenase E1 component subunit alpha, mitochondrial	91	43	54	47	34
PSOVI301g02750	---NA---	91	0	0	0	3
PSOVI36g02380	U1 small nuclear ribonucleoprotein A	91	29	41	36	43
PSOVI38g01000	rRNA-processing protein FCF1 homolog	91	39	41	44	60
PSOVI45g01140	Mannose-6-phosphate isomerase	91	48	61	45	27
PSOVI72g00650	tubulin polyglutamylase TTLL4-like	91	25	32	32	24
PSOVI14g03910	F-box/WD repeat-containing protein 7 isoform X1	90	18	37	23	17
PSOVI14g05410	activator of 90 kDa heat shock protein ATPase homolog 1	90	38	42	38	29
PSOVI17g03530	Succinate dehydrogenase [ubiquinone] cytochrome b small subunit, mitochondrial	90	54	46	55	52
PSOVI17g07190	mitotic checkpoint protein BUB3-like	90	7	10	9	9
PSOVI22g07110	pantothenate kinase 3 isoform X1	90	42	77	52	48
PSOVI26g03280	cell cycle control protein 50A-like	90	12	16	14	40
PSOVI294g02310	adapter molecule Crk	90	53	74	53	57
PSOVI295g01450	ATP-binding cassette sub-family D member 2-like	90	15	25	17	15
PSOVI44g01460	DNA-directed RNA polymerase III subunit RPC10	90	22	41	37	32
PSOVI45g00150	eukaryotic translation initiation factor 3 subunit L-like	90	38	51	40	39
PSOVI45g01610	hypothetical protein BLA29_008461, partial	90	28	43	33	29
PSOVI58g00880	nuclear pore complex protein Nup85	90	15	25	20	18
PSOVI05g00770	---NA---	89	40	54	39	27
PSOVI08g01690	NAD-dependent protein deacetylase sirtuin-6-like	89	46	32	24	34
PSOVI14g11150	Dynactin subunit 5	89	32	42	32	44
PSOVI20g02890	Ubiquitin carboxyl-terminal hydrolase isozyme L3	89	19	32	27	26
PSOVI283g03320	transcriptional repressor CTCF-like	89	31	62	42	26
PSOVI288g00160	Forkhead box protein G1	89	38	10	7	8
PSOVI291g00980	hypothetical protein BLA29_000578	89	5	3	5	9
PSOVI73g00340	U3 small nucleolar RNA-interacting protein 2 isoform X2	89	18	27	21	21
PSOVI06g00970	---NA---	88	0	0	0	1
PSOVI17g04130	TM2 domain-containing protein CG11103	88	24	43	35	30
PSOVI22g08750	ras-related protein Rab-11A, putative	88	39	46	36	35
PSOVI283g04500	Post-GPI attachment to proteins factor 2	88	46	68	54	46
PSOVI288g00890	probable histone-binding protein Caf1 isoform X2	88	34	48	41	28
PSOVI291g01880	hypothetical protein BLA29_001855, partial	88	17	10	7	8
PSOVI292g01780	39S ribosomal protein L9, mitochondrial	88	26	30	27	26
PSOVI298g01160	PH-interacting protein	88	60	75	53	42
PSOVI38g00200	Dihydrolipoyllysine-residue acetyltransferase component of pyruvate dehydrogenase complex, mitochondrial	88	46	53	45	48
PSOVI43g01130	histone-arginine methyltransferase CARMER isoform X1	88	37	67	50	29
PSOVI05g00600	Polymerase delta-interacting protein 2	87	48	64	61	35
PSOVI05g05180	mitochondrial-processing peptidase subunit beta	87	40	26	24	27
PSOVI06g01740	charged multivesicular body protein 1b	87	29	39	27	40
PSOVI09g00210	hypothetical protein BLA29_000143	87	17	15	14	16
PSOVI09g02090	pseudouridine-5'-phosphatase isoform X1	87	25	28	27	13
PSOVI14g05770	oxysterol-binding protein 1-like	87	61	75	63	55
PSOVI14g10210	nuclear cap-binding protein subunit 2	87	25	34	30	27
PSOVI17g02280	DNA-directed RNA polymerase II subunit RPB2	87	30	54	36	43
PSOVI17g02880	H/ACA ribonucleoprotein complex subunit 2-like protein	87	35	64	48	35
PSOVI17g08220	geranylgeranyl transferase type-2 subunit beta	87	19	27	23	31
PSOVI20g01680	39S ribosomal protein L4, mitochondrial	87	26	31	28	33
PSOVI22g07280	mediator of RNA polymerase II transcription subunit 4	87	40	29	24	22
PSOVI280g04670	protein YIPF1	87	21	27	25	24
PSOVI286g01890	nucleoside diphosphate-linked moiety X motif 19-like	87	22	26	23	17
PSOVI08g01210	splicing factor 3B subunit 3	86	16	33	22	32
PSOVI283g00350	eukaryotic translation initiation factor 5B	86	28	36	28	32
PSOVI295g00960	casein kinase II subunit beta isoform X1	86	40	50	50	47
PSOVI298g01900	AP-3 complex subunit mu-1	86	31	49	38	37
PSOVI36g02070	ATP-binding cassette sub-family F member 2	86	30	39	33	33
PSOVI43g01970	zinc finger protein ZXDC-like	86	16	24	16	10
PSOVI58g00230	SNW domain-containing protein 1	86	61	80	65	62
PSOVI63g00440	aminoacyl tRNA synthase complex-interacting multifunctional protein 1	86	48	42	44	56
PSOVI73g00330	---NA---	86	28	13	18	36
PSOVI05g04160	general transcriptional corepressor trfA-like	85	24	40	25	16
PSOVI14g00770	LIM and calponin homology domains-containing protein 1-like	85	31	61	50	35
PSOVI14g04180	derlin-2	85	19	16	17	20
PSOVI20g02970	Heat shock factor-binding protein 1	85	34	28	37	43
PSOVI280g00970	mitochondrial 2-oxoglutarate/malate carrier protein-like	85	51	68	57	39
PSOVI284g01450	synaptophysin-like isoform X2	85	4	14	10	5
PSOVI284g02070	---NA---	85	4	2	2	4
PSOVI36g03750	N-alpha-acetyltransferase 30	85	42	59	54	52
PSOVI36g03830	echinoderm microtubule-associated protein-like 2	85	64	57	46	48
PSOVI05g00370	28S ribosomal protein S21, mitochondrial	84	33	35	29	32
PSOVI14g03500	TBC1 domain family member 22B-like isoform X1	84	42	49	51	60
PSOVI14g10940	Transmembrane 9 superfamily member 3	84	53	71	57	56
PSOVI22g06660	prolyl endopeptidase isoform X2	84	39	40	33	29
PSOVI26g00100	Integrin-linked protein kinase	84	27	37	39	32
PSOVI280g04590	solute carrier family 25 member 40	84	24	44	40	35
PSOVI33g00950	Signal peptide peptidase-like 2B	84	23	29	23	22
PSOVI63g00750	transcription factor Dp-1-like	84	13	14	14	29
PSOVI86g00120	hypothetical protein BLA29_008122	84	17	23	18	15
PSOVI90g00180	HMG box-containing protein 4-like isoform X1	84	16	28	20	16
PSOVI14g01900	28S ribosomal protein S7, mitochondrial	83	21	24	23	35
PSOVI14g06020	Ubiquitin-conjugating enzyme E2 G1	83	38	54	56	43
PSOVI14g07150	zinc finger protein Xfin	83	36	67	41	31
PSOVI20g00520	cytospin-A-like	83	30	43	30	23
PSOVI280g01140	transmembrane protein 165-like	83	18	25	25	24
PSOVI283g02650	Sphingosine-1-phosphate lyase	83	18	25	24	21
PSOVI284g02110	inactive hydroxysteroid dehydrogenase-like protein 1	83	3	2	2	3
PSOVI35g00090	---NA---	83	31	43	28	16
PSOVI36g00780	1,4-alpha-glucan-branching enzyme	83	38	29	24	40
PSOVI44g00150	valacyclovir hydrolase	83	19	28	25	30
PSOVI45g00220	GATOR complex protein DEPDC5-like isoform X1	83	32	54	44	29
PSOVI63g00100	STE20-related kinase adapter protein alpha	83	9	6	6	5
PSOVI86g00290	Mediator of RNA polymerase II transcription subunit 19	83	48	53	36	29
PSOVI14g06220	---NA---	82	40	52	45	29
PSOVI14g07740	importin subunit beta-1-like	82	19	33	23	21
PSOVI20g01310	maternal embryonic leucine zipper kinase-like	82	1	1	1	2
PSOVI22g00210	Synaptic vesicular amine transporter	82	13	31	21	8
PSOVI283g04840	threonine--tRNA ligase, cytoplasmic isoform X1	82	26	49	42	41
PSOVI284g02040	AN1-type zinc finger protein 2A-like	82	44	36	37	33
PSOVI284g06220	transmembrane protein 35A-like	82	25	43	33	33
PSOVI286g01660	nucleolar protein 16	82	23	36	37	31
PSOVI288g00100	aurora kinase	82	11	11	8	7
PSOVI295g00670	probable H/ACA ribonucleoprotein complex subunit 1	82	28	55	43	49
PSOVI298g02170	guanine nucleotide exchange factor MSS4 homolog	82	34	26	30	26
PSOVI36g03840	echinoderm microtubule-associated protein-like 2 isoform X2	82	36	36	23	28
PSOVI36g04420	sphingosine-1-phosphate phosphatase 2-like	82	21	26	22	22
PSOVI36g04460	PITH domain-containing protein 1-like	82	26	40	33	40
PSOVI90g00040	staphylococcal nuclease domain-containing protein 1-like	82	11	41	32	28
PSOVI41g00030	Ig-like and fibronectin type-III domain-containing protein 1	82	71	50	52	32
PSOVI14g01910	Golgi resident protein GCP60	82	66	72	53	34
PSOVI05g02600	chymotrypsin-like protease CTRL-1	81	25	20	25	22
PSOVI06g00330	transmembrane emp24 domain-containing protein 2	81	21	53	39	42
PSOVI14g02610	GTP-binding protein 1-like	81	24	31	31	29
PSOVI14g06210	transcription initiation factor TFIID subunit 6 isoform X1	81	33	25	15	11
PSOVI14g06800	3-hydroxyacyl-CoA dehydrogenase type-2	81	25	28	23	14
PSOVI17g06200	mitochondrial chaperone BCS1-like	81	29	45	30	31
PSOVI22g01030	hypothetical protein BLA29_012895, partial	81	9	10	8	9
PSOVI22g04980	vacuolar protein sorting-associated protein 29	81	16	18	19	33
PSOVI283g04340	transmembrane protein 222	81	38	47	43	56
PSOVI284g01740	phosphatidylinositol-binding clathrin assembly protein LAP isoform X6	81	15	27	21	20
PSOVI34g00260	DENN domain-containing protein 1B-like	81	41	61	40	27
PSOVI44g01110	Solute carrier family 25 member 36	81	18	25	22	23
PSOVI69g00780	segment polarity protein dishevelled homolog DVL-3 isoform X2	81	8	29	19	18
PSOVI83g00180	syndecan	81	33	52	28	28
PSOVI09g01280	dolichyl-diphosphooligosaccharide--protein glycosyltransferase subunit STT3A	80	25	40	29	28
PSOVI17g05670	G protein pathway suppressor 2	80	34	52	34	27
PSOVI22g07580	transmembrane protein 230	80	36	37	35	42
PSOVI22g07770	catenin alpha	80	38	58	42	49
PSOVI22g08680	---NA---	80	2	1	1	3
PSOVI26g03530	glucose-6-phosphate exchanger SLC37A2 isoform X1	80	26	16	18	30
PSOVI280g00480	cyclin-dependent kinase 7	80	12	19	16	17
PSOVI280g01270	protein transport protein Sec24C-like	80	25	41	31	35
PSOVI283g07060	---NA---	80	5	4	4	4
PSOVI288g01090	mitochondrial inner membrane protein OXA1L	80	15	22	18	22
PSOVI45g00110	Cytoplasmic protein NCK2	80	32	50	33	35
PSOVI52g00160	Retrovirus-related Pol polyprotein from transposon TNT 1-94	80	11	3	4	5
PSOVI58g01100	long-chain-fatty-acid--CoA ligase 4-like	80	19	36	30	23
PSOVI88g00050	Isopentenyl-diphosphate Delta-isomerase 1	80	33	43	38	48
PSOVI09g02300	Methylcrotonoyl-CoA carboxylase beta chain, mitochondrial	79	18	28	29	37
PSOVI17g07500	enoyl-CoA delta isomerase 2, mitochondrial isoform X2	79	60	67	67	63
PSOVI22g08360	GPN-loop GTPase 1	79	32	47	41	34
PSOVI26g00460	ATP-dependent RNA helicase DDX42	79	43	58	45	50
PSOVI280g00960	cytochrome c oxidase assembly protein COX15 homolog	79	27	37	39	38
PSOVI280g04580	tyrosyl-DNA phosphodiesterase 2-like	79	17	17	16	9
PSOVI286g03200	very-long-chain (3R)-3-hydroxyacyl-CoA dehydratase hpo-8	79	37	54	46	38
PSOVI288g01420	probable dimethyladenosine transferase	79	26	29	23	31
PSOVI291g01420	actin-related protein 2/3 complex subunit 2	79	40	64	57	37
PSOVI292g00810	39S ribosomal protein L36, mitochondrial	79	26	36	22	28
PSOVI294g02030	argonaute-2-like protein	79	16	4	10	12
PSOVI36g02470	proton-coupled amino acid transporter 1-like isoform X1	79	48	49	50	33
PSOVI45g00160	NKAP family protein CG6066	79	39	53	43	30
PSOVI58g01080	probable tRNA N6-adenosine threonylcarbamoyltransferase	79	21	41	29	44
PSOVI58g01230	hypothetical protein BLA29_014083, partial	79	29	13	12	12
PSOVI69g00370	graves disease carrier protein-like	79	27	13	11	15
PSOVI72g00670	probable lysosomal cobalamin transporter	79	31	41	40	43
PSOVI83g00120	probable small nuclear ribonucleoprotein E	79	36	46	53	47
PSOVI301g00160	ubiquitin-conjugating enzyme E2-22 kDa	79	59	43	35	22
PSOVI09g01940	UPF0545 protein C22orf39 homolog	79	50	55	47	33
PSOVI05g00350	yrdC domain-containing protein, mitochondrial	78	9	20	13	18
PSOVI06g00670	E3 ubiquitin-protein ligase ZNF598	78	16	28	22	21
PSOVI09g01370	beta-hexosaminidase subunit alpha-like isoform X2	78	2	5	3	7
PSOVI14g00130	developmentally-regulated GTP-binding protein 2	78	44	46	36	45
PSOVI14g04570	AP-2 complex subunit sigma	78	32	32	35	36
PSOVI14g06910	Methylthioribose-1-phosphate isomerase	78	6	7	7	9
PSOVI17g09530	palmitoyltransferase ZDHHC17	78	16	26	18	15
PSOVI22g08280	translation initiation factor eIF-2B subunit alpha	78	25	33	28	28
PSOVI280g03430	Ras-like protein	78	35	58	52	42
PSOVI280g05080	glucosidase 2 subunit beta	78	34	33	31	25
PSOVI294g00850	heparan-alpha-glucosaminide N-acetyltransferase	78	50	66	61	57
PSOVI295g01390	mannose-1-phosphate guanyltransferase beta-like	78	7	8	6	6
PSOVI35g00580	septin-2 isoform X1	78	37	56	40	27
PSOVI36g00290	ribonuclease kappa-B	78	28	38	36	32
PSOVI36g04440	SPRY domain-containing SOCS box protein 3	78	4	7	5	4
PSOVI45g00120	importin-5	78	34	59	47	45
PSOVI66g00750	Vacuolar protein sorting-associated protein 45	78	23	34	28	25
PSOVI69g00500	alpha-methylacyl-CoA racemase	78	37	40	36	51
PSOVI81g00140	---NA---	78	1	3	2	2
PSOVI44g01080	patatin-like phospholipase domain-containing protein 2	78	74	56	50	39
PSOVI14g03680	glutaryl-CoA dehydrogenase, mitochondrial	77	47	49	44	42
PSOVI14g04720	Retrovirus-related Pol polyprotein from transposon TNT 1-94	77	2	1	1	4
PSOVI14g09030	Ran-specific GTPase-activating protein	77	17	20	19	18
PSOVI14g09600	TATA-box-binding protein	77	29	32	28	30
PSOVI20g01800	tripeptidyl-peptidase 2-like	77	33	58	40	48
PSOVI20g02520	glyoxalase domain-containing protein 4	77	34	40	38	50
PSOVI22g01500	elongation factor G, mitochondrial	77	34	40	33	19
PSOVI284g05560	P protein-like isoform X1	77	16	14	16	17
PSOVI286g03130	Transposable element Tcb2 transposase	77	5	3	8	8
PSOVI58g00480	hypothetical protein QR98_0031830	77	25	45	34	23
PSOVI63g00640	ribosomal protein S5 domain 2-like protein	77	27	47	41	52
PSOVI77g00100	---NA---	77	2	1	2	2
PSOVI05g01120	probable RNA-binding protein 19	76	29	52	47	38
PSOVI14g06970	---NA---	76	21	36	29	30
PSOVI17g04800	DNA excision repair protein ERCC-1	76	8	10	10	10
PSOVI17g06460	E3 SUMO-protein ligase RanBP2	76	22	36	28	23
PSOVI20g02120	---NA---	76	6	5	4	12
PSOVI280g03590	U4/U6 small nuclear ribonucleoprotein Prp31	76	35	51	43	37
PSOVI283g02580	28S ribosomal protein S29, mitochondrial	76	25	26	25	27
PSOVI284g00900	putative V-type proton ATPase subunit F	76	22	37	28	37
PSOVI292g01760	transcription factor E2F5 isoform X1	76	12	18	12	10
PSOVI294g01700	PHD finger protein 14 isoform X1	76	19	27	21	16
PSOVI295g00020	fatty-acid amide hydrolase 2-A	76	40	40	32	36
PSOVI301g03170	E3 ubiquitin-protein ligase RBBP6-like	76	45	38	36	23
PSOVI302g00490	ATP synthase subunit s, mitochondrial	76	21	33	30	36
PSOVI36g04130	transmembrane protein 184C-like	76	28	33	31	40
PSOVI38g01150	Rho-related GTP-binding protein RhoU	76	31	32	22	23
PSOVI38g01390	transmembrane protein 62	76	28	33	26	29
PSOVI43g00930	cleavage and polyadenylation specificity factor subunit 5	76	18	24	22	26
PSOVI43g01080	transmembrane protein 41B	76	23	29	25	20
PSOVI43g01290	Inner nuclear membrane protein Man1	76	42	49	37	37
PSOVI45g01160	ras-related protein Rab6 isoform X2	76	51	52	40	48
PSOVI05g05220	hypothetical protein BLA29_011365	75	17	22	17	15
PSOVI14g10820	5-hydroxytryptamine receptor 1-like	75	33	34	18	12
PSOVI17g02370	15 kDa selenoprotein	75	35	36	39	45
PSOVI17g08820	protein transport protein SFT2-like	75	23	32	31	36
PSOVI22g02890	membrane-associated progesterone receptor component 1-like	75	47	50	47	41
PSOVI26g00210	ATPase ASNA1 homolog	75	24	41	33	35
PSOVI280g00570	Uridine phosphorylase 1	75	19	12	13	30
PSOVI280g02360	ubiquitin fusion degradation protein 1 homolog	75	55	44	41	42
PSOVI280g02510	protein OPI10 homolog	75	19	24	20	34
PSOVI284g04400	multidrug resistance-associated protein 1-like	75	49	37	27	27
PSOVI291g01630	Retinal rod rhodopsin-sensitive cGMP 3',5'-cyclic phosphodiesterase subunit delta	75	26	32	30	24
PSOVI33g00360	putative E3 ubiquitin-protein ligase UBR7	75	36	29	26	19
PSOVI36g03660	G patch domain and KOW motifs-containing protein-like	75	51	59	50	38
PSOVI44g00140	Pyridoxal kinase	75	23	37	32	35
PSOVI58g00990	hypothetical protein BLA29_009804	75	29	51	34	29
PSOVI66g00720	nuclear valosin-containing protein-like	75	29	44	37	44
PSOVI69g00630	transcription initiation factor TFIID subunit 12-like	75	49	40	32	31
PSOVI73g00500	---NA---	75	12	30	17	14
PSOVI22g07690	FYVE, RhoGEF and PH domain-containing protein 6-like	75	55	56	45	32
PSOVI14g02490	nuclear receptor-binding protein homolog isoform X2	74	51	48	37	28
PSOVI14g07080	Tubulin-folding cofactor B	74	19	15	13	18
PSOVI14g07440	COP9 signalosome complex subunit 8	74	24	22	24	25
PSOVI17g05810	mesencephalic astrocyte-derived neurotrophic factor homolog	74	20	20	24	15
PSOVI26g02810	cleavage stimulation factor subunit 2-like	74	4	7	7	7
PSOVI294g01160	testis-expressed sequence 264 protein	74	22	27	26	23
PSOVI301g02650	E3 ubiquitin-protein ligase RING2	74	37	42	31	21
PSOVI301g03340	F-box only protein 11	74	47	48	39	30
PSOVI34g00280	DNA replication complex GINS protein PSF1-like	74	12	13	11	13
PSOVI36g01510	---NA---	74	8	8	6	4
PSOVI36g04070	transcription initiation factor IIE subunit beta	74	50	47	38	31
PSOVI36g04180	---NA---	74	19	3	7	14
PSOVI66g00810	soluble calcium-activated nucleotidase 1-like	74	22	32	27	28
PSOVI05g01900	ras GTPase-activating protein-binding protein 2-like isoform X1	73	43	34	31	31
PSOVI06g00050	Succinate-semialdehyde dehydrogenase, mitochondrial	73	37	51	44	39
PSOVI06g01700	sestrin-3 isoform X2	73	36	42	38	39
PSOVI08g00870	DNA replication licensing factor MCM7 isoform X1	73	5	10	8	12
PSOVI17g01990	protein FAM49B-like	73	17	28	20	20
PSOVI22g00120	secreted protein, putative	73	38	43	33	38
PSOVI280g00310	protein FAM195A	73	36	31	35	30
PSOVI280g00790	V-type proton ATPase subunit E 2	73	26	36	31	46
PSOVI280g04190	---NA---	73	2	5	2	5
PSOVI292g00550	Small ubiquitin-related modifier	73	19	26	25	35
PSOVI49g00140	DDB1- and CUL4-associated factor 13	73	25	38	31	35
PSOVI72g00430	lisH domain and HEAT repeat-containing protein KIAA1468-like	73	15	19	17	19
PSOVI283g03590	Golgi phosphoprotein 3 homolog sauron	73	60	48	40	29
PSOVI58g00300	Ubiquitin conjugation factor E4 A	73	63	55	46	43
PSOVI05g03530	lissencephaly-1 homolog	72	38	61	45	33
PSOVI08g01350	histone RNA hairpin-binding protein	72	3	13	9	11
PSOVI14g00400	brahma-associated protein of 60 kDa isoform X1	72	31	50	37	26
PSOVI14g01250	inactive pancreatic lipase-related protein 1-like	72	20	13	18	33
PSOVI14g05550	---NA---	72	30	26	26	18
PSOVI14g11080	histone H3-like centromeric protein CSE4	72	45	46	41	30
PSOVI17g03910	protein cornichon	72	38	30	33	38
PSOVI22g02470	ileal sodium/bile acid cotransporter-like isoform X3	72	39	54	43	31
PSOVI286g02870	ankyrin repeat-containing protein, putative	72	35	60	46	32
PSOVI295g00370	serine/threonine-protein phosphatase 1 regulatory subunit 10	72	28	40	35	15
PSOVI295g00500	eukaryotic initiation factor 4A-III	72	27	28	25	22
PSOVI301g01540	decaprenyl-diphosphate synthase subunit 1	72	19	29	28	20
PSOVI36g02580	probable ATP-dependent RNA helicase DDX31	72	20	34	31	45
PSOVI38g01090	probable ATP-dependent RNA helicase DDX28	72	25	33	29	37
PSOVI41g00570	selenoprotein T	72	35	31	29	35
PSOVI43g01990	crossover junction endonuclease MUS81	72	6	10	9	7
PSOVI45g00340	serine/threonine-protein kinase VRK1-like	72	26	34	28	23
PSOVI22g01740	bifunctional coenzyme A synthase	72	60	56	54	39
PSOVI17g04630	protein RER1 isoform X1	71	18	28	25	20
PSOVI20g03140	metaxin-2 isoform X2	71	40	37	34	31
PSOVI22g03980	Splicing factor 3A subunit 2	71	20	37	25	20
PSOVI26g00660	7SK snRNA methylphosphate capping enzyme-like	71	20	32	21	17
PSOVI283g00850	ubiquilin-4	71	36	49	44	42
PSOVI284g06010	Peroxisomal acyl-coenzyme A oxidase 3	71	7	14	8	10
PSOVI288g02390	ATP-binding cassette sub-family E member 1	71	15	25	22	23
PSOVI298g00120	type 1 phosphatidylinositol 4,5-bisphosphate 4-phosphatase	71	35	53	45	48
PSOVI301g01780	ribosome biogenesis protein BRX1 homolog	71	23	43	38	39
PSOVI34g00410	arrestin domain-containing protein 2	71	25	25	28	35
PSOVI36g04670	WD repeat-containing protein 20 isoform X2	71	42	45	42	32
PSOVI92g00100	histone-lysine N-methyltransferase SMYD3-like	71	10	14	13	11
PSOVI26g01770	AMME syndrome candidate gene 1 protein	71	48	52	42	29
PSOVI05g00650	biotin--protein ligase	70	13	16	17	16
PSOVI05g03100	GTP-binding protein 128up	70	26	41	36	37
PSOVI14g01640	beta-ureidopropionase-like isoform X1	70	29	48	33	26
PSOVI14g09890	cyclin-dependent-like kinase 5	70	23	24	21	38
PSOVI17g00700	suppressor of fused homolog	70	42	54	43	38
PSOVI17g03720	Protoheme IX farnesyltransferase, mitochondrial	70	20	20	20	20
PSOVI17g07700	Asparaginase-like protein	70	10	16	16	24
PSOVI20g03220	ADP-ribosylation factor 4	70	35	35	29	28
PSOVI22g04210	hypothetical protein BLA29_004302	70	21	27	28	25
PSOVI26g00070	intersectin-1 isoform X10	70	29	50	38	39
PSOVI280g02100	probable global transcription activator SNF2L2 isoform X1	70	44	65	53	39
PSOVI283g02210	TWiK family of potassium channels	70	10	7	7	15
PSOVI283g05260	serine-threonine kinase receptor-associated protein	70	19	34	31	30
PSOVI283g05800	---NA---	70	3	1	3	3
PSOVI292g01860	protein disulfide-isomerase TMX3-like	70	29	55	40	36
PSOVI292g02530	39S ribosomal protein L22, mitochondrial	70	19	21	21	22
PSOVI294g00830	caseinolytic peptidase B protein homolog	70	18	17	14	30
PSOVI294g01540	DNA-directed RNA polymerase II subunit RPB11-a	70	42	50	42	38
PSOVI295g00080	Mitochondrial folate transporter/carrier	70	18	23	20	34
PSOVI38g00630	---NA---	70	31	42	29	19
PSOVI44g00030	partner of Y14 and mago	70	19	27	20	18
PSOVI44g00270	---NA---	70	16	13	16	17
PSOVI45g00990	transmembrane protein 256 homolog	70	29	37	28	42
PSOVI58g01070	cleavage and polyadenylation specificity factor subunit 4-like	70	9	17	12	11
PSOVI66g00590	dual specificity mitogen-activated protein kinase kinase 1	70	31	48	33	22
PSOVI06g00850	---NA---	69	4	11	6	3
PSOVI14g07070	glucose-induced degradation protein 8 homolog	69	33	40	38	38
PSOVI17g03730	actin-related protein 2/3 complex subunit 3-like	69	35	20	17	17
PSOVI17g04890	sodium-independent sulfate anion transporter-like	69	9	6	6	18
PSOVI17g06540	nitric oxide synthase-interacting protein	69	36	46	39	25
PSOVI288g02400	ribonuclease H1 isoform X2	69	6	4	4	5
PSOVI301g02140	dnaJ homolog subfamily C member 9	69	19	20	26	26
PSOVI33g00110	NAD kinase 2, mitochondrial-like	69	16	21	22	21
PSOVI36g04340	negative elongation factor B	69	18	31	21	21
PSOVI45g00050	cullin-4A isoform X1	69	41	50	42	40
PSOVI66g00270	hypothetical protein BLA29_000150	69	27	27	33	32
PSOVI66g00360	60S ribosomal export protein NMD3-like	69	30	55	45	42
PSOVI81g00020	serine/threonine-protein kinase D1-like isoform X3	69	18	33	19	21
PSOVI09g01430	low-density lipoprotein receptor, putative	68	25	28	38	15
PSOVI14g10500	sodium/calcium exchanger 3-like	68	21	28	24	20
PSOVI17g01980	Protein FAM49B	68	29	39	30	25
PSOVI20g03000	protein phosphatase 1D-like	68	8	19	14	13
PSOVI280g04180	acetyl-coenzyme A transporter 1	68	7	13	11	11
PSOVI283g02560	SAP domain-containing ribonucleoprotein	68	39	48	40	30
PSOVI283g06450	zinc finger protein 418-like isoform X1	68	22	29	24	19
PSOVI286g01310	ribonucleoside-diphosphate reductase large subunit	68	5	10	9	8
PSOVI288g01610	uridine-cytidine kinase-like 1 isoform X3	68	19	26	20	23
PSOVI292g00600	transport and golgi organization protein-like protein	68	21	36	26	25
PSOVI292g01430	mediator of RNA polymerase II transcription subunit 30 isoform X1	68	15	23	18	18
PSOVI294g02330	transmembrane protein 245-like	68	19	20	20	17
PSOVI301g00010	secreted salivary gland peptide, putative	68	0	1	1	1
PSOVI301g01210	U4/U6 small nuclear ribonucleoprotein Prp3	68	21	13	10	10
PSOVI301g01450	ubiquitin carboxyl-terminal hydrolase 5	68	37	56	43	47
PSOVI35g00180	vam6/Vps39-like protein	68	39	53	39	36
PSOVI41g00800	ATP-binding cassette sub-family F member 3	68	32	51	45	46
PSOVI44g00320	---NA---	68	29	41	36	32
PSOVI52g00480	mitochondrial ribosome-associated GTPase 2 isoform X1	68	15	16	13	16
PSOVI66g00620	serine hydrolase-like protein	68	36	35	28	25
PSOVI77g00070	transcription elongation factor S-II-like	68	36	44	41	31
PSOVI05g01550	39S ribosomal protein L50, mitochondrial	67	39	45	43	44
PSOVI05g01710	---NA---	67	7	3	1	2
PSOVI05g03230	malignant T-cell-amplified sequence 1 homolog	67	19	38	36	26
PSOVI22g02750	Kelch-like protein 18	67	50	40	35	31
PSOVI22g03710	TP53-regulated inhibitor of apoptosis 1-like	67	8	8	12	13
PSOVI22g07590	F-box/WD repeat-containing protein 1A-like isoform X2	67	22	28	22	17
PSOVI280g00810	zinc transporter ZIP13-like isoform X1	67	30	36	35	18
PSOVI280g06050	mediator of RNA polymerase II transcription subunit 17	67	16	18	14	11
PSOVI280g06380	ATP-dependent RNA helicase Ddx1	67	27	36	30	46
PSOVI283g02610	39S ribosomal protein L51, mitochondrial	67	21	30	28	32
PSOVI291g01660	---NA---	67	18	35	28	41
PSOVI294g01450	---NA---	67	5	5	9	15
PSOVI35g00710	Protein farnesyltransferase subunit beta	67	28	39	32	27
PSOVI36g04650	protein YIPF5-like	67	17	22	18	24
PSOVI38g01760	probable ATP-dependent RNA helicase DDX52	67	10	18	14	16
PSOVI63g00250	beta-centractin	67	31	45	32	29
PSOVI81g00240	hypothetical protein QR98_0020760	67	24	32	18	15
PSOVI89g00070	lymphocyte cytosolic protein 2-like isoform X1	67	9	13	10	8
PSOVI14g10240	bifunctional 3'-phosphoadenosine 5'-phosphosulfate synthase 2-like	67	52	53	45	34
PSOVI05g02430	L-serine dehydratase/L-threonine deaminase-like	66	11	6	9	17
PSOVI14g10540	estrogen receptor beta-like	66	20	22	22	21
PSOVI280g00080	dimethylaniline monooxygenase [N-oxide-forming] 5-like	66	21	20	13	12
PSOVI283g04000	U6 snRNA-associated Sm-like protein LSm6	66	17	24	24	27
PSOVI284g02610	probable sulfite oxidase, mitochondrial	66	14	22	19	20
PSOVI291g01070	ruvB-like 2	66	23	30	27	30
PSOVI36g03300	Protein O-mannosyltransferase 1	66	10	26	20	24
PSOVI36g03620	high affinity cationic amino acid transporter 1-like	66	35	30	27	31
PSOVI43g00840	39S ribosomal protein L18, mitochondrial-like	66	22	28	29	31
PSOVI44g00540	kinesin-like protein KIF23 isoform X2	66	4	4	3	3
PSOVI05g01390	Tyrosine kinase receptor Cad96Ca	65	4	19	9	9
PSOVI14g02530	probable protein phosphatase CG10417	65	12	22	19	17
PSOVI14g03780	tubulin gamma-2 chain	65	15	10	10	8
PSOVI17g03520	sorting nexin-6-like	65	38	37	30	30
PSOVI17g08470	leucine carboxyl methyltransferase 1	65	24	36	30	34
PSOVI20g00510	monocarboxylate transporter 14 isoform X2	65	37	48	38	24
PSOVI20g01870	elongation of very long chain fatty acids protein 6	65	16	6	9	6
PSOVI22g03510	---NA---	65	35	39	27	21
PSOVI292g02280	NlpC/P60-like cell-wall peptidase	65	1	2	2	2
PSOVI301g01200	DNA replication licensing factor MCM4	65	3	7	4	6
PSOVI33g01510	TM2 domain-containing protein almondex	65	30	20	18	21
PSOVI36g00210	transcription factor AP-4	65	33	51	42	32
PSOVI43g00260	G1/S-specific cyclin-E1	65	3	3	2	2
PSOVI94g00010	corepressor interacting with RBPJ 1	65	14	15	12	18
PSOVI36g00080	signal recognition particle receptor subunit alpha homolog	65	51	54	45	40
PSOVI06g00540	---NA---	64	7	14	9	6
PSOVI09g00450	CDC42 small effector protein 2	64	21	31	27	20
PSOVI14g09320	protein NDRG3-like isoform X2	64	31	33	31	33
PSOVI14g11070	luc7-like protein 3	64	35	48	39	22
PSOVI17g07950	hypothetical protein BLA29_004235	64	24	40	31	21
PSOVI20g00990	cytosolic Fe-S cluster assembly factor NUBP2	64	23	31	32	22
PSOVI22g01560	Golgi pH regulator-like	64	14	16	13	12
PSOVI26g00090	mediator of RNA polymerase II transcription subunit 7	64	13	18	18	12
PSOVI280g02830	zinc finger X-linked protein ZXDB	64	17	30	21	18
PSOVI280g05370	ubiquinone biosynthesis protein COQ4 homolog, mitochondrial	64	32	33	29	23
PSOVI298g00290	Xyloside xylosyltransferase 1	64	22	39	23	11
PSOVI33g00720	bifunctional arginine demethylase and lysyl-hydroxylase PSR	64	36	34	32	27
PSOVI33g00730	dolichyl pyrophosphate Man9GlcNAc2 alpha-1,3-glucosyltransferase	64	28	32	27	20
PSOVI38g01460	cell division control protein 45 homolog	64	10	20	16	16
PSOVI44g00500	histone-lysine N-methyltransferase, H3 lysine-9 specific SUVH5-like	64	27	35	29	20
PSOVI45g00620	TATA box-binding protein-like protein 2	64	25	21	16	14
PSOVI45g01200	coiled-coil domain-containing protein R3HCC1L	64	38	43	43	42
PSOVI58g00500	actin-like protein 6B	64	21	36	31	31
PSOVI66g00740	serine/threonine-protein kinase/endoribonuclease IRE1-like isoform X1	64	20	36	28	38
PSOVI14g04080	survival of motor neuron-related-splicing factor 30-like	64	56	51	42	25
PSOVI05g01110	hypothetical protein QR98_0035620	63	18	15	17	19
PSOVI05g01540	Ras-related protein Rab-35	63	13	23	19	22
PSOVI05g03420	notchless protein homolog 1	63	24	32	26	19
PSOVI14g01690	protein Gawky isoform X1	63	7	4	4	11
PSOVI14g02800	coiled-coil domain-containing protein 25	63	17	23	24	22
PSOVI17g05040	nucleoporin p58/p45-like isoform X3	63	18	11	10	10
PSOVI17g07280	cohesin subunit SA-2 isoform X1	63	35	54	40	25
PSOVI20g02790	39S ribosomal protein L1, mitochondrial	63	33	35	34	41
PSOVI26g00630	pre-mRNA 3' end processing protein WDR33-like	63	11	23	15	14
PSOVI26g02990	DNA repair REX1-B-like protein	63	26	24	23	15
PSOVI283g07780	serine/threonine-protein phosphatase 6 regulatory subunit 2 isoform X1	63	38	49	36	27
PSOVI284g04680	acetolactate synthase-like protein	63	25	40	34	36
PSOVI284g06240	rho-related GTP-binding protein RhoB	63	33	48	25	25
PSOVI292g02630	60S ribosome subunit biogenesis protein NIP7 homolog	63	16	20	22	24
PSOVI301g02200	fatty acid hydroxylase domain-containing protein 2-like	63	19	10	10	8
PSOVI63g00400	transmembrane protein 39A-like	63	16	27	22	24
PSOVI94g00180	elongator complex protein 3	63	30	43	31	28
PSOVI14g05780	bifunctional heparan sulfate N-deacetylase/N-sulfotransferase	62	24	42	27	16
PSOVI17g00080	dolichyl-phosphate beta-glucosyltransferase-like	62	18	32	27	31
PSOVI17g05570	mediator of RNA polymerase II transcription subunit 27	62	9	16	12	14
PSOVI22g04890	mitotic spindle assembly checkpoint protein MAD2A-like	62	22	4	5	4
PSOVI283g01500	glutathione S-transferase 1-like	62	10	10	9	16
PSOVI283g06020	protein lin-37 homolog	62	7	8	7	4
PSOVI283g07830	solute carrier family 26 member 10-like isoform X1	62	6	5	6	4
PSOVI295g00210	protein argonaute-2-like isoform X2	62	32	40	30	33
PSOVI43g01120	protein CutA homolog isoform X2	62	16	21	19	18
PSOVI49g00410	magnesium transporter NIPA2	62	22	25	20	22
PSOVI73g00150	---NA---	62	2	0	1	2
PSOVI14g01940	putative RNA-binding protein 15	61	21	38	27	22
PSOVI17g01010	spliceosome-associated protein CWC15 homolog	61	25	36	34	30
PSOVI17g02970	vesicle transport through interaction with t-SNAREs homolog 1B	61	31	45	34	28
PSOVI17g09550	protein giant-like	61	8	3	3	3
PSOVI22g06100	U6 snRNA-associated Sm-like protein LSm3	61	18	20	19	32
PSOVI26g02430	WD repeat-containing protein 61	61	10	23	16	16
PSOVI280g02370	polyribonucleotide 5'-hydroxyl-kinase Clp1	61	18	22	20	19
PSOVI283g00110	replication factor C subunit 4	61	24	44	37	37
PSOVI286g01060	Methyl-CpG-binding domain protein 2	61	21	31	30	21
PSOVI286g03170	transcription factor E2f1	61	20	26	23	20
PSOVI291g01300	Tetratricopeptide repeat protein 28	61	35	33	21	20
PSOVI292g00530	molybdenum cofactor synthesis protein 2 small subunit	61	14	4	6	10
PSOVI295g00920	protein ABHD16A	61	23	25	24	29
PSOVI298g00440	vesicle-trafficking protein SEC22b-B	61	25	28	31	37
PSOVI301g01340	Spermidine synthase	61	12	14	12	12
PSOVI301g02740	---NA---	61	17	18	13	10
PSOVI33g01270	Nuclear envelope phosphatase-regulatory subunit 1	61	10	20	16	16
PSOVI36g00310	hypothetical protein BLA29_001397	61	22	29	29	27
PSOVI38g00190	ATP-dependent RNA helicase SUV3 homolog, mitochondrial	61	33	34	29	42
PSOVI45g00380	hypothetical protein BLA29_008437	61	13	14	12	6
PSOVI66g00280	RING finger protein 113A	61	26	31	30	24
PSOVI83g00210	---NA---	61	7	4	3	14
PSOVI05g00870	Sodium-dependent glucose transporter 1	60	13	20	14	13
PSOVI05g03430	DNA-directed RNA polymerases I, II, and III subunit RPABC1	60	24	28	29	23
PSOVI05g04720	protein lin-54 homolog isoform X2	60	9	18	14	16
PSOVI17g00860	thymidylate synthase-like	60	3	11	11	7
PSOVI17g06070	hypothetical protein BLA29_011902	60	20	21	26	32
PSOVI17g07110	ras-related C3 botulinum toxin substrate 1	60	26	39	32	21
PSOVI22g00080	dopamine D2-like receptor	60	15	21	16	4
PSOVI22g01610	polyglutamine-binding protein 1-like	60	27	45	38	18
PSOVI22g02690	elongation factor Ts, mitochondrial	60	27	43	41	37
PSOVI26g00560	procollagen-lysine,2-oxoglutarate 5-dioxygenase 1 isoform X1	60	23	41	24	20
PSOVI280g04030	dicer 1-like protein	60	29	28	33	39
PSOVI301g02620	E3 ubiquitin-protein ligase Topors-like isoform X1	60	12	16	14	11
PSOVI33g01020	zinc finger protein ZPR1	60	29	30	30	28
PSOVI36g03790	multidrug resistance-associated protein 7	60	8	9	8	10
PSOVI38g00850	5-oxoprolinase	60	21	20	15	35
PSOVI49g00920	histone-binding protein MSI1 homolog	60	15	11	12	11
PSOVI52g00380	---NA---	60	3	1	2	4
PSOVI66g00290	Regulator of nonsense transcripts 1	60	41	52	39	41
PSOVI81g00030	serine/threonine-protein kinase D1-like	60	14	35	18	23
PSOVI05g03650	peptide transporter family 1 isoform X1	59	22	28	36	15
PSOVI14g01370	39S ribosomal protein L42, mitochondrial	59	17	14	15	15
PSOVI14g06390	hypothetical protein BLA29_008947	59	22	32	24	19
PSOVI14g09510	probable RNA-binding protein EIF1AD	59	22	21	18	18
PSOVI17g02020	hypothetical protein BLA29_006514, partial	59	16	26	20	17
PSOVI20g00940	general transcription factor IIH subunit 2-like	59	15	23	19	17
PSOVI22g01850	phospholipid phosphatase 1-like isoform X2	59	18	27	19	25
PSOVI22g01990	gamma-tubulin complex component 2	59	22	15	15	9
PSOVI280g02860	WD repeat-containing protein 82	59	21	20	13	15
PSOVI283g04100	Actin-related protein 2/3 complex subunit 4	59	21	35	28	23
PSOVI284g03880	sorting nexin-3-like	59	21	44	33	23
PSOVI288g00480	protein mini spindles-like isoform X1	59	37	30	26	24
PSOVI288g01320	small EDRK-rich factor SERF-like protein	59	33	23	24	25
PSOVI294g02110	hypothetical protein QR98_0005180	59	18	38	33	26
PSOVI38g00840	insulin-degrading enzyme isoform X1	59	34	30	26	32
PSOVI45g01460	cell growth-regulating nucleolar protein	59	16	21	21	17
PSOVI52g00300	protein SYS1 homolog	59	22	23	28	28
PSOVI44g00250	death-associated protein kinase 1-like isoform X2	59	42	34	27	18
PSOVI294g01140	sodium bicarbonate transporter-like protein 11	59	53	47	43	27
PSOVI05g02740	geranylgeranyl transferase type-1 subunit beta	58	11	17	16	15
PSOVI05g03120	E3 ubiquitin-protein ligase MARCH8-like	58	9	12	11	6
PSOVI06g00640	ubiquitin-conjugating enzyme E2 J1-like	58	14	20	15	14
PSOVI06g00830	molecular chaperone DnaJ	58	16	20	19	16
PSOVI06g01270	protein ABHD18-like	58	34	48	38	28
PSOVI09g01250	U6 snRNA-associated Sm-like protein LSm4	58	15	21	19	17
PSOVI14g01270	sodium-driven chloride bicarbonate exchanger isoform X4	58	28	20	25	10
PSOVI17g04560	Palmitoyltransferase ZDHHC3	58	24	36	30	30
PSOVI22g04640	potassium voltage-gated channel subfamily KQT member 1 isoform X4	58	16	10	8	7
PSOVI280g06430	1-acyl-sn-glycerol-3-phosphate acyltransferase gamma-like	58	31	25	34	33
PSOVI283g00170	solute carrier family 35 member F6	58	19	22	19	20
PSOVI283g07670	protein CCSMST1	58	14	21	21	17
PSOVI284g01960	high mobility group protein DSP1-like	58	15	21	15	9
PSOVI292g01210	---NA---	58	9	16	19	18
PSOVI294g01110	---NA---	58	12	9	10	7
PSOVI298g00720	G2/M phase-specific E3 ubiquitin-protein ligase	58	39	44	38	33
PSOVI49g00960	GDP-mannose 4,6 dehydratase-like	58	25	39	26	23
PSOVI72g00410	Replication factor C subunit 3	58	5	12	10	9
PSOVI73g00190	protein polybromo-1	58	20	28	18	14
PSOVI83g00020	U5 small nuclear ribonucleoprotein 40 kDa protein	58	8	12	10	11
PSOVI284g04730	3-methyl-2-oxobutanoate dehydrogenase [lipoamide] kinase, mitochondrial	58	49	44	34	30
PSOVI05g00030	ER lumen protein-retaining receptor	57	19	26	25	30
PSOVI05g04170	protein strawberry notch homolog 1 isoform X1	57	32	34	29	24
PSOVI09g02490	cytoplasmic polyadenylation element-binding protein 1-like isoform X2	57	5	6	4	4
PSOVI14g09620	serine/threonine-protein kinase PAK mbt	57	21	24	21	16
PSOVI17g03900	facilitated trehalose transporter Tret1-like	57	12	16	15	14
PSOVI20g02310	protein transport protein Sec24A-like	57	19	23	18	19
PSOVI22g03970	mitochondrial inner membrane protease subunit 2	57	8	10	10	8
PSOVI22g08420	solute carrier family 25 member 35-like	57	15	15	19	28
PSOVI22g08430	actin-binding protein anillin-like	57	3	3	4	3
PSOVI280g04500	protein lunapark-B-like isoform X1	57	21	29	25	21
PSOVI283g02810	Phosphatidylinositol N-acetylglucosaminyltransferase subunit P	57	16	17	17	18
PSOVI283g03190	CDK-activating kinase assembly factor MAT1	57	9	12	13	9
PSOVI284g02320	Serine palmitoyltransferase 1	57	23	43	32	22
PSOVI284g02600	mediator of RNA polymerase II transcription subunit 15-like	57	15	21	18	19
PSOVI284g04590	28S ribosomal protein S9, mitochondrial	57	18	33	24	22
PSOVI291g00340	---NA---	57	11	10	11	20
PSOVI292g00700	Y+L amino acid transporter 2	57	7	5	7	7
PSOVI292g02920	stress-induced-phosphoprotein 1-like	57	5	3	10	8
PSOVI298g01790	mucin-5AC-like isoform X1	57	6	19	11	10
PSOVI301g02680	sodium bicarbonate transporter-like protein 11 isoform X2	57	5	3	1	6
PSOVI36g03820	ethanolaminephosphotransferase 1-like	57	19	20	16	21
PSOVI36g04140	zinc finger protein 800-like	57	17	20	15	15
PSOVI38g01280	39S ribosomal protein L39, mitochondrial	57	14	22	18	24
PSOVI69g00950	hypothetical protein QR98_0099180	57	1	1	1	1
PSOVI20g00030	hypothetical protein BLA29_003815, partial	57	53	50	44	30
PSOVI06g01230	serine/threonine-protein kinase A-Raf-like isoform X2	56	16	19	16	11
PSOVI14g07910	clustered mitochondria protein homolog isoform X1	56	40	25	27	24
PSOVI14g09410	oligosaccharyltransferase complex subunit ostc-A	56	16	25	23	26
PSOVI17g02720	protein turtle	56	6	7	4	4
PSOVI17g08410	transmembrane protein 170A	56	25	17	13	10
PSOVI20g00170	---NA---	56	24	38	29	20
PSOVI22g00190	hypothetical protein BLA29_000880, partial	56	31	37	35	26
PSOVI22g04090	complex I intermediate-associated protein 30, mitochondrial	56	12	14	12	15
PSOVI22g08520	ras-responsive element-binding protein 1-like	56	12	15	9	6
PSOVI283g04530	transmembrane 9 superfamily member 2 isoform X2	56	14	25	23	27
PSOVI295g00600	DNA repair protein complementing XP-A cells	56	20	23	19	15
PSOVI295g01440	protein lin-52 homolog isoform X2	56	15	10	10	6
PSOVI298g02030	RING-variant domain containing protein	56	28	43	33	28
PSOVI33g01450	dolichyl-diphosphooligosaccharide--protein glycosyltransferase subunit 2	56	18	32	28	27
PSOVI36g01040	39S ribosomal protein L2, mitochondrial-like	56	33	31	31	25
PSOVI36g02220	116 kDa U5 small nuclear ribonucleoprotein component	56	12	24	18	15
PSOVI43g00170	AP-2 complex subunit alpha	56	36	38	36	27
PSOVI35g01300	dedicator of cytokinesis protein 1-like	56	38	43	34	24
PSOVI05g00670	xylosyltransferase oxt	55	0	0	0	1
PSOVI08g01320	Conserved oligomeric Golgi complex subunit 4	55	12	16	13	20
PSOVI09g01910	ras-specific guanine nucleotide-releasing factor RalGPS1 isoform X2	55	31	39	39	19
PSOVI14g04130	WD repeat domain phosphoinositide-interacting protein 3	55	21	26	22	16
PSOVI14g08530	---NA---	55	5	2	6	6
PSOVI14g11060	Thioredoxin domain-containing protein 15	55	23	19	18	15
PSOVI17g01250	T-cell immunomodulatory protein	55	39	34	33	35
PSOVI17g02620	SWI/SNF-related matrix-associated actin-dependent regulator of chromatin subfamily A-like protein 1	55	6	8	7	5
PSOVI17g03230	retinoblastoma-binding protein 5 homolog	55	22	28	23	16
PSOVI17g05150	SUZ domain-containing protein 1	55	32	34	36	27
PSOVI17g06350	putative GPI-anchor transamidase	55	31	13	12	15
PSOVI17g08210	membrane magnesium transporter 1	55	22	16	16	29
PSOVI17g08640	N-alpha-acetyltransferase 16, NatA auxiliary subunit isoform X1	55	15	15	17	17
PSOVI17g09290	protein-tyrosine sulfotransferase 1-like isoform X1	55	22	19	17	18
PSOVI22g03170	---NA---	55	11	9	8	15
PSOVI22g06880	OTU domain-containing protein 5-B-like	55	26	40	26	20
PSOVI280g03810	transportin-1 isoform X1	55	31	25	20	17
PSOVI283g02950	---NA---	55	5	8	11	13
PSOVI295g01210	---NA---	55	8	6	7	4
PSOVI298g00230	hypothetical protein BLA29_007802	55	2	0	0	1
PSOVI301g02100	kinesin-like protein KIF21A	55	28	36	26	14
PSOVI35g01320	Condensin complex subunit 2	55	5	8	5	5
PSOVI36g01520	---NA---	55	3	2	1	1
PSOVI36g02710	phosphatidylinositol N-acetylglucosaminyltransferase subunit A-like	55	20	22	20	17
PSOVI44g00740	phosphatidylinositol 3-kinase catalytic subunit type 3-like	55	12	16	16	12
PSOVI45g00680	haloacid dehalogenase-like hydrolase domain-containing protein 3	55	28	28	29	36
PSOVI49g00210	cullin-associated NEDD8-dissociated protein 1	55	33	44	35	30
PSOVI73g00210	DNA/RNA-binding protein KIN17	55	34	28	26	25
PSOVI89g00050	U3 small nucleolar RNA-associated protein 15 homolog	55	19	20	19	20
PSOVI22g07750	Macrophage erythroblast attacher	55	48	48	38	34
PSOVI283g00310	mucin-5AC-like isoform X1	55	37	38	27	15
PSOVI14g00900	biogenesis of lysosome-related organelles complex 1 subunit 1	54	36	36	37	25
PSOVI14g08960	exosome complex component RRP43-like	54	11	26	20	17
PSOVI17g01580	CTP synthase 2 isoform X1	54	40	44	38	42
PSOVI22g07220	ETS domain-containing protein Elk-4, putative	54	25	46	30	20
PSOVI280g04730	phosphatidylcholine:ceramide cholinephosphotransferase 2-like	54	33	39	33	21
PSOVI283g03210	hypothetical protein QR98_0059940	54	24	33	27	24
PSOVI283g03470	peptidyl-prolyl cis-trans isomerase-like 2	54	31	42	38	30
PSOVI283g05350	nitrilase homolog 1-like	54	19	26	22	24
PSOVI284g05820	adrenodoxin	54	15	22	20	22
PSOVI286g00810	myotubularin-related protein 14	54	27	37	33	22
PSOVI292g01740	bumetanide-sensitive sodium-(potassium)-chloride cotransporter	54	23	21	18	18
PSOVI294g02300	---NA---	54	21	2	2	2
PSOVI36g02720	ELMO domain-containing protein 2	54	21	27	25	17
PSOVI38g01440	retinoblastoma-like protein 1	54	20	20	16	12
PSOVI44g01030	nucleoporin Nup43	54	9	16	12	11
PSOVI66g00140	---NA---	54	25	31	30	23
PSOVI77g00150	probable splicing factor 3B subunit 5	54	24	22	21	30
PSOVI280g06470	hypothetical protein BLA29_001226	54	43	34	30	29
PSOVI14g02130	GPI mannosyltransferase 1-like	53	8	10	9	6
PSOVI280g04660	Ankyrin repeat	53	25	29	25	16
PSOVI283g02180	mediator of RNA polymerase II transcription subunit 9	53	20	25	27	17
PSOVI283g02860	casein kinase I isoform gamma-2 isoform X1	53	18	18	17	22
PSOVI283g03240	---NA---	53	7	3	6	7
PSOVI283g03950	mitochondrial dicarboxylate carrier	53	43	50	44	38
PSOVI288g00050	Trafficking protein particle complex subunit 6B	53	18	20	16	21
PSOVI292g00170	proteasome assembly chaperone 2-like	53	35	34	30	25
PSOVI295g00200	Chitinase domain-containing protein 1	53	15	23	21	16
PSOVI298g00780	hypothetical protein QR98_0027280	53	2	2	1	2
PSOVI298g01580	E3 ubiquitin-protein ligase UBR5-like protein	53	39	41	34	36
PSOVI36g02730	---NA---	53	21	27	22	20
PSOVI38g01360	nuclear pore complex protein Nup133	53	20	24	22	21
PSOVI43g00320	hypothetical protein QR98_0087800	53	19	23	19	10
PSOVI43g00520	hypothetical protein BLA29_009990, partial	53	14	5	2	2
PSOVI43g01840	sodium/hydrogen exchanger 7-like isoform X2	53	24	40	31	26
PSOVI44g00260	Death-associated protein kinase 3	53	5	0	1	3
PSOVI44g01120	DEP domain-containing protein 1A isoform X1	53	4	6	5	5
PSOVI49g00890	Protein twisted gastrulation	53	17	18	16	11
PSOVI72g00660	transcriptional regulator ATRX homolog	53	9	4	5	4
PSOVI80g00320	Metallo-beta-lactamase domain-containing protein 1	53	9	16	15	21
PSOVI05g01160	LIM/homeobox protein Lhx5	52	13	27	12	12
PSOVI05g02750	Vitamin K epoxide reductase complex subunit 1-like protein 1	52	13	12	12	21
PSOVI06g01250	zinc transporter 9	52	19	27	20	15
PSOVI14g01190	mediator of RNA polymerase II transcription subunit 8 isoform X2	52	21	25	20	17
PSOVI14g01210	mediator of RNA polymerase II transcription subunit 8 isoform X2	52	21	25	20	17
PSOVI14g02570	---NA---	52	17	22	17	16
PSOVI14g04350	thioredoxin-related transmembrane protein 2 homolog	52	19	26	25	23
PSOVI17g04310	ER membrane protein complex subunit 8	52	16	19	22	20
PSOVI17g08870	protein arginine N-methyltransferase 1-like isoform X2	52	27	36	31	26
PSOVI20g00430	lysosome membrane protein 2-like	52	22	7	5	5
PSOVI20g00790	RNA pseudouridylate synthase domain-containing protein 2-like isoform X2	52	21	42	33	20
PSOVI20g02300	monocarboxylate transporter 9-like isoform X1	52	32	20	18	19
PSOVI22g06750	exosome complex component RRP45	52	12	20	15	20
PSOVI283g00220	phosphatidylglycerophosphatase and protein-tyrosine phosphatase 1 isoform X2	52	31	26	17	19
PSOVI283g00620	hypothetical protein BLA29_005356	52	26	33	29	23
PSOVI283g03080	SUMO-activating enzyme subunit 2	52	7	17	15	11
PSOVI283g07050	PREDICTED: uncharacterized protein LOC107362940	52	12	11	5	5
PSOVI284g02050	---NA---	52	14	28	24	22
PSOVI284g05520	hypothetical protein BLA29_000663	52	25	29	25	13
PSOVI286g00670	glutathione S-transferase kappa 1	52	8	7	8	9
PSOVI291g00950	---NA---	52	22	25	15	6
PSOVI295g01510	transcription initiation factor TFIID subunit 8-like	52	12	24	19	17
PSOVI301g00600	U3 small nucleolar RNA-associated protein 18 homolog	52	17	24	20	17
PSOVI301g02010	---NA---	52	1	4	0	2
PSOVI33g00230	hypoxanthine-guanine phosphoribosyltransferase	52	33	44	44	40
PSOVI36g00330	low-density lipoprotein receptor-related protein 2	52	26	13	18	14
PSOVI36g01000	excitatory amino acid transporter 1-like	52	12	6	6	18
PSOVI36g01660	transcriptional repressor NF-X1	52	25	24	18	15
PSOVI43g00290	NADH dehydrogenase [ubiquinone] iron-sulfur protein 3, mitochondrial	52	35	34	39	37
PSOVI58g01090	long-chain-fatty-acid--CoA ligase 4-like	52	14	12	13	17
PSOVI66g00260	H/ACA ribonucleoprotein complex non-core subunit NAF1	52	13	18	17	19
PSOVI90g00130	methyltransferase-like protein 4	52	8	12	9	11
PSOVI17g04860	hypothetical protein BLA29_011897, partial	52	17	15	18	23
PSOVI05g00120	DNA polymerase zeta catalytic subunit	51	28	33	29	27
PSOVI08g01300	gem-associated protein 2	51	22	25	24	31
PSOVI14g00260	hypothetical protein BLA29_003293, partial	51	9	9	10	9
PSOVI14g02820	N-acetyltransferase ESCO2	51	7	5	5	4
PSOVI14g03460	PHD finger protein	51	20	21	15	18
PSOVI17g09490	hypothetical protein BLA29_001439	51	26	30	22	15
PSOVI22g00390	---NA---	51	28	23	22	12
PSOVI22g05300	hypothetical protein QR98_0036330	51	1	1	1	7
PSOVI280g01590	cyclin-dependent kinase 3	51	17	24	19	18
PSOVI280g03090	Dehydrogenase/reductase SDR family member 7	51	22	32	25	24
PSOVI280g06320	PRKR-interacting protein 1 homolog	51	13	13	16	25
PSOVI283g04740	ADP-ribosylation factor GTPase-activating protein 2	51	24	36	34	30
PSOVI283g06510	hypothetical protein BLA29_015238, partial	51	12	20	15	16
PSOVI292g00660	inositol monophosphatase 1	51	20	17	17	19
PSOVI292g01450	transcription factor IIIA	51	15	30	25	14
PSOVI294g00250	mitochondrial carnitine/acylcarnitine carrier protein	51	7	9	10	10
PSOVI294g00870	blood vessel epicardial substance isoform X1	51	30	26	21	16
PSOVI35g01020	probable N-acetyltransferase san	51	21	22	20	28
PSOVI36g04170	ER degradation-enhancing alpha-mannosidase-like protein 2	51	6	12	8	14
PSOVI52g00090	importin-7 isoform X1	51	28	26	25	26
PSOVI58g00080	cysteine-rich with EGF-like domain protein 2	51	27	41	30	25
PSOVI63g00110	equilibrative nucleoside transporter 1	51	15	16	15	17
PSOVI72g00770	alpha-N-acetylgalactosaminidase isoform X2	51	23	18	15	15
PSOVI05g03410	hypothetical protein BLA29_010036, partial	50	11	6	6	3
PSOVI14g08810	SH2B adapter protein 3	50	19	27	21	14
PSOVI17g01890	signal recognition particle receptor subunit beta-like	50	11	16	15	19
PSOVI20g00960	cell division control protein 6 homolog	50	1	1	1	1
PSOVI22g00400	BUD13 homolog	50	13	20	17	12
PSOVI22g01120	phytanoyl-CoA dioxygenase, peroxisomal	50	9	10	10	7
PSOVI22g01490	28S ribosomal protein S18b, mitochondrial	50	35	22	20	17
PSOVI22g02490	DDB1- and CUL4-associated factor 6-like	50	30	41	29	27
PSOVI22g07310	integrator complex subunit 6	50	13	21	17	16
PSOVI280g03990	17-beta-hydroxysteroid dehydrogenase type 6-like	50	13	21	12	9
PSOVI284g05000	N-acetylgalactosaminyltransferase 7	50	11	27	18	14
PSOVI286g01410	denticleless protein homolog	50	2	3	4	3
PSOVI292g01850	peroxisomal biogenesis factor 19	50	29	30	23	23
PSOVI292g02620	ubiquinol-cytochrome-c reductase complex assembly factor 1-like	50	23	27	25	27
PSOVI294g02150	---NA---	50	10	14	11	14
PSOVI295g00290	arrestin domain-containing protein 3-like	50	21	33	28	21
PSOVI33g01680	N-alpha-acetyltransferase 60-like	50	12	17	14	11
PSOVI36g03120	hypothetical protein QR98_0013510	50	30	18	23	19
PSOVI38g00450	inositol-tetrakisphosphate 1-kinase-like	50	29	26	17	15
PSOVI41g00830	sphingosine kinase 1	50	21	20	18	24
PSOVI44g00060	---NA---	50	11	28	21	21
PSOVI49g00080	manganese-transporting ATPase 13A1-like	50	24	35	31	32
PSOVI69g00430	transmembrane protein 199-like	50	11	11	12	13
PSOVI81g00350	peroxisome proliferator-activated receptor gamma	50	15	1	1	2
PSOVI83g00040	phosphatidylinositol 4-kinase beta	50	16	16	12	12
PSOVI14g11140	ankyrin repeat domain-containing protein 13D isoform X2	50	42	34	23	15
PSOVI05g03380	sesquipedalian-1-like	49	17	18	18	18
PSOVI08g01310	UPF0598 protein C8orf82 homolog	49	21	23	22	25
PSOVI09g00380	oxysterol-binding protein-related protein 11-like	49	22	26	22	21
PSOVI14g05790	protein CASC3 isoform X2	49	9	8	7	10
PSOVI14g09610	microspherule protein 1	49	19	13	10	9
PSOVI17g01060	cysteine protease ATG4B	49	18	23	21	16
PSOVI17g04590	ubiquitin carboxyl-terminal hydrolase 10 isoform X1	49	33	32	32	29
PSOVI17g07060	zinc finger protein-like 1	49	15	18	14	20
PSOVI22g07610	probable 28S ribosomal protein S6, mitochondrial	49	29	28	31	28
PSOVI280g04750	---NA---	49	25	31	29	19
PSOVI283g05150	sorting nexin lst-4-like	49	12	21	19	14
PSOVI283g05310	---NA---	49	15	25	19	18
PSOVI291g00510	E3 ubiquitin-protein ligase arkadia isoform X1	49	20	3	5	7
PSOVI36g02950	hypothetical protein BLA29_003229, partial	49	7	9	7	8
PSOVI43g01820	coiled-coil domain-containing protein 12	49	20	25	27	23
PSOVI45g00740	peptidyl-prolyl cis-trans isomerase-like 3	49	15	31	27	29
PSOVI22g02270	calumenin	49	35	35	32	21
PSOVI05g00010	---NA---	48	2	3	3	3
PSOVI06g01470	hypothetical protein BLA29_008561	48	25	35	36	31
PSOVI14g02550	protein RTF2 homolog	48	29	23	22	18
PSOVI14g03230	threonylcarbamoyladenosine tRNA methylthiotransferase	48	16	26	23	19
PSOVI14g08490	YEATS domain-containing protein 4	48	12	11	11	10
PSOVI14g08820	nuclear transcription factor Y subunit alpha-like isoform X1	48	9	13	9	11
PSOVI14g09280	exosome complex component RRP4	48	16	25	25	33
PSOVI14g10230	cytosolic Fe-S cluster assembly factor NUBP1	48	7	10	11	12
PSOVI14g10960	39S ribosomal protein L10, mitochondrial-like	48	30	31	28	28
PSOVI17g06400	ubiquitin-conjugating enzyme E2 H	48	22	26	30	27
PSOVI17g07490	myotubularin-related protein 6	48	29	40	30	22
PSOVI17g09240	E3 ubiquitin-protein ligase RNF180-like	48	20	31	30	23
PSOVI22g03640	ragulator complex protein LAMTOR5 homolog	48	18	23	16	15
PSOVI22g03870	calcium uniporter regulatory subunit MCUb, mitochondrial	48	27	31	28	13
PSOVI283g01800	DFP2-like protein	48	0	1	13	2
PSOVI283g07090	membrane-associated tyrosine- and threonine-specific cdc2-inhibitory kinase-like	48	7	15	12	11
PSOVI284g00810	RNA pseudouridylate synthase domain-containing protein 3-like	48	8	20	12	11
PSOVI284g04790	mitochondrial inner membrane protease ATP23 homolog	48	15	28	19	13
PSOVI286g02070	collagen alpha-2(IV) chain-like	48	16	17	12	23
PSOVI286g03240	aladin isoform X1	48	6	12	10	11
PSOVI292g01900	T-box transcription factor TBX20-like	48	9	22	12	5
PSOVI294g00660	RING finger protein 121-like	48	12	9	9	12
PSOVI36g00300	hypothetical protein BLA29_001395	48	24	20	12	9
PSOVI36g01480	protein DBF4 homolog B isoform X1	48	3	4	4	2
PSOVI43g00980	Alanine--tRNA ligase, cytoplasmic	48	10	20	18	14
PSOVI45g00040	mitochondrial genome maintenance exonuclease 1	48	3	4	5	4
PSOVI52g00990	hypothetical protein BLA29_004645, partial	48	10	23	18	13
PSOVI69g00330	pre-rRNA-processing protein TSR1 homolog	48	21	28	22	27
PSOVI72g00020	THO complex subunit 1	48	28	30	24	22
PSOVI17g03980	LIM domain-containing protein jub	48	38	37	33	29
PSOVI05g00430	hypothetical protein BLA29_002854	47	15	17	17	14
PSOVI05g02360	transmembrane protein 120 homolog	47	14	9	10	14
PSOVI05g02850	folate receptor gamma-like isoform X2	47	3	2	1	2
PSOVI05g05310	serine/threonine-protein phosphatase Pgam5, mitochondrial-like isoform X1	47	26	30	25	24
PSOVI05g05510	Sodium-dependent glucose transporter 1	47	6	11	8	10
PSOVI06g00350	Fibulin-1	47	19	16	14	24
PSOVI08g00080	---NA---	47	18	19	15	12
PSOVI14g07620	---NA---	47	3	5	5	7
PSOVI17g00450	Tudor domain-containing protein	47	8	15	15	18
PSOVI17g09560	WD repeat-containing protein 48 isoform X1	47	21	31	21	18
PSOVI20g01150	hypothetical protein BLA29_006661, partial	47	21	17	15	9
PSOVI22g00610	zinc finger CCHC domain-containing protein 4	47	10	15	13	19
PSOVI22g06960	protein tyrosine phosphatase domain-containing protein 1-like	47	8	6	5	3
PSOVI26g00280	protein NDUFAF4 homolog	47	27	20	21	8
PSOVI283g00730	DNA polymerase epsilon subunit 3	47	3	4	4	5
PSOVI283g03030	pentatricopeptide repeat-containing protein 2, mitochondrial-like isoform X1	47	20	29	27	28
PSOVI284g00950	Replication protein A 70 kDa DNA-binding subunit	47	9	14	11	8
PSOVI284g02240	hypothetical protein BLA29_007757	47	17	21	22	22
PSOVI286g01230	zinc transporter ZIP3	47	16	22	19	19
PSOVI291g01130	Zinc-finger double domain containing protein	47	19	24	21	11
PSOVI298g01810	Host cell factor 1	47	13	23	15	15
PSOVI301g00950	39S ribosomal protein L55, mitochondrial	47	10	14	11	19
PSOVI301g01570	putative histone acetyltransferase type B catalytic subunit	47	24	11	12	12
PSOVI301g02110	kinesin-like protein KIF21A isoform X1	47	10	4	4	5
PSOVI33g01700	WD repeat-containing protein 55-like	47	17	18	17	14
PSOVI36g02960	---NA---	47	15	25	18	25
PSOVI41g00450	CUGBP Elav-like family member 2 isoform X4	47	22	16	14	21
PSOVI43g00060	AP-1 complex subunit gamma-1 isoform X3	47	13	21	16	12
PSOVI45g01230	peroxidase-like isoform X1	47	6	3	5	9
PSOVI45g01480	EB module containing protein	47	1	5	3	2
PSOVI05g01960	methyltransferase-like protein 14 homolog	46	21	33	24	20
PSOVI05g03200	NTF2-related export protein	46	8	14	12	13
PSOVI05g03330	uridine diphosphate glucose pyrophosphatase-like	46	27	28	30	33
PSOVI06g00480	WD repeat domain phosphoinositide-interacting protein 4-like	46	7	13	11	15
PSOVI06g00760	laminin subunit gamma-1	46	8	8	3	4
PSOVI14g02050	cathepsin O-like	46	27	29	19	22
PSOVI14g07000	hypothetical protein BLA29_007993, partial	46	23	23	20	19
PSOVI14g07470	N-acetylgalactosamine-6-sulfatase isoform X2	46	9	3	4	8
PSOVI17g05520	ubiquitin-like domain-containing CTD phosphatase 1	46	15	18	17	14
PSOVI280g04880	neuropathy target esterase sws	46	16	21	18	14
PSOVI284g05890	peroxidase-like isoform X2	46	4	4	6	7
PSOVI288g02140	parafibromin isoform X2	46	22	37	28	19
PSOVI291g00350	hydroxyacylglutathione hydrolase, mitochondrial isoform X1	46	38	37	32	37
PSOVI301g00550	---NA---	46	1	1	1	1
PSOVI36g00910	evolutionarily conserved signaling intermediate in Toll pathway, mitochondrial	46	23	25	20	21
PSOVI36g01090	putative hydroxypyruvate isomerase	46	13	19	19	17
PSOVI38g00970	---NA---	46	7	5	5	7
PSOVI45g00140	glypican-6 isoform X2	46	23	38	26	15
PSOVI52g00280	WD repeat-containing protein 59 isoform X2	46	23	36	31	29
PSOVI66g00570	COP9 signalosome complex subunit 3	46	20	26	20	19
PSOVI66g00930	mono [ADP-ribose] polymerase PARP16	46	25	17	19	26
PSOVI05g05640	tankyrase isoform X1	46	44	32	27	24
PSOVI286g02920	oxidative stress-induced growth inhibitor 2-like	46	41	31	25	25
PSOVI05g04480	NIF3-like protein 1	45	10	16	13	12
PSOVI05g04740	Translational activator of cytochrome c oxidase 1	45	5	6	8	7
PSOVI05g05000	---NA---	45	12	18	16	15
PSOVI05g05700	---NA---	45	1	1	2	3
PSOVI14g03350	chromatin assembly factor 1 subunit B	45	4	4	4	4
PSOVI17g04240	DNA damage-binding protein 1	45	11	16	14	15
PSOVI17g06340	phospholipase ABHD3	45	18	15	16	19
PSOVI17g07010	cysteine-rich with EGF-like domain protein 2	45	17	19	14	10
PSOVI20g01000	mitochondrial Rho GTPase 1-like	45	19	31	28	19
PSOVI22g01580	Guanine nucleotide-binding protein G(I)/G(S)/G(T) subunit beta-1	45	19	9	9	7
PSOVI22g02440	sulfhydryl oxidase 2-like	45	18	16	15	11
PSOVI22g07120	ribosomal RNA-processing protein 7 homolog A	45	23	35	31	25
PSOVI22g08070	Protein O-GlcNAcase	45	17	25	18	17
PSOVI26g00790	---NA---	45	6	11	9	11
PSOVI26g02870	E3 ubiquitin-protein ligase NRDP1	45	11	14	14	12
PSOVI280g06340	adipocyte plasma membrane-associated protein-like	45	6	4	4	4
PSOVI280g06590	dnaJ homolog subfamily C member 25 homolog	45	13	27	20	17
PSOVI283g00050	syntaxin-18	45	10	18	15	16
PSOVI283g00490	3'-5' ssDNA/RNA exonuclease TatD	45	28	34	31	26
PSOVI283g00550	CDK5 regulatory subunit-associated protein 3	45	23	28	23	21
PSOVI283g05680	Nuclear autoantigenic sperm protein	45	8	14	12	9
PSOVI283g07190	Serine/threonine-kinase pelle-like protein	45	11	12	10	9
PSOVI288g00140	brain-enriched guanylate kinase-associated protein	45	15	21	21	17
PSOVI291g00370	ADP-ribosylation factor-like protein 5B	45	11	18	16	14
PSOVI291g00410	hypothetical protein BLA29_000578	45	11	1	3	3
PSOVI291g01470	Trafficking protein particle complex subunit 2	45	9	14	11	15
PSOVI294g01860	G patch domain-containing protein 11	45	20	15	17	11
PSOVI294g02060	Solute carrier family 35 member F5	45	25	25	18	18
PSOVI301g00760	iron-sulfur cluster assembly 2 homolog, mitochondrial	45	16	18	20	23
PSOVI35g00160	VWFA and cache domain-containing protein 1-like	45	23	34	25	22
PSOVI45g00530	probable tRNA(His) guanylyltransferase	45	11	18	18	14
PSOVI52g00670	ribosomal RNA small subunit methyltransferase NEP1	45	13	23	17	17
PSOVI05g00580	general vesicular transport factor p115-like isoform X1	44	20	29	23	25
PSOVI05g00790	nuclear pore complex protein Nup88-like	44	14	25	19	15
PSOVI05g01590	tensin-like isoform X2	44	27	23	23	12
PSOVI05g03240	BTB/POZ domain-containing protein KCTD5 isoform X2	44	10	14	13	15
PSOVI06g01730	Williams-Beuren syndrome chromosomal region 16 protein-like	44	13	26	21	18
PSOVI14g04970	vacuolar protein sorting-associated protein 72 homolog	44	30	24	21	14
PSOVI14g06960	DNA topoisomerase 2-binding protein 1	44	2	1	2	2
PSOVI17g08320	ER membrane protein complex subunit 7	44	28	21	22	25
PSOVI17g08730	low-density lipoprotein receptor-related protein 3-like isoform X1	44	13	22	17	13
PSOVI22g00990	tRNA wybutosine-synthesizing protein 2 homolog	44	17	5	6	7
PSOVI22g02080	sprT-like domain-containing protein Spartan	44	15	11	9	7
PSOVI22g04960	M-phase inducer phosphatase-like	44	8	2	2	2
PSOVI280g00540	KAT8 regulatory NSL complex subunit 2-like	44	16	25	23	16
PSOVI280g06360	mitochondrial-processing peptidase subunit alpha-like	44	14	16	12	13
PSOVI283g00570	probable glutamine--tRNA ligase	44	17	28	24	25
PSOVI283g01010	5'-3' exoribonuclease 2	44	17	12	9	9
PSOVI283g05380	E3 ubiquitin-protein ligase CHIP	44	24	27	27	21
PSOVI283g07430	ceramide phosphoethanolamine synthase	44	4	5	4	21
PSOVI284g02500	probable 28S ribosomal protein S25, mitochondrial	44	16	26	23	25
PSOVI286g01700	hypothetical protein BLA29_006759, partial	44	15	12	13	7
PSOVI288g00930	nuclear pore complex protein Nup50	44	26	21	21	17
PSOVI288g01970	hypothetical protein BLA29_005402	44	17	15	16	22
PSOVI291g01150	serine beta-lactamase-like protein LACTB, mitochondrial	44	6	7	6	6
PSOVI292g02900	transmembrane protein 70 homolog, mitochondrial	44	19	20	22	21
PSOVI294g01470	28S ribosomal protein S34, mitochondrial	44	13	16	16	24
PSOVI295g00330	14 kDa phosphohistidine phosphatase-like	44	21	25	21	27
PSOVI301g00520	axin isoform X2	44	13	22	16	13
PSOVI301g02090	KIAA2013-like protein	44	30	38	31	31
PSOVI33g00700	methylmalonic aciduria and homocystinuria type C protein homolog	44	10	10	15	26
PSOVI35g00990	box C/D snoRNA protein 1-like	44	15	16	14	15
PSOVI35g01280	hypothetical protein BLA29_000966	44	12	12	14	6
PSOVI45g00100	dolichol kinase	44	8	7	9	9
PSOVI45g00960	Cytochrome b5 reductase 4	44	23	3	5	4
PSOVI90g00100	hypothetical protein BLA29_000359	44	21	8	8	8
PSOVI83g00140	isoprenoid synthase domain-containing protein isoform X1	44	46	33	30	25
PSOVI05g02380	3-hydroxypropionyl-coenzyme A dehydratase-like protein	43	12	10	10	8
PSOVI05g04070	DNA primase small subunit	43	2	2	1	1
PSOVI09g00130	exportin-2	43	9	9	9	9
PSOVI09g00260	mitochondrial inner membrane protein COX18	43	3	4	5	6
PSOVI14g05480	DDB1- and CUL4-associated factor 5	43	17	20	18	20
PSOVI14g06810	torsin-1A-like isoform X1	43	20	20	20	16
PSOVI14g08570	RUS1 family protein C16orf58 homolog	43	8	10	10	9
PSOVI17g05270	N-acetyltransferase 6	43	18	19	18	19
PSOVI17g07630	vacuolar protein sorting-associated protein 35	43	15	26	21	22
PSOVI20g00660	lysosomal alpha-mannosidase	43	19	19	17	14
PSOVI20g00920	arfaptin-2-like isoform X4	43	9	15	12	7
PSOVI20g02290	RNA-binding protein 8A	43	30	37	31	34
PSOVI20g02600	BMP-2-inducible protein kinase isoform X1	43	12	7	6	12
PSOVI22g03830	nuclear envelope phosphatase-regulatory subunit 1-like	43	18	21	18	14
PSOVI22g08210	---NA---	43	4	11	11	12
PSOVI26g00240	ectonucleoside triphosphate diphosphohydrolase 5	43	17	14	11	23
PSOVI26g01190	---NA---	43	0	2	1	2
PSOVI26g02760	diphthamide biosynthesis protein 1	43	7	11	12	12
PSOVI280g06150	SUMO-activating enzyme subunit 1-like	43	7	3	4	3
PSOVI283g02190	phospholipid phosphatase 6-like	43	25	18	20	22
PSOVI286g00610	deoxycytidylate deaminase	43	7	7	8	7
PSOVI288g00330	pyrroline-5-carboxylate reductase	43	13	16	16	11
PSOVI295g00050	G-protein coupled receptor-like protein 7	43	10	12	5	3
PSOVI295g00690	Queuine tRNA-ribosyltransferase	43	7	17	17	13
PSOVI295g01590	proton myo-inositol cotransporter-like isoform X1	43	22	33	27	26
PSOVI301g02660	poly(rC)-binding protein 3-like	43	25	23	15	21
PSOVI302g00450	protein argonaute-2-like	43	12	3	13	16
PSOVI36g03850	DNA topoisomerase 2-alpha	43	26	16	16	13
PSOVI43g00470	sodium/hydrogen exchanger 8	43	24	35	31	19
PSOVI44g00120	nose resistant to fluoxetine protein 6-like	43	10	7	12	4
PSOVI45g00520	U4/U6 small nuclear ribonucleoprotein Prp4	43	1	2	2	2
PSOVI45g00710	hypothetical protein QR98_0018600	43	5	8	6	5
PSOVI49g00930	hypothetical protein BLA29_013378	43	20	27	22	15
PSOVI58g00960	general transcription factor 3C polypeptide 3	43	12	19	17	12
PSOVI58g01040	AFG3-like protein 2	43	22	21	21	23
PSOVI63g00680	---NA---	43	10	4	15	6
PSOVI77g00210	neuroligin-4, X-linked-like	43	2	1	1	2
PSOVI26g00990	cysteine and histidine-rich domain-containing protein 1 isoform X2	43	28	22	17	17
PSOVI05g03500	zinc transporter ZIP9	42	16	20	18	19
PSOVI09g01210	autophagy protein 5	42	11	18	17	23
PSOVI09g01310	hypothetical protein QR98_0091120	42	14	18	19	17
PSOVI14g02020	RING finger protein 157	42	4	5	5	5
PSOVI14g02440	transmembrane protein 68	42	28	31	26	20
PSOVI14g04260	RUN and FYVE domain-containing protein 2-like isoform X2	42	21	30	23	10
PSOVI14g10560	rRNA-processing protein UTP23 homolog	42	13	15	14	12
PSOVI17g01780	sec1 family domain-containing protein 1	42	28	25	23	25
PSOVI17g02070	ATP-dependent DNA helicase PIF1	42	10	9	9	9
PSOVI17g06060	GSK3-beta interaction protein	42	18	23	26	18
PSOVI22g02120	lysine-specific histone demethylase 1A	42	8	17	12	12
PSOVI22g04830	---NA---	42	1	0	0	1
PSOVI22g06340	protein downstream neighbor of son homolog	42	12	19	14	16
PSOVI22g08270	Ribonucleoside-diphosphate reductase large subunit	42	8	9	9	9
PSOVI26g02590	ubiquitin-fold modifier 1-like	42	15	20	17	18
PSOVI280g01440	sister chromatid cohesion protein PDS5 homolog B-like	42	16	28	20	11
PSOVI280g05420	Chitin synthase regulatory factor 2	42	9	12	11	6
PSOVI280g06110	long-chain-fatty-acid--CoA ligase 4-like	42	22	14	12	10
PSOVI284g03250	hexaprenyldihydroxybenzoate methyltransferase, mitochondrial	42	8	15	15	21
PSOVI284g06260	protein smoothened	42	24	33	23	12
PSOVI286g01250	transmembrane protein 53-A isoform X1	42	3	6	7	4
PSOVI292g01270	tetratricopeptide repeat protein 19, mitochondrial-like	42	12	12	13	14
PSOVI301g01810	HD domain-containing protein 2	42	19	26	24	14
PSOVI301g03240	---NA---	42	12	6	10	7
PSOVI33g01050	---NA---	42	1	1	1	1
PSOVI35g00380	Polysaccharide deacetylase-like protein	42	14	7	9	4
PSOVI36g02650	---NA---	42	6	8	7	7
PSOVI45g00750	---NA---	42	12	20	18	19
PSOVI14g10080	monoacylglycerol lipase ABHD12-like	42	40	25	24	15
PSOVI38g01040	hypothetical protein BLA29_013237, partial	42	28	29	19	6
PSOVI09g00800	ribonuclease H2 subunit C	41	3	6	5	10
PSOVI14g01060	---NA---	41	0	1	1	2
PSOVI14g10030	mitochondrial intermembrane space import and assembly protein 40	41	12	15	17	14
PSOVI17g03400	putative pre-mRNA-splicing factor ATP-dependent RNA helicase DHX16	41	13	19	18	17
PSOVI17g05070	Protein LZIC	41	16	25	20	18
PSOVI17g07800	histone H1B-like	41	2	3	4	3
PSOVI22g00700	ATP-binding cassette sub-family G member 1	41	9	9	11	11
PSOVI22g06890	putative pre-mRNA-splicing factor ATP-dependent RNA helicase PRP1	41	19	31	24	20
PSOVI26g03540	hypothetical protein BLA29_015206, partial	41	14	19	21	18
PSOVI280g00740	Mitochondrial import inner membrane translocase subunit Tim21	41	26	25	24	30
PSOVI280g01850	YY1-associated factor 2	41	25	26	23	15
PSOVI283g03450	RISC-loading complex subunit-like protein	41	17	1	3	5
PSOVI283g05220	B-box type zinc finger protein ncl-1-like	41	6	4	3	4
PSOVI283g07180	cyclin-H	41	15	16	10	10
PSOVI283g07640	lariat debranching enzyme	41	26	21	20	11
PSOVI284g00600	dehydrogenase/reductase SDR family member on chromosome X	41	14	29	23	24
PSOVI284g04710	rabankyrin-5	41	15	22	17	14
PSOVI288g01300	proton-coupled folate transporter-like	41	14	22	19	23
PSOVI291g00910	---NA---	41	0	1	0	1
PSOVI294g00860	mannosyl-oligosaccharide 1,2-alpha-mannosidase IA isoform X1	41	26	36	28	24
PSOVI295g00390	kinesin-like protein KIF14	41	2	4	5	4
PSOVI298g01240	nose resistant to fluoxetine protein 6-like	41	2	3	3	3
PSOVI298g02180	hypothetical protein BLA29_011485, partial	41	5	2	2	5
PSOVI301g00360	DTW domain-containing protein 2	41	15	16	15	16
PSOVI301g00660	probable cytosolic oligopeptidase A	41	27	29	27	28
PSOVI33g01160	39S ribosomal protein L21, mitochondrial-like	41	16	18	20	12
PSOVI44g00720	RRP12-like protein	41	13	21	18	18
PSOVI45g01220	peroxidase-like isoform X1	41	3	3	3	5
PSOVI58g00720	nicotinamide/nicotinic acid mononucleotide adenylyltransferase 3 isoform X1	41	9	9	9	8
PSOVI92g00040	phosphatidylinositide phosphatase SAC2 isoform X2	41	21	18	14	20
PSOVI06g01840	COX assembly mitochondrial protein homolog	40	16	25	27	26
PSOVI09g01660	forkhead box protein D3	40	7	12	7	8
PSOVI09g01860	heparan sulfate 2-O-sulfotransferase 1-like	40	8	16	14	12
PSOVI14g01350	hyccin isoform X1	40	16	21	19	9
PSOVI14g02290	zinc finger HIT domain-containing protein 1	40	13	21	19	13
PSOVI14g07010	glycosyltransferase-like domain-containing protein 1 isoform X2	40	11	18	16	12
PSOVI14g10890	RISC-loading complex subunit tarbp2-like	40	23	15	14	18
PSOVI17g04370	THO complex subunit 7 homolog	40	17	21	22	15
PSOVI22g08450	---NA---	40	16	25	19	10
PSOVI26g00160	putative inorganic phosphate cotransporter	40	25	28	23	17
PSOVI283g03370	3-hydroxy-3-methylglutaryl-coenzyme A reductase	40	17	23	18	16
PSOVI283g06130	mitochondrial import inner membrane translocase subunit TIM44	40	15	22	22	14
PSOVI283g07030	hypothetical protein BLA29_007239, partial	40	21	28	21	14
PSOVI284g02290	uncharacterized Golgi apparatus membrane protein-like protein CG5021 isoform X1	40	17	26	25	26
PSOVI284g05690	Exocyst complex component 4	40	9	14	9	9
PSOVI286g01430	dolichol-phosphate mannosyltransferase subunit 1	40	14	13	14	14
PSOVI288g00120	E3 ubiquitin-protein ligase RNF13-like	40	18	29	20	18
PSOVI288g02240	transmembrane protein 223-like	40	11	13	14	14
PSOVI292g00690	disks large-associated protein 5	40	15	6	4	4
PSOVI292g01040	optic atrophy 3 protein homolog	40	14	14	12	14
PSOVI294g00110	sorting nexin-13-like isoform X1	40	12	15	13	9
PSOVI294g01520	solute carrier family 22 member 2-like	40	5	5	4	2
PSOVI295g00590	DUF2358 domain containing protein	40	18	20	24	24
PSOVI298g00130	dehydrodolichyl diphosphate synthase complex subunit DHDDS	40	8	11	9	12
PSOVI298g01310	protein croquemort	40	6	2	2	1
PSOVI298g01660	mRNA-capping enzyme	40	21	27	25	21
PSOVI301g01360	calmodulin-lysine N-methyltransferase-like	40	13	17	16	15
PSOVI301g03260	GTP-binding protein Ras-like protein	40	19	23	18	6
PSOVI63g00170	---NA---	40	13	23	21	19
PSOVI66g00060	peroxisomal multifunctional enzyme type 2-like	40	21	26	15	10
PSOVI69g00910	hypothetical protein BLA29_010041, partial	40	5	4	4	3
PSOVI73g00260	hypothetical protein BLA29_011614	40	25	21	22	18
PSOVI86g00060	transmembrane protein 209-like	40	10	20	16	13
PSOVI86g00250	endoplasmic reticulum resident protein 44-like	40	24	29	23	21
PSOVI05g00560	esterase FE4-like isoform X1	39	16	14	11	11
PSOVI05g02840	translation initiation factor IF-2, mitochondrial	39	9	8	7	8
PSOVI05g05610	hypothetical protein BLA29_014448, partial	39	14	23	16	10
PSOVI06g00630	---NA---	39	9	14	11	4
PSOVI06g01850	mediator of RNA polymerase II transcription subunit 21	39	4	10	7	6
PSOVI09g00250	DNA replication licensing factor MCM6-like	39	3	4	4	5
PSOVI09g01980	PIN2/TERF1-interacting telomerase inhibitor 1	39	11	21	21	15
PSOVI14g01220	bone morphogenetic protein 4-like isoform X1	39	6	7	6	4
PSOVI14g01470	protein SCAF8-like	39	21	35	27	20
PSOVI14g02340	hypothetical protein QR98_0005110	39	13	27	19	12
PSOVI14g11120	recQ-mediated genome instability protein 1-like isoform X1	39	9	14	15	15
PSOVI17g01570	peptidyl-prolyl cis-trans isomerase-like 4	39	16	25	23	19
PSOVI17g02600	uracil-DNA glycosylase-like	39	3	5	6	2
PSOVI17g08520	methyltransferase-like protein 2	39	4	4	5	4
PSOVI20g01160	tyrosine-protein kinase PR2-like	39	8	15	10	8
PSOVI20g02140	hypothetical protein QR98_0010980	39	6	15	12	10
PSOVI22g00710	Ligand-gated ion channel-like protein	39	5	2	2	2
PSOVI22g00780	sex comb on midleg-like protein 2	39	24	25	22	16
PSOVI22g07790	myotubularin-related protein 9	39	22	25	23	24
PSOVI280g04710	translation initiation factor eIF-2B subunit delta	39	13	20	19	22
PSOVI283g07260	sodium/hydrogen exchanger 9B2-like	39	2	2	2	4
PSOVI283g07270	DNA polymerase theta-like	39	9	1	2	4
PSOVI283g07880	tar RNA-binding protein, putative	39	11	1	3	2
PSOVI284g03100	protein FAM76A	39	10	31	21	10
PSOVI284g03180	calcium-transporting ATPase type 2C member 1 isoform X2	39	7	11	9	7
PSOVI284g04350	muscarinic acetylcholine receptor DM1-like	39	2	3	1	1
PSOVI284g04500	microtubule-associated protein futsch	39	0	0	0	0
PSOVI284g05070	deoxynucleoside kinase isoform X2	39	2	6	5	6
PSOVI292g00040	probable dolichyl pyrophosphate Glc1Man9GlcNAc2 alpha-1,3-glucosyltransferase	39	5	9	7	5
PSOVI292g00070	---NA---	39	1	2	2	5
PSOVI292g01790	transcription initiation protein SPT3 homolog isoform X1	39	4	7	5	3
PSOVI295g00400	rho GTPase-activating protein 45-like isoform X1	39	22	13	16	11
PSOVI298g00510	CAAX prenyl protease 1 homolog	39	13	18	20	23
PSOVI301g00960	SPARC-related modular calcium-binding protein 2 isoform X2	39	22	30	25	23
PSOVI301g01750	hypothetical protein BLA29_008509	39	8	12	12	9
PSOVI301g02930	inactive phospholipase C-like protein 2	39	18	13	10	3
PSOVI33g01040	hypothetical protein BLA29_001547	39	5	2	3	5
PSOVI36g04150	ATP-dependent DNA helicase Q5-like	39	10	20	12	14
PSOVI38g01350	DNA replication complex GINS protein PSF3	39	8	4	3	5
PSOVI41g00330	charged multivesicular body protein 6	39	17	22	19	18
PSOVI58g00950	Fatty acid hydroxylase domain-containing protein 2	39	5	3	2	12
PSOVI63g00390	uncharacterized MFS-type transporter C09D4.1 isoform X2	39	16	13	10	13
PSOVI69g00960	YLP motif-containing protein 1	39	24	20	16	24
PSOVI72g00810	apoptosis-stimulating of p53 protein 1-like isoform X1	39	5	12	10	9
PSOVI283g01030	putative ferric-chelate reductase 1 homolog	39	25	28	21	15
PSOVI05g02810	ATP-binding cassette sub-family B member 7, mitochondrial	38	20	22	22	20
PSOVI05g03520	Replication factor C subunit 2	38	9	17	15	12
PSOVI06g00470	rac GTPase-activating protein 1-like	38	8	18	12	8
PSOVI14g03530	equilibrative nucleoside transporter 3	38	14	14	12	15
PSOVI14g06900	Niemann-Pick C1 protein isoform X1	38	4	3	3	6
PSOVI14g09710	Helix-loop-helix domain containing protein 2	38	6	9	7	15
PSOVI17g02330	tyrosine-protein phosphatase non-receptor type 1 isoform X2	38	21	28	22	16
PSOVI17g07690	mitochondrial inner membrane protease subunit 1	38	15	23	18	17
PSOVI20g00870	Forkhead box protein J1	38	16	17	17	11
PSOVI20g03350	calcium release-activated calcium channel protein 1-like isoform X2	38	14	16	14	13
PSOVI22g00360	glucose-6-phosphate translocase isoform X2	38	14	14	16	16
PSOVI22g01340	---NA---	38	4	2	2	2
PSOVI22g03040	putative fatty acyl-CoA reductase CG5065	38	4	2	3	1
PSOVI280g02870	tubulin-specific chaperone C	38	8	8	9	8
PSOVI280g05200	phosphatidylinositol N-acetylglucosaminyltransferase subunit C	38	11	12	11	10
PSOVI280g05250	N-lysine methyltransferase SETD8-like isoform X1	38	8	14	12	10
PSOVI280g05490	WD repeat-containing protein 24	38	9	12	11	10
PSOVI280g05620	TGF-beta-activated kinase 1 and MAP3K7-binding protein 2-like	38	24	25	22	16
PSOVI283g03280	DNA replication licensing factor mcm2	38	4	11	7	7
PSOVI283g06960	general transcription factor 3C polypeptide 2-like isoform X1	38	16	12	10	6
PSOVI284g00820	GPI transamidase component PIG-T	38	5	11	8	7
PSOVI284g01620	methyltransferase-like protein 9	38	12	21	20	11
PSOVI286g02990	hypothetical protein BLA29_009241, partial	38	4	4	3	4
PSOVI288g00880	Nucleotidyltransferase domain containing protein	38	2	0	1	0
PSOVI294g00840	NADPH-dependent diflavin oxidoreductase 1	38	7	8	9	18
PSOVI301g01370	Galactose-1-phosphate uridylyltransferase	38	18	22	21	26
PSOVI301g02250	glutaminyl-peptide cyclotransferase	38	25	16	16	13
PSOVI33g01480	DNA topoisomerase 3-beta-1	38	13	23	17	17
PSOVI35g01060	---NA---	38	1	1	1	1
PSOVI45g01210	peptidyl-prolyl cis-trans isomerase-like 1	38	6	9	8	15
PSOVI94g00020	---NA---	38	13	18	14	15
PSOVI05g00570	geranylgeranyl pyrophosphate synthase-like	38	26	24	19	14
PSOVI294g02170	pinin	38	33	27	25	15
PSOVI09g01100	alpha-ketoglutarate-dependent dioxygenase alkB homolog 4	37	17	22	21	14
PSOVI14g00950	exostosin-like 3	37	7	13	10	8
PSOVI14g03390	BTB/POZ domain-containing protein KCTD3	37	22	22	22	24
PSOVI14g05670	glycosyltransferase 25 family member	37	8	10	9	12
PSOVI14g08900	L-galactose dehydrogenase-like isoform X1	37	13	16	15	12
PSOVI17g01070	protein phosphatase PP2A 55 kDa regulatory subunit isoform X3	37	19	7	8	4
PSOVI17g04740	protein sel-1 homolog 1-like isoform X2	37	21	18	17	23
PSOVI17g05890	Set1/Ash2 histone methyltransferase complex subunit ASH2	37	10	16	15	13
PSOVI17g08080	MOB-like protein phocein isoform X1	37	16	18	17	17
PSOVI20g01520	voltage-dependent T-type calcium channel subunit alpha-1H-like	37	15	14	6	4
PSOVI22g02830	Transcription factor IIIA	37	8	16	12	10
PSOVI22g03550	serine/threonine-protein kinase grp	37	4	3	3	3
PSOVI22g04270	dol-P-Man:Man(7)GlcNAc(2)-PP-Dol alpha-1,6-mannosyltransferase	37	8	15	15	11
PSOVI22g06910	poly(A) RNA polymerase GLD2 isoform X2	37	2	1	1	1
PSOVI26g00610	tyrosine-protein phosphatase non-receptor type 11-like	37	16	24	21	21
PSOVI26g02380	E3 ubiquitin-protein ligase AMFR-like	37	16	15	12	11
PSOVI26g02820	cleavage stimulation factor subunit 2 isoform X1	37	6	12	6	6
PSOVI280g02960	serine/threonine kinase, putative	37	15	4	2	3
PSOVI280g05830	isoleucine--tRNA ligase, cytoplasmic-like	37	18	24	24	24
PSOVI280g06120	DNA replication complex GINS protein PSF2	37	9	5	7	5
PSOVI280g06410	protein KTI12 homolog	37	8	9	8	9
PSOVI283g05670	protein HGV2-like	37	9	16	14	8
PSOVI286g01170	DNA-directed RNA polymerases I and III subunit RPAC2 [	37	6	7	9	14
PSOVI286g01360	general transcription factor IIH subunit 3	37	5	9	7	6
PSOVI286g02540	glycosyl transferase	37	2	4	5	7
PSOVI288g01780	prolyl 4-hydroxylase subunit alpha-1-like	37	16	31	24	14
PSOVI291g00960	---NA---	37	4	7	4	4
PSOVI298g00470	solute carrier family 35 member B1-like	37	6	7	6	5
PSOVI298g01760	acidic fibroblast growth factor intracellular-binding protein	37	17	8	9	11
PSOVI33g00260	vacuolar protein sorting-associated protein 54	37	11	17	12	12
PSOVI33g00540	dynamin-like 120 kDa protein, mitochondrial isoform X1	37	19	23	23	18
PSOVI35g00750	bromodomain adjacent to zinc finger domain protein 1A isoform X3	37	14	19	18	13
PSOVI36g03350	tRNA N6-adenosine threonylcarbamoyltransferase, mitochondrial-like	37	10	4	5	4
PSOVI45g00580	protein abnormal spindle	37	1	1	1	1
PSOVI52g00010	TBC1 domain family member 23-like	37	25	27	24	20
PSOVI58g00980	hypothetical protein X975_07045, partial	37	8	11	8	5
PSOVI69g00850	Bis(5'-nucleosyl)-tetraphosphatase, symmetrical	37	14	9	10	13
PSOVI09g01080	putative inorganic phosphate cotransporter	36	11	13	13	9
PSOVI14g00620	zinc finger BED domain-containing protein 1	36	11	10	8	4
PSOVI14g03800	hypothetical protein BLA29_014762, partial	36	3	3	3	3
PSOVI14g04160	chromatin-remodeling complex ATPase chain Iswi	36	20	21	15	12
PSOVI14g06790	signal recognition particle 9 kDa protein	36	11	12	13	20
PSOVI14g08390	probable ATP-dependent RNA helicase DDX47	36	17	23	18	13
PSOVI14g09200	probable 28S rRNA (cytosine-C(5))-methyltransferase	36	5	10	9	8
PSOVI17g09380	XK-related domain containing protein	36	12	14	15	13
PSOVI22g02900	splicing regulator RBM11	36	18	15	15	13
PSOVI22g06770	methylcrotonoyl-CoA carboxylase subunit alpha, mitochondrial isoform X1	36	23	17	15	20
PSOVI26g02830	protein held out wings isoform X2	36	19	27	24	16
PSOVI280g00320	histone-lysine N-methyltransferase SETMAR-like	36	5	14	10	9
PSOVI280g05510	calcium homeostasis endoplasmic reticulum protein isoform X2	36	16	28	23	12
PSOVI283g01390	ubiquitin carboxyl-terminal hydrolase 22 isoform X1	36	22	22	22	15
PSOVI283g03290	rho GTPase-activating protein 1-like	36	15	22	17	16
PSOVI283g04110	CXXC-type zinc finger protein 1	36	12	18	17	10
PSOVI283g07280	DNA polymerase theta	36	14	9	8	12
PSOVI291g01220	calpain-5-like isoform X1	36	9	16	10	5
PSOVI295g00850	RNA pseudouridylate synthase domain-containing protein 4-like	36	16	26	21	14
PSOVI298g00980	receptor expression-enhancing protein 4	36	20	4	7	8
PSOVI301g00510	sodium/potassium/calcium exchanger 4-like isoform X2	36	2	2	3	8
PSOVI301g03060	pyruvate dehydrogenase [acetyl-transferring]-phosphatase 1, mitochondrial-like	36	8	10	10	9
PSOVI41g00240	Guanylate kinase	36	19	20	19	19
PSOVI41g00790	probable ATP-dependent RNA helicase DDX10	36	7	16	13	10
PSOVI43g01650	polypeptide N-acetylgalactosaminyltransferase 2	36	19	25	17	9
PSOVI52g00030	serine/threonine-protein phosphatase 5	36	9	12	14	11
PSOVI69g00390	mitochondrial ribonuclease P protein 1 homolog	36	13	14	15	14
PSOVI69g00930	transmembrane protein 179	36	23	22	23	20
PSOVI09g02530	L-gulonolactone oxidase-like	36	30	27	23	15
PSOVI05g01970	G patch domain-containing protein 4	35	4	7	7	6
PSOVI14g00220	Sentrin-specific protease 2	35	10	14	13	8
PSOVI14g00470	soluble guanylate cyclase 88E-like	35	23	26	21	13
PSOVI14g02030	MOSC domain-containing protein	35	9	9	11	9
PSOVI14g02280	TFIIH basal transcription factor complex helicase XPD subunit	35	4	4	5	3
PSOVI14g03040	beta-1,4-mannosyltransferase egh	35	18	25	23	20
PSOVI14g03660	integrator complex subunit 5-like	35	5	7	6	5
PSOVI14g03840	replication factor C subunit 5	35	17	9	9	4
PSOVI14g05330	ninein-like protein isoform X2	35	12	6	5	2
PSOVI17g06690	spermatogenesis-defective protein 39 homolog	35	13	16	16	16
PSOVI17g08610	E3 ubiquitin-protein ligase RNF146	35	9	13	15	15
PSOVI20g02780	maternal embryonic leucine zipper kinase-like	35	3	7	4	6
PSOVI26g03690	---NA---	35	9	16	11	8
PSOVI280g06260	Twinkle protein, mitochondrial	35	7	11	9	6
PSOVI283g04950	CTD nuclear envelope phosphatase 1 homolog isoform X2	35	12	19	16	12
PSOVI284g00160	dual specificity protein kinase-like protein	35	7	9	6	15
PSOVI284g01650	oplophorus-luciferin 2-monooxygenase non-catalytic subunit-like	35	7	12	10	12
PSOVI284g03850	---NA---	35	4	17	9	7
PSOVI298g00140	thioredoxin domain-containing protein 5 homolog	35	23	14	14	15
PSOVI301g00040	queuine tRNA-ribosyltransferase accessory subunit 2-like	35	5	7	8	5
PSOVI301g03210	hemicentin-1-like isoform X3	35	14	16	11	3
PSOVI38g00640	probable E3 ubiquitin-protein ligase makorin-1 isoform X2	35	12	8	6	4
PSOVI38g00960	nucleotide exchange factor SIL1 isoform X1	35	12	10	10	13
PSOVI38g01860	lateral signaling target protein 2 homolog	35	16	15	12	19
PSOVI41g00220	Coiled-coil domain-containing protein 174	35	13	13	12	10
PSOVI43g00040	probable cysteine desulfurase, mitochondrial	35	14	12	14	14
PSOVI44g00090	protein SMG7-like	35	23	23	24	20
PSOVI45g00170	alpha-1,2-mannosyltransferase ALG9 isoform X1	35	3	4	4	5
PSOVI49g00710	T-cell immunomodulatory protein-like	35	20	20	17	13
PSOVI52g00810	RNA 3'-terminal phosphate cyclase-like protein	35	6	17	14	14
PSOVI52g00820	ADP-dependent glucokinase-like	35	9	12	10	8
PSOVI66g00550	protein arginine N-methyltransferase 7	35	21	11	10	11
PSOVI69g00320	hypothetical protein BLA29_002858	35	1	2	2	3
PSOVI72g00570	ATP-binding cassette sub-family G member 8-like	35	13	23	15	15
PSOVI77g00280	rab proteins geranylgeranyltransferase component A 1	35	22	22	22	16
PSOVI83g00030	arf-GAP with SH3 domain, ANK repeat and PH domain-containing protein 1 isoform X9	35	13	16	12	7
PSOVI280g00120	UDP-sugar transporter UST74c	35	27	22	20	12
PSOVI77g00440	hypothetical protein QR98_0097130	35	22	22	18	9
PSOVI05g02760	transmembrane and TPR repeat-containing protein 3 isoform X1	34	9	13	11	10
PSOVI05g04730	COP9 signalosome complex subunit 4	34	12	12	13	10
PSOVI14g04710	Retrovirus-related Pol polyprotein from transposon TNT 1-94	34	0	0	0	1
PSOVI14g04890	exonuclease 1	34	5	10	8	6
PSOVI14g05920	---NA---	34	2	2	1	1
PSOVI14g09560	nucleoporin p54 isoform X2	34	12	8	7	6
PSOVI14g10470	solute carrier family 25 member 51-like	34	24	17	16	13
PSOVI17g02270	hypothetical protein BLA29_009992, partial	34	5	3	3	2
PSOVI17g02630	putative acylphosphatase organ-common type isozyme variant 1	34	11	12	13	9
PSOVI17g04730	guanine nucleotide exchange factor subunit Rich	34	18	24	22	18
PSOVI17g05160	leukocyte receptor cluster member 1 homolog	34	15	15	15	9
PSOVI20g02260	carboxylesterase 3 isoform X1	34	0	0	1	0
PSOVI22g06870	RNA polymerase II-associated protein 3	34	11	17	16	15
PSOVI26g00330	conserved oligomeric Golgi complex subunit 3-like	34	6	7	7	8
PSOVI283g01080	Von Hippel-Lindau disease tumor suppressor	34	19	8	6	6
PSOVI283g03990	rRNA methyltransferase 2, mitochondrial-like	34	8	11	12	13
PSOVI284g03960	diphosphomevalonate decarboxylase	34	8	21	15	13
PSOVI284g05480	scavenger receptor class B member 1-like isoform X1	34	17	15	15	5
PSOVI286g00940	mediator of RNA polymerase II transcription subunit 14	34	7	11	8	8
PSOVI288g00090	protein regulator of cytokinesis 1 isoform X4	34	2	2	2	2
PSOVI291g01210	protein SPT2 homolog	34	11	15	13	9
PSOVI294g01100	nucleolar transcription factor 1-like	34	8	7	6	5
PSOVI295g00060	RYamide receptor-like	34	5	6	3	2
PSOVI33g01190	phosphatidylinositol 4-phosphate 5-kinase type-1 alpha-like isoform X1	34	17	15	13	12
PSOVI36g02060	DNA ligase 1	34	9	7	6	5
PSOVI36g02130	---NA---	34	4	5	5	4
PSOVI38g00670	QRFP-like peptide receptor	34	11	8	8	10
PSOVI43g00270	unconventional prefoldin RPB5 interactor-like	34	2	2	4	3
PSOVI43g01620	ran-binding protein 9	34	17	19	18	14
PSOVI49g00070	---NA---	34	8	16	13	4
PSOVI58g00490	hypothetical protein BLA29_006439, partial	34	6	9	6	7
PSOVI73g00220	probable phenylalanine--tRNA ligase, mitochondrial	34	17	12	11	10
PSOVI280g04920	Golgi apparatus protein 1	34	26	26	20	16
PSOVI05g03670	beta-1,3-galactosyltransferase 5-like	33	6	9	9	9
PSOVI06g00590	putative ATPase N2B	33	12	13	11	8
PSOVI06g01450	UDP-glucuronic acid decarboxylase 1	33	11	20	14	10
PSOVI14g01230	rac GTPase-activating protein 1-like	33	8	5	8	9
PSOVI14g08590	diuretic hormone receptor-like	33	17	15	12	10
PSOVI17g06910	ERI1 exoribonuclease 3-like isoform X1	33	9	10	11	7
PSOVI22g00170	hemicentin-1 isoform X3	33	8	12	10	6
PSOVI22g01240	glutamate receptor kainate-like protein	33	20	21	13	23
PSOVI22g04310	molybdopterin synthase catalytic subunit	33	5	6	6	5
PSOVI26g00650	---NA---	33	5	8	8	7
PSOVI280g06570	probable glutamine-dependent NAD(+) synthetase	33	15	19	18	11
PSOVI283g00150	AT-rich interactive domain-containing protein 3C-like isoform X2	33	13	24	15	9
PSOVI283g03600	AT-rich interactive domain-containing protein 2 isoform X3	33	11	17	13	8
PSOVI284g04630	putative transferase CAF17 homolog, mitochondrial	33	5	8	7	8
PSOVI284g05960	V-type proton ATPase 116 kDa subunit a isoform X1	33	2	3	3	9
PSOVI288g01330	Transmembrane GTPase Marf	33	15	15	13	12
PSOVI301g01140	peptidyl-prolyl cis-trans isomerase G	33	13	17	14	10
PSOVI33g01240	protein farnesyltransferase/geranylgeranyltransferase type-1 subunit alpha	33	13	11	12	13
PSOVI36g04770	---NA---	33	14	9	7	6
PSOVI43g00490	tafazzin isoform X2	33	9	11	13	10
PSOVI43g00940	cleavage and polyadenylation specificity factor subunit 5	33	22	15	12	10
PSOVI43g01270	dnaJ homolog subfamily C member 16-like	33	22	27	22	17
PSOVI45g00300	pre-mRNA-splicing factor SYF1	33	7	11	10	6
PSOVI49g00270	prostaglandin E synthase 2	33	12	16	18	17
PSOVI66g00870	angiotensin-converting enzyme-like	33	2	5	6	4
PSOVI69g00440	Pancreas transcription factor 1 subunit alpha	33	4	8	5	11
PSOVI72g00380	2-acylglycerol O-acyltransferase 2-A-like	33	18	8	6	7
PSOVI89g00060	protein mahjong	33	13	15	13	15
PSOVI92g00080	nose resistant to fluoxetine protein 6-like isoform X1	33	4	4	3	2
PSOVI45g01280	polycomb group RING finger protein 3	33	27	26	19	17
PSOVI05g04040	ankyrin repeat domain-containing protein 16 isoform X1	32	9	20	18	13
PSOVI05g04060	DNA-directed RNA polymerase I subunit RPA49-like	32	25	21	20	16
PSOVI06g01170	---NA---	32	8	7	5	5
PSOVI14g02390	ER degradation-enhancing alpha-mannosidase-like protein 3	32	10	17	16	10
PSOVI14g03260	prominin-like protein isoform X1	32	18	23	20	16
PSOVI14g03270	General transcription factor IIE subunit 1	32	6	7	7	6
PSOVI14g03920	protein cramped-like	32	13	23	18	13
PSOVI14g05120	UDP-N-acetylglucosamine transferase subunit ALG14 homolog	32	14	20	20	15
PSOVI14g08650	zeta-sarcoglycan-like protein	32	9	4	6	5
PSOVI14g09460	glutamate receptor ionotropic, kainate 2-like	32	14	25	17	7
PSOVI17g00810	---NA---	32	8	3	2	1
PSOVI17g03540	Atg14-like protein	32	22	21	19	23
PSOVI17g04770	BTB/POZ domain-containing protein 1-like	32	6	1	1	1
[truncated: 1,076 more rows]

## Sheet: AM Cluster
Name	Description	Mean AF	Mean AM	Mean L	Mean P	Mean T
PSOVI22g04350	---NA---	2315	100105	71	71	115
PSOVI14g05340	---NA---	755	51378	44	46	54
PSOVI280g02150	---NA---	764	48052	33	32	45
PSOVI22g04380	---NA---	716	28673	21	19	19
PSOVI280g06090	hypothetical protein BLA29_006104	198	17496	11	12	15
PSOVI36g04310	muscle LIM protein 1-like	2716	8837	4855	6252	4708
PSOVI22g04360	---NA---	170	6188	4	4	7
PSOVI22g06220	secreted salivary gland peptide, putative	415	2743	2607	2142	1742
PSOVI36g04330	muscle LIM protein 1-like	508	2192	848	1671	986
PSOVI17g00140	---NA---	440	2048	427	349	194
PSOVI45g00360	---NA---	501	1832	992	1179	870
PSOVI22g06290	---NA---	93	1632	623	710	195
PSOVI05g00860	secreted salivary gland peptide, putative	318	1558	928	709	363
PSOVI63g00520	---NA---	485	1453	622	607	557
PSOVI295g00910	chorion peroxidase-like	174	1223	788	707	247
PSOVI05g04380	hypothetical protein BLA29_009247	360	1151	194	205	98
PSOVI294g00950	---NA---	129	1136	501	482	215
PSOVI63g00070	Paxillin, putative	310	1089	796	683	409
PSOVI26g00480	---NA---	18	1001	31	17	44
PSOVI05g02280	PDZ and LIM domain protein Zasp-like isoform X1	182	826	356	449	351
PSOVI43g00870	Alpha-actinin, sarcomeric	227	823	372	534	366
PSOVI36g00720	hypothetical protein BLA29_013675, partial	257	816	351	461	402
PSOVI17g00030	histone H3	576	781	13	15	19
PSOVI26g02240	transforming growth factor-beta-induced protein ig-h3-like	62	701	369	436	142
PSOVI283g00380	hypothetical protein BLA29_000986	252	698	364	481	442
PSOVI17g04960	---NA---	153	663	26	195	103
PSOVI05g02880	WAS/WASL-interacting protein family member 2-like	130	594	267	321	206
PSOVI22g02160	---NA---	50	530	169	214	24
PSOVI05g03870	titin-like isoform X1	60	515	117	213	64
PSOVI14g09370	microtubule-actin cross-linking factor 1-like	206	512	361	298	120
PSOVI14g09180	RING finger protein nhl-1	73	482	341	329	89
PSOVI14g08510	Paxillin-like protein	92	481	295	321	170
PSOVI45g01390	glycerol-3-phosphate acyltransferase 3-like	143	461	98	76	60
PSOVI22g06400	---NA---	1	456	0	1	1
PSOVI22g03100	hypothetical protein BLA29_011558	47	441	20	35	17
PSOVI36g00220	hypothetical protein QR98_0018550	130	424	218	216	87
PSOVI58g00470	galectin-4 isoform X1	297	409	221	223	184
PSOVI05g05660	secreted protein, putative	36	388	189	243	106
PSOVI292g00830	paramyosin-like isoform X1	124	386	134	235	187
PSOVI292g02140	long-chain-fatty-acid--CoA ligase 4-like	67	379	103	122	37
PSOVI298g00170	---NA---	156	352	188	164	137
PSOVI20g01740	hypothetical protein BLA29_003425, partial	1	349	5	4	2
PSOVI280g01930	Mid1-interacting protein	158	342	270	188	123
PSOVI72g00610	actin-binding Rho-activating protein-like	57	325	120	197	175
PSOVI22g02660	hypothetical protein BLA29_009856	4	321	1	1	10
PSOVI288g00860	calmodulin-A-like isoform X1	95	321	242	236	151
PSOVI05g02270	PDZ and LIM domain protein Zasp	101	312	171	213	158
PSOVI283g00030	flavin-containing monooxygenase FMO GS-OX5-like	145	310	225	234	166
PSOVI301g01600	hypothetical protein BLA29_013919, partial	77	309	207	194	97
PSOVI05g00680	fatty acid synthase-like	47	308	93	100	91
PSOVI38g01950	L-threonine 3-dehydrogenase, mitochondrial-like	54	306	170	147	84
PSOVI22g08490	filamin-A isoform X5	98	297	155	199	74
PSOVI22g01970	sorbin and SH3 domain-containing protein 1-like protein	63	295	205	191	118
PSOVI44g00560	cyclin-dependent kinases regulatory subunit	472	294	20	24	28
PSOVI36g04680	F-box only protein 32	57	287	188	154	118
PSOVI33g01520	heparin-binding protein-like protein	126	286	157	153	121
PSOVI26g01670	---NA---	35	280	213	144	70
PSOVI36g03490	---NA---	123	273	99	109	76
PSOVI17g02040	liprin-beta-1-like isoform X2	76	267	170	130	70
PSOVI38g01100	Glutathione S-transferase delta class 3	87	264	23	22	38
PSOVI17g00040	hypothetical protein QR98_0019210, partial	44	262	102	134	41
PSOVI08g00170	hypothetical protein BLA29_008731	28	256	163	129	39
PSOVI43g00090	hypothetical protein BLA29_003447	41	249	79	99	31
PSOVI66g00440	---NA---	3	244	0	0	3
PSOVI43g01220	ubiquitin-conjugating enzyme E2-17 kDa	149	237	141	137	118
PSOVI05g04860	pyrroline-5-carboxylate reductase	6	235	8	7	12
PSOVI284g02750	ankyrin repeat and SOCS box protein 3-like	64	232	131	97	78
PSOVI283g06980	hypothetical protein BLA29_003565	4	231	66	45	9
PSOVI280g00710	vinculin-like isoform X1	88	223	168	155	111
PSOVI36g01280	---NA---	93	198	85	96	59
PSOVI05g01290	sterile alpha and TIR motif-containing protein 1 isoform X1	66	197	89	117	67
PSOVI286g01880	hypothetical protein BLA29_000566	93	196	43	38	43
PSOVI05g05570	---NA---	38	193	64	57	16
PSOVI05g03800	peptidase C97-like protein	54	188	85	102	88
PSOVI20g01640	2,3-bisphosphoglycerate-independent phosphoglycerate mutase-like	171	188	148	112	100
PSOVI22g04120	hydrolase/acyltransferase, putative	35	187	126	126	61
PSOVI294g02200	transcription factor SPT20 homolog isoform X1	39	179	115	129	46
PSOVI33g00330	Neprilysin 2-like protein	33	179	114	82	44
PSOVI22g07700	---NA---	52	174	87	104	52
PSOVI52g00770	2-oxoisovalerate dehydrogenase subunit alpha, mitochondrial-like	83	172	127	122	133
PSOVI43g01700	pyrroline-5-carboxylate reductase 3-like isoform X1	1	170	1	1	5
PSOVI22g07650	acyl-CoA desaturase-like	2	169	1	1	1
PSOVI301g01230	zinc transporter ZIP10-like	89	169	59	46	39
PSOVI22g04320	lipoma-preferred partner homolog	95	165	101	113	87
PSOVI45g01120	---NA---	20	165	75	102	35
PSOVI49g00880	pyrroline-5-carboxylate reductase 3-like	25	164	105	80	41
PSOVI17g08270	charged multivesicular body protein 3-like	102	163	139	136	99
PSOVI280g05960	DFP2-like protein	31	160	47	66	13
PSOVI52g00930	probable small nuclear ribonucleoprotein Sm D2	191	160	125	107	103
PSOVI77g00420	hypothetical protein BLA29_004856	45	160	62	102	95
PSOVI44g00790	---NA---	31	158	29	17	35
PSOVI283g06070	ras-related protein Ral-a isoform X3	15	156	67	64	61
PSOVI288g00470	---NA---	27	156	112	132	25
PSOVI36g01120	hypothetical protein BLA29_005657, partial	217	154	104	83	71
PSOVI09g00840	phosphatidate phosphatase LPIN2	121	152	113	127	112
PSOVI17g03570	dual specificity protein phosphatase 3	31	151	56	74	79
PSOVI36g03450	cystathionine gamma-lyase-like	93	150	138	111	79
PSOVI05g00720	C2 domain-containing protein 2-like isoform X4	64	148	91	86	63
PSOVI17g03610	serine/threonine-protein kinase tricorner isoform X5	53	147	106	104	68
PSOVI36g02830	integrin alpha-PS2-like	44	147	55	65	85
PSOVI14g00510	soluble guanylate cyclase 88E-like	1	146	1	1	0
PSOVI280g05140	Alkaline ceramidase	50	146	85	72	57
PSOVI22g07170	wiskott-Aldrich syndrome protein	133	144	96	74	55
PSOVI26g00470	---NA---	15	144	14	11	14
PSOVI295g01200	dual specificity protein kinase CLK2 isoform X2	107	144	71	84	46
PSOVI52g00910	cystatin-like protein	8	144	0	0	0
PSOVI22g07680	hypothetical protein QR98_0038510	43	143	69	82	54
PSOVI36g03050	small heat shock protein p26	61	143	74	83	93
PSOVI283g01220	Protein FAM214A	44	142	81	80	36
PSOVI38g01060	uncharacterized protein Dmel_CG33170, isoform B	2	142	0	1	3
PSOVI49g01010	---NA---	30	142	93	87	66
PSOVI72g00300	---NA---	52	142	12	7	12
PSOVI288g01650	Cytochrome c oxidase assembly protein COX11, mitochondrial	68	141	68	81	67
PSOVI17g07840	histone H2B	118	140	47	28	39
PSOVI36g02920	ABC transporter G family member 20 isoform X2	23	140	54	46	40
PSOVI283g03620	retrotransposon unclassified	25	139	22	18	16
PSOVI283g07440	protein phosphatase 1 regulatory subunit 12A	48	137	101	111	48
PSOVI09g01030	adenylyl cyclase-associated protein 1 isoform X2	32	133	57	96	45
PSOVI22g06250	---NA---	31	133	6	4	6
PSOVI14g06920	Bis(5'-adenosyl)-triphosphatase enpp4	8	131	0	0	1
PSOVI33g00620	serine/threonine-protein kinase SBK1-like	19	131	57	79	43
PSOVI283g00250	uncharacterized UDP-glucosyltransferase YjiC-like	40	129	51	59	98
PSOVI284g01720	NADP-dependent malic enzyme-like	65	129	93	75	38
PSOVI17g03740	sphingomyelin synthase-related protein 1-like	92	128	113	116	95
PSOVI280g06350	ubiquitin-conjugating enzyme E2, putative	27	128	3	1	3
PSOVI20g02360	microtubule-associated protein futsch isoform X1	22	123	68	72	17
PSOVI66g00240	aquaporin-10-like isoform X3	44	121	69	73	57
PSOVI14g02470	---NA---	54	120	74	94	73
PSOVI22g06390	hypothetical protein BLA29_004412	6	120	1	1	2
PSOVI20g00810	muscle M-line assembly protein unc-89-like	22	118	40	59	52
PSOVI294g01650	hypothetical protein QR98_0082160	1	116	0	0	4
PSOVI44g00220	Solute carrier family 12 member 2	82	116	75	71	38
PSOVI94g00040	---NA---	86	116	14	10	29
PSOVI17g04430	NAD kinase-like isoform X2	62	115	47	42	31
PSOVI20g02240	---NA---	37	115	57	60	41
PSOVI22g01650	---NA---	1	114	1	2	7
PSOVI36g04360	kinase C delta type homolog	23	114	53	59	26
PSOVI36g04390	kelch domain-containing protein 2-like isoform X1	82	114	90	83	84
PSOVI52g00520	transmembrane protein 85-like protein	2	114	2	1	5
PSOVI22g00440	glutamate-gated chloride channel-like	32	113	81	65	31
PSOVI283g05110	furin-like protease 2	39	113	66	60	43
PSOVI80g00300	serine/threonine-protein kinase ULK1-like	26	113	61	56	51
PSOVI280g04010	---NA---	33	110	91	85	68
PSOVI20g03290	protein spaetzle 3-like	3	109	14	6	3
PSOVI280g03380	talin-1 isoform X1	24	109	77	71	62
PSOVI77g00450	transmembrane protein 117-like isoform X1	60	109	44	54	25
PSOVI284g00420	---NA---	17	108	74	82	28
PSOVI291g01380	twitchin-like isoform X2	18	108	32	50	30
PSOVI44g00690	NECAP-like protein CG9132	133	108	66	51	57
PSOVI73g00250	protein MEMO1	133	108	49	42	45
PSOVI22g07060	protein phosphatase 1L	57	107	53	61	37
PSOVI09g01180	---NA---	1	106	1	2	4
PSOVI22g08250	E3 ubiquitin-protein ligase HUWE1 isoform X2	60	106	94	81	63
PSOVI45g00780	Transcription elongation factor B polypeptide 3	95	104	66	63	45
PSOVI14g02960	nuclear distribution protein nudE-like protein	58	102	25	20	13
PSOVI52g00490	heat shock 70 kDa protein cognate 4-like	124	102	30	25	26
PSOVI05g01030	epidermal retinol dehydrogenase 2-like	36	102	92	95	85
PSOVI05g05770	serine/threonine-protein phosphatase 2B catalytic subunit 2-like isoform X3	10	100	55	66	21
PSOVI08g00180	pleckstrin homology domain-containing family G member 5 isoform X2	11	100	35	38	18
PSOVI44g01430	solute carrier organic anion transporter family member 2A1-like	77	100	69	76	76
PSOVI283g06970	long-chain-fatty-acid--CoA ligase 4-like	3	99	56	32	5
PSOVI49g00730	---NA---	75	99	3	5	3
PSOVI295g01310	papain family cysteine protease	0	98	0	0	0
PSOVI44g00640	nuclear hormone receptor HR96	50	98	52	59	38
PSOVI286g00720	actin-binding LIM protein 3-like	17	97	66	55	24
PSOVI30g00060	---NA---	10	97	10	8	4
PSOVI17g07430	TB2/DP1, HVA22 family	36	96	40	51	39
PSOVI298g00570	cytochrome P450-like protein	53	96	27	29	40
PSOVI298g02130	rho guanine nucleotide exchange factor 12-like protein	44	94	62	51	42
PSOVI14g02540	pyruvate carboxylase, mitochondrial isoform X1	56	93	62	63	41
PSOVI33g00010	ran-binding protein 3	84	93	64	49	43
PSOVI81g00310	probable RNA-binding protein 46	21	93	19	35	10
PSOVI14g11030	ubiquitin domain-containing protein UBFD1-like	44	92	32	30	24
PSOVI38g01130	hypothetical protein BLA29_005553, partial	104	92	43	47	48
PSOVI280g02530	neuron navigator 2	43	91	56	45	25
PSOVI283g03770	ubiquitin conjugation factor E4 B	50	91	71	67	43
PSOVI17g01910	micronuclear linker histone polyprotein-like	60	90	58	58	45
PSOVI280g02350	protein phosphatase inhibitor 2-like	72	90	31	28	19
PSOVI69g00060	dual specificity phosphatase-like protein 2	45	90	48	53	55
PSOVI09g01020	MORN repeat containing protein	26	88	47	57	31
PSOVI26g00690	---NA---	17	88	59	46	18
PSOVI17g00050	hypothetical protein BLA29_006821, partial	22	87	24	35	23
PSOVI283g00080	manganese-dependent ADP-ribose/CDP-alcohol diphosphatase	37	87	52	38	27
PSOVI17g00830	flocculation protein FLO11-like	12	86	47	68	20
PSOVI283g03630	TNF receptor-associated factor 3	16	85	50	33	21
PSOVI72g00150	Cob(I)yrinic acid a,c-diamide adenosyltransferase, mitochondrial	76	85	43	38	53
PSOVI20g02990	hypothetical protein BLA29_004507	23	84	24	23	39
PSOVI09g01150	E3 ubiquitin-protein ligase UBR4	25	83	56	43	31
PSOVI45g00630	hypothetical protein BLA29_001413	48	83	28	28	15
PSOVI17g01050	N2227-like protein	13	82	0	1	3
PSOVI280g05880	WW domain-containing transcription regulator protein 1	16	82	42	46	30
PSOVI14g09190	RING finger protein nhl-1-like	13	81	13	14	29
PSOVI286g02210	NAD-dependent protein deacylase sirtuin-5, mitochondrial	44	81	54	46	42
PSOVI17g04040	hypothetical protein BLA29_011994, partial	21	80	42	52	24
PSOVI283g07620	peptidyl-prolyl cis-trans isomerase FKBP4	73	80	55	43	28
PSOVI298g01960	receptor-type tyrosine-protein phosphatase kappa-like	23	80	33	41	22
PSOVI286g01190	probable E3 ubiquitin-protein ligase makorin-1 isoform X1	112	79	41	36	26
PSOVI301g00940	probable pseudouridine-5'-phosphatase	32	79	50	54	33
PSOVI301g00630	cleft lip and palate transmembrane protein 1 homolog	75	78	42	41	37
PSOVI301g01640	aquaporin-9-like isoform X2	32	78	18	21	44
PSOVI36g00760	secreted salivary gland peptide, putative	28	78	60	50	29
PSOVI86g00150	Coiled-coil-helix-coiled-coil-helix domain-containing protein 1	51	78	29	22	32
PSOVI14g00250	choline/ethanolaminephosphotransferase 1 isoform X3	69	77	48	39	40
PSOVI294g02380	---NA---	38	77	13	6	15
PSOVI280g04940	enolase-phosphatase E1-like	1	76	1	1	3
PSOVI286g00730	hypothetical protein QR98_0016360	14	75	37	42	35
PSOVI49g00490	elongation of very long chain fatty acids protein AAEL008004-like	70	75	29	19	8
PSOVI14g06110	alanine aminotransferase 1	58	75	61	62	61
PSOVI22g03760	hypothetical protein RF11_13861	31	74	24	23	19
PSOVI283g05480	corticotropin-releasing factor-binding protein	1	74	0	1	3
PSOVI43g00760	protein tamozhennic	59	74	51	43	32
PSOVI280g02820	pyrroline-5-carboxylate reductase 3-like	8	73	3	4	7
PSOVI291g01080	---NA---	7	73	47	41	24
PSOVI301g03190	---NA---	106	73	6	5	6
PSOVI43g01350	LIM domain only protein 3-like	7	73	45	29	11
PSOVI17g01210	Voltage-dependent calcium channel type D subunit alpha-1	6	72	23	23	13
PSOVI280g00430	nuclear factor I, putative	19	72	44	36	31
PSOVI77g00390	S-methyl-5'-thioadenosine phosphorylase-like	22	72	6	13	23
PSOVI283g00410	Matrix metalloproteinase-14	37	72	51	39	13
PSOVI20g00670	basic helix-loop-helix transcription factor amos-like	0	71	3	1	1
PSOVI301g03250	steroid dehydrogenase	11	71	20	14	9
PSOVI20g00460	solute carrier family 35 member G1-like	47	70	44	43	21
PSOVI280g02000	long-chain-fatty-acid--CoA ligase 4 isoform X1	5	70	31	26	11
PSOVI45g01060	FERM, RhoGEF and pleckstrin domain-containing protein 2	32	70	51	45	27
PSOVI49g00310	phospholipase ABHD3	57	69	48	38	30
PSOVI86g00070	39S ribosomal protein L12, mitochondrial	93	69	38	35	39
PSOVI05g03510	TBC1 domain family member 20	40	68	9	10	9
PSOVI45g01110	serine/threonine-protein kinase TAO3-like isoform X1	11	68	25	31	35
PSOVI38g01420	hypothetical protein BLA29_006862, partial	45	68	62	54	41
PSOVI17g04750	BTB/POZ domain-containing protein 2-like	73	67	4	2	2
PSOVI22g07260	serpin B3-like	80	67	39	36	27
PSOVI280g03150	transcription initiation factor TFIID subunit 11	1	67	2	2	2
PSOVI292g01970	prostatic acid phosphatase-like	23	67	1	1	1
PSOVI280g00940	very-long-chain 3-oxoacyl-CoA reductase	22	66	29	33	19
PSOVI292g02040	---NA---	0	66	0	1	2
PSOVI43g00340	zinc finger protein 182	9	66	46	31	10
PSOVI09g00410	ras-related protein Rab-30-like	48	65	30	27	29
PSOVI22g01250	---NA---	74	65	38	33	34
PSOVI52g00840	cysteine-rich motor neuron 1 protein-like	43	65	18	21	16
PSOVI280g05230	---NA---	44	64	17	21	27
PSOVI292g02460	IBR domain containing protein	9	64	20	33	13
PSOVI14g08520	hypothetical protein BLA29_004442	25	63	24	27	41
PSOVI17g04970	acetyl-CoA carboxylase	55	63	34	32	41
PSOVI08g00530	hypothetical protein BLA29_007785	24	63	43	37	21
PSOVI05g05460	tyrosine-protein kinase SRK2-like	4	62	44	37	11
PSOVI33g00460	ras association domain-containing protein 8 isoform X1	32	62	27	17	13
PSOVI43g00530	bolA-like protein 2	46	62	9	11	13
PSOVI17g04090	hypothetical protein BLA29_010590, partial	2	61	11	10	5
PSOVI22g00540	---NA---	4	61	11	9	10
PSOVI26g00770	Down syndrome cell adhesion molecule-like protein Dscam2	9	61	11	7	17
PSOVI280g03950	CAMK/CAMKL/AMPK protein kinase	0	61	0	0	0
PSOVI286g02260	---NA---	54	61	29	28	34
PSOVI301g01470	hypothetical protein BLA29_008835	1	61	1	1	3
PSOVI09g00240	APOBEC1 complementation factor-like isoform X2	43	60	0	2	3
PSOVI280g03440	receptor-type tyrosine-protein phosphatase alpha-like	6	60	41	39	9
PSOVI295g01030	chorion peroxidase-like	18	60	42	35	13
PSOVI44g00810	CAMK family protein kinase	2	60	1	1	1
PSOVI52g00690	phosphatidylserine synthase 1	66	60	43	40	31
PSOVI22g04100	hypothetical protein BLA29_002921, partial	9	59	27	25	11
PSOVI283g07760	DNA repair endonuclease XPF	33	59	4	4	3
PSOVI298g01130	dnaJ homolog subfamily B member 6 isoform X2	43	59	33	34	19
PSOVI05g04080	Niemann-Pick C1 protein	3	58	14	17	4
PSOVI283g00540	Phospholipase A2	18	58	39	36	17
PSOVI86g00040	---NA---	1	58	0	0	0
PSOVI26g03850	phosphatidylinositol 3-kinase regulatory subunit alpha isoform X2	5	57	44	31	8
PSOVI284g02530	---NA---	16	57	27	38	18
PSOVI298g01260	Der f 4 allergen	22	57	50	32	25
PSOVI301g00590	mitogen-activated protein kinase kinase kinase kinase 5-like	37	57	49	40	26
PSOVI89g00130	homeobox protein vab-15-like	51	57	18	18	14
PSOVI280g01290	dimethyladenosine transferase 1, mitochondrial	28	56	20	22	23
PSOVI44g00200	Transmembrane protein 65	23	56	40	40	31
PSOVI292g01130	---NA---	1	55	1	1	6
PSOVI298g00030	fasciclin-2 isoform X2	27	55	33	28	34
PSOVI66g00370	Transferrin	62	55	12	13	7
PSOVI05g02580	---NA---	20	54	19	26	27
PSOVI14g05830	hypothetical protein QR98_0019060	10	54	24	24	8
PSOVI22g06520	---NA---	1	54	14	6	2
PSOVI22g07410	---NA---	10	54	4	3	21
PSOVI280g05710	---NA---	3	54	4	3	6
PSOVI294g02000	eye-specific diacylglycerol kinase-like isoform X1	24	54	41	31	18
PSOVI36g02850	acetylcholinesterase, putative	10	54	24	24	11
PSOVI86g00110	glutamine-rich protein 2	27	54	2	1	5
PSOVI280g05640	glycogen debranching enzyme isoform X2	23	54	54	50	48
PSOVI17g01120	39S ribosomal protein L41, mitochondrial	32	53	16	20	23
PSOVI283g00500	Serine/threonine-protein phosphatase BSU1	37	53	14	12	3
PSOVI292g00200	hypothetical protein BLA29_001797	6	53	34	31	21
PSOVI22g06600	hypothetical protein BLA29_001171	4	52	14	12	7
PSOVI22g07320	---NA---	58	52	6	7	6
PSOVI284g02990	---NA---	21	52	22	25	14
PSOVI288g01640	---NA---	4	52	17	32	17
PSOVI52g00540	synaptosomal-associated protein 29-like	69	52	38	37	31
PSOVI298g00760	nudix hydrolase 8-like isoform X2	22	52	21	22	26
PSOVI05g04290	hypothetical protein BLA29_010562, partial	0	51	1	1	0
PSOVI301g02600	peptidyl-tRNA hydrolase	69	51	18	19	23
PSOVI38g01800	sorbitol dehydrogenase	43	51	1	0	2
PSOVI08g00200	pleckstrin homology domain-containing family G member 5-like isoform X1	4	50	5	8	9
PSOVI284g01890	hypothetical protein BLA29_003278	5	50	11	17	9
PSOVI36g00230	---NA---	10	50	32	26	19
PSOVI44g00800	---NA---	18	50	6	14	11
PSOVI22g08700	---NA---	1	49	0	0	1
PSOVI283g07390	breast cancer anti-estrogen resistance protein 3-like	10	49	10	9	9
PSOVI286g03300	G-protein coupled receptor GRL101-like isoform X1	6	49	5	3	3
PSOVI302g00270	---NA---	52	49	22	27	21
PSOVI38g01140	Homeobox protein goosecoid	72	49	23	24	11
PSOVI14g04850	fasciculation and elongation protein zeta-2	12	48	36	35	20
PSOVI288g01630	---NA---	9	48	23	11	6
PSOVI45g01590	putative oxidoreductase GLYR1 homolog	24	48	43	31	23
PSOVI58g00030	polynucleotide 5'-hydroxyl-kinase NOL9	43	48	34	24	20
PSOVI294g01390	low-density lipoprotein receptor-related protein 2	10	48	33	26	31
PSOVI17g01350	hypothetical protein BLA29_000092	6	47	15	24	23
PSOVI17g01620	---NA---	1	47	1	1	1
PSOVI22g01570	vesicle-associated membrane protein-associated protein A	13	47	6	5	3
PSOVI283g00240	nicotinamide riboside kinase 1	41	47	13	13	12
PSOVI41g00210	spectrin alpha chain	9	47	16	30	19
PSOVI44g00230	solute carrier family 12 member 1-like isoform X2	39	47	22	26	22
PSOVI49g00680	ninjurin-2 isoform X1	45	47	15	16	11
PSOVI58g00040	tau-tubulin kinase 2	6	47	29	23	17
PSOVI05g02400	calcium release-activated calcium channel protein 1 isoform X3	21	46	30	28	21
PSOVI20g03530	DFP2-like protein	5	46	19	20	4
PSOVI301g02830	---NA---	1	46	0	0	1
PSOVI34g00330	arrestin domain-containing protein 2 isoform X1	12	46	30	23	10
PSOVI49g00720	Cuticle protein 16.8	5	46	0	2	2
PSOVI17g03070	FH1/FH2 domain-containing protein 3-like	20	45	33	30	17
PSOVI38g00710	---NA---	10	45	2	3	3
PSOVI58g01160	Methyltransferase type 11	10	45	1	1	1
PSOVI17g02140	serine/arginine repetitive matrix protein 1-like	24	45	42	32	17
PSOVI17g01490	formin-binding protein 1-like isoform X1	9	45	38	31	26
PSOVI05g05280	hypothetical protein BLA29_009870, partial	15	44	18	22	18
PSOVI14g04880	---NA---	12	44	4	2	3
PSOVI294g01990	eye-specific diacylglycerol kinase isoform X3	20	44	20	17	15
PSOVI301g02960	Cytochrome b561-like protein	1	44	0	2	4
PSOVI36g00800	adipocyte plasma membrane-associated protein-like	4	44	8	12	8
PSOVI72g00510	hypothetical protein QR98_0067830	7	44	24	19	13
PSOVI36g00730	hypothetical protein BLA29_005939	12	44	23	26	9
PSOVI14g03150	---NA---	40	43	21	23	20
PSOVI14g08030	Acyl-CoA-binding protein	2	43	21	25	11
PSOVI22g00490	hypothetical protein BLA29_001028	1	43	2	4	9
PSOVI22g03770	PREDICTED: uncharacterized protein LOC107365647 isoform X2	4	43	15	15	4
PSOVI22g07710	hypothetical protein BLA29_003758, partial	9	43	13	14	19
PSOVI283g04350	degenerin-like protein	4	43	26	29	13
PSOVI284g03770	protein dopey-1-like isoform X1	18	43	31	27	18
PSOVI301g03130	probable palmitoyltransferase ZDHHC11	19	43	35	22	11
PSOVI43g01870	potassium channel subfamily K member 4-like	32	43	28	31	20
PSOVI20g01700	thioredoxin domain-containing protein 11	36	42	35	31	23
PSOVI20g02920	---NA---	10	42	28	31	11
PSOVI36g04280	hypothetical protein BLA29_001614	28	42	1	2	1
PSOVI36g04740	adiponectin receptor protein-like	14	42	10	7	10
PSOVI73g00390	hypothetical protein BLA29_003204	39	42	1	1	4
PSOVI77g00250	signal-induced proliferation-associated 1-like protein 2 isoform X1	22	42	24	18	19
PSOVI08g00220	---NA---	17	41	2	5	8
PSOVI22g01640	calbindin-32 isoform X2	2	41	12	10	5
PSOVI22g02450	---NA---	21	41	11	9	6
PSOVI22g02880	pseudouridine-5'-phosphatase	33	41	9	13	10
PSOVI22g06360	hypothetical protein BLA29_010414, partial	1	41	2	1	2
PSOVI283g00530	signal transducer and activator of transcription 5B isoform X1	5	41	20	17	13
PSOVI291g01330	MAM and LDL-receptor class A domain-containing protein 2-like	7	41	26	21	14
PSOVI66g00880	sterol O-acyltransferase 1	3	41	8	14	5
PSOVI295g01190	hypothetical protein BLA29_003103	27	41	36	35	28
PSOVI294g00970	---NA---	6	41	41	41	32
PSOVI05g01790	fructose-bisphosphate aldolase isoform X1	17	40	3	6	3
PSOVI14g04550	EH domain-containing protein 3	36	40	27	27	29
PSOVI17g06510	unconventional myosin-IXa-like isoform X5	26	40	26	23	22
PSOVI20g03010	hypothetical protein BLA29_009516, partial	10	40	17	14	26
PSOVI22g03010	adenylate cyclase type 2	6	40	29	20	15
PSOVI22g06330	hypothetical protein BLA29_000474	15	40	5	9	17
PSOVI286g02410	hypothetical protein BLA29_005765	1	40	0	0	1
PSOVI286g03250	aquaporin-11-like isoform X1	17	40	18	25	15
PSOVI291g01700	phosphatidylinositol 4-phosphate 5-kinase type-1 alpha-like	27	40	20	19	19
PSOVI301g02920	F-box/LRR-repeat protein 21	10	40	17	20	8
PSOVI66g00400	multiple C2 and transmembrane domain-containing protein 1-like isoform X4	5	40	26	23	11
PSOVI72g00250	uncharacterized oxidoreductase MexAM1_META1p0182-like	21	40	29	25	25
PSOVI283g02960	transmembrane protein 68 isoform X1	4	39	26	26	5
PSOVI291g00230	---NA---	13	39	2	3	3
PSOVI292g02600	helix-loop-helix protein 1	4	39	10	6	4
PSOVI301g00740	signal peptide peptidase-like protein	11	39	6	5	8
PSOVI36g02250	adenylate cyclase type 2	4	39	5	7	5
PSOVI14g09380	Microtubule-actin cross-linking factor 1-like protein	8	38	18	16	15
PSOVI291g01240	enolase-phosphatase E1-like	0	38	0	0	1
PSOVI301g02370	voltage-dependent calcium channel type A subunit alpha-1-like	27	38	16	11	13
PSOVI291g01090	sodium/hydrogen exchanger 3-like isoform X1	4	38	22	17	17
PSOVI22g06990	A disintegrin and metalloproteinase with thrombospondin motifs 20	5	38	16	11	6
PSOVI14g04060	hypothetical protein BLA29_004662	8	37	27	21	8
PSOVI14g09530	hypothetical protein BLA29_006159, partial	3	37	2	2	7
PSOVI22g02330	---NA---	0	37	0	0	1
PSOVI26g03730	aurora kinase C isoform X1	40	37	2	3	2
PSOVI283g04470	hypothetical protein BLA29_013187	46	37	19	23	12
PSOVI292g01420	lymphoid-retiricted membrane protein, jaw1-like protein	16	37	27	22	11
PSOVI43g00360	laminin subunit alpha-1 isoform X1	15	37	22	24	20
PSOVI81g00050	ryanodine receptor	11	37	12	18	18
PSOVI14g10910	hypothetical protein BLA29_000448, partial	1	36	1	1	2
PSOVI17g00710	methylmalonic aciduria and homocystinuria type D protein, mitochondrial isoform X1	43	36	22	25	23
PSOVI17g02060	---NA---	12	36	11	9	14
PSOVI286g00880	histone demethylase UTY isoform X1	17	36	31	23	13
PSOVI86g00280	Monocarboxylate transporter 12	9	36	27	26	17
PSOVI14g03870	hypothetical protein BLA29_001058, partial	4	35	10	11	11
PSOVI20g00100	hypothetical protein BLA29_006402	6	35	19	10	10
PSOVI283g01950	hypothetical protein BLA29_014870, partial	5	35	12	12	11
PSOVI292g00610	serine/arginine repetitive matrix protein 1-like isoform X1	3	35	12	21	5
PSOVI294g01550	zinc finger protein 358-like	3	35	9	7	15
PSOVI41g00660	spondin-1-like isoform X1	5	35	15	15	10
PSOVI09g02120	protein FAM151B-like	48	34	10	5	3
PSOVI14g08270	gamma-aminobutyric acid receptor subunit beta-like	1	34	9	7	2
PSOVI20g02000	arginine kinase	0	34	1	1	1
PSOVI22g00010	transmembrane emp24 domain-containing protein 2	2	34	0	1	3
PSOVI283g03120	hypothetical protein BLA29_002060	3	34	11	8	5
PSOVI288g01000	inhibitor of growth protein 5	47	34	19	17	16
PSOVI33g00750	unconventional myosin-Va	24	34	24	22	19
PSOVI49g00500	elongation of very long chain fatty acids protein AAEL008004-like	2	34	8	5	2
PSOVI58g00020	protein cornichon homolog 4	49	34	10	10	12
PSOVI72g00460	SET and MYND domain-containing protein 4	5	34	15	11	5
PSOVI09g01450	---NA---	1	33	1	0	1
PSOVI14g08760	hypothetical protein BLA29_006064	35	33	7	6	7
PSOVI14g10450	gilgamesh-like protein	2	33	5	4	5
PSOVI14g10900	beta-1,3-galactosyltransferase 1-like	22	33	9	7	11
PSOVI17g04340	Aspartate aminotransferase, mitochondrial	6	33	3	5	5
PSOVI17g05010	poly(A) polymerase type 3	38	33	21	18	14
PSOVI20g00550	85/88 kDa calcium-independent phospholipase A2	14	33	25	29	16
PSOVI280g00660	Ethanolamine kinase 1	24	33	15	13	10
PSOVI280g05130	synaptic functional regulator FMR1-like isoform X2	41	33	6	15	17
PSOVI291g00760	protein lifeguard 1-like	10	33	11	10	8
PSOVI301g01720	tudor and KH domain-containing protein	50	33	15	15	11
PSOVI38g00260	spindle assembly checkpoint kinase-like	17	33	1	2	3
PSOVI44g01170	hypothetical protein BLA29_010111	29	33	14	12	11
PSOVI58g00760	pre-mRNA-splicing factor ISY1 homolog	49	33	15	12	11
PSOVI86g00210	phosphorylase b kinase gamma catalytic chain, skeletal muscle/heart isoform isoform X2	17	33	23	24	19
PSOVI09g01630	sodium-dependent phosphate transport protein 2B-like	4	32	18	13	10
PSOVI17g04840	sodium-dependent nutrient amino acid transporter 1-like	7	32	9	13	8
PSOVI288g01710	TWiK family of potassium channels protein 18-like	6	32	14	17	12
PSOVI298g00810	Serine/threonine-protein phosphatase 5	16	32	20	25	14
PSOVI52g00070	MOB kinase activator-like 2	29	32	15	14	16
PSOVI81g00060	protein ABHD17B-like	7	32	2	2	2
PSOVI17g01470	---NA---	16	32	22	17	12
PSOVI17g01520	---NA---	1	31	7	5	4
PSOVI17g03640	neural-cadherin isoform X5	14	31	14	11	20
PSOVI17g06660	hypothetical protein QR98_0062890	29	31	24	19	12
PSOVI22g05060	cell cycle checkpoint control protein RAD9B	38	31	4	4	3
PSOVI26g01180	---NA---	20	31	4	2	2
PSOVI05g00840	alpha-(1,6)-fucosyltransferase	4	30	15	14	7
PSOVI08g00100	ABC transporter G family member 20-like isoform X3	5	30	14	12	10
PSOVI14g03790	protein ALP1-like	45	30	12	11	8
PSOVI17g00060	hypothetical protein BLA29_003975	10	30	4	8	14
PSOVI17g04030	hypothetical protein BLA29_014647, partial	13	30	20	21	16
PSOVI20g02470	hypothetical protein BLA29_010865, partial	5	30	16	18	12
PSOVI26g00780	Down syndrome cell adhesion molecule-like protein Dscam2	5	30	2	0	10
PSOVI26g01730	pyrroline-5-carboxylate reductase 3-like	0	30	2	1	1
PSOVI280g03390	putative E3 ubiquitin-protein ligase makorin-2	48	30	8	8	7
PSOVI283g07230	Proclotting enzyme	12	30	19	14	13
PSOVI284g01920	sodium- and chloride-dependent glycine transporter 2-like	10	30	18	19	16
PSOVI292g00230	hypothetical protein QR98_0062890	0	30	0	1	2
PSOVI302g00250	protein NRDE2 homolog	20	30	8	8	9
PSOVI33g00880	enolase-phosphatase E1	7	30	3	2	3
PSOVI08g00190	pleckstrin homology domain-containing family G member 5-like isoform X3	2	29	4	7	6
PSOVI09g00900	---NA---	19	29	3	5	4
PSOVI14g02760	structural maintenance of chromosomes protein 5	19	29	27	26	18
PSOVI20g02450	TWiK family of potassium channels protein 18-like	20	29	18	18	13
PSOVI22g01810	---NA---	0	29	0	0	2
PSOVI22g06610	---NA---	2	29	8	8	6
PSOVI288g01160	insulin receptor	13	29	13	13	12
PSOVI80g00070	TLC domain-containing protein 2-like	24	29	19	14	8
PSOVI83g00090	hypothetical protein BLA29_012510, partial	11	29	13	11	8
PSOVI14g01540	histone-lysine N-methyltransferase SMYD3 isoform X2	29	28	5	7	2
PSOVI14g07250	extracellular serine/threonine protein CG31145	3	28	21	17	7
PSOVI14g08710	ras-like protein family member 10B	2	28	22	12	2
PSOVI20g00730	anoctamin-10-like isoform X5	11	28	15	17	15
PSOVI22g01720	---NA---	0	28	1	1	3
PSOVI283g04370	pachytene checkpoint protein 2 homolog	47	28	3	5	8
PSOVI288g02420	transmembrane protease serine 9-like	0	28	0	1	1
PSOVI295g00240	helicase SKI2W-like	26	28	11	10	8
PSOVI301g02510	testis-specific serine/threonine-protein kinase 1	4	28	12	10	7
PSOVI36g01270	la-related protein 1B isoform X1	24	28	13	15	14
PSOVI43g01000	OTU domain-containing protein 6B	31	28	13	15	12
PSOVI44g00680	non-structural maintenance of chromosomes element 4 homolog A-like	22	28	21	16	13
PSOVI05g03360	ATP synthase mitochondrial F1 complex assembly factor 2	22	27	5	6	4
PSOVI283g06330	hypothetical protein BLA29_008049	1	27	6	2	2
PSOVI291g00320	NAD-dependent protein deacetylase sirtuin-7	28	27	19	19	17
PSOVI292g00520	Niemann-Pick C1 protein isoform X1	30	27	19	17	15
PSOVI295g00950	hypothetical protein BLA29_013385	0	27	0	1	1
PSOVI301g00620	nucleoside hydrolase	22	27	15	14	17
PSOVI301g00670	hypothetical protein BLA29_008594	39	27	12	12	12
PSOVI17g00610	splicing factor 45-like	37	26	12	11	8
PSOVI22g08690	cuticular protein, putative	6	26	9	9	7
PSOVI280g02730	prostatic acid phosphatase-like	4	26	11	13	8
PSOVI283g06800	enolase-phosphatase E1-like	1	26	2	1	1
PSOVI294g01960	eye-specific diacylglycerol kinase-like isoform X2	14	26	3	3	12
PSOVI295g00930	---NA---	0	26	1	1	1
PSOVI295g01220	hypothetical protein BLA29_006371, partial	3	26	5	7	10
PSOVI36g04380	hypothetical protein BLA29_011029	0	26	0	1	1
PSOVI41g00040	Ig-like and fibronectin type-III domain-containing protein 2	8	26	4	4	16
PSOVI301g01520	hypothetical protein BLA29_002728	12	26	20	18	5
PSOVI14g04230	ankyrin repeat domain-containing protein 27-like	34	25	14	14	12
PSOVI14g05840	probable protein phosphatase CG10417	7	25	15	13	6
PSOVI20g02500	Retrotransposable element Tf2 protein type 1	6	25	12	11	11
PSOVI283g07070	Calcineurin-like protein phosphoesterase-like protein	5	25	4	4	4
PSOVI288g02300	Ribosomal protein S6 kinase alpha-5	34	25	9	9	13
PSOVI36g02080	endoplasmic reticulum resident protein 29	9	25	12	12	4
PSOVI36g02910	ABC transporter G family member 23-like	3	25	5	6	8
PSOVI41g00080	UDP-glucose 4-epimerase	23	25	15	14	11
PSOVI45g00640	doublesex- and mab-3-related transcription factor A2	27	25	10	9	7
PSOVI49g00430	beta-1,4-N-acetylgalactosaminyltransferase bre-4-like	8	25	0	0	1
PSOVI63g00470	Acetyl-coenzyme A synthetase	0	25	0	1	1
PSOVI14g03880	---NA---	3	24	3	3	7
PSOVI20g01830	elongation of very long chain fatty acids protein 6	2	24	9	12	6
PSOVI283g05470	corticotropin-releasing factor-binding protein	1	24	0	1	2
PSOVI286g02780	hypothetical protein BLA29_001766	2	24	1	1	1
PSOVI292g02450	RING finger protein 31	4	24	5	9	8
PSOVI35g00250	F-box/LRR-repeat protein 20-like	8	24	12	15	14
PSOVI43g01800	SET and MYND domain-containing protein DDB_G0273591-like	24	24	1	0	2
PSOVI44g00580	aquaporin-9-like isoform X1	5	24	6	10	8
PSOVI72g00270	kelch-like protein 10	1	24	1	1	1
PSOVI05g03000	hypothetical protein BLA29_014877, partial	17	24	20	17	10
PSOVI05g02920	ras-related C3 botulinum toxin substrate 3	5	24	26	21	19
PSOVI05g01910	phosphatidylinositol 3,4,5-trisphosphate 3-phosphatase and dual-specificity protein phosphatase PTEN	12	23	12	12	11
PSOVI05g04270	glutamine synthetase-like	1	23	0	0	1
PSOVI08g00250	---NA---	9	23	0	2	3
PSOVI17g06730	hypothetical protein BLA29_001571	2	23	1	2	1
PSOVI22g02600	hypothetical protein BLA29_008714	2	23	5	4	3
PSOVI283g01870	hypothetical protein BLA29_001144	21	23	1	2	3
PSOVI292g01280	beta-lactamase-like protein 2-like protein	33	23	14	13	10
PSOVI301g01890	mitochondrial import inner membrane translocase subunit Tim29-like	29	23	9	9	11
PSOVI43g01660	nucleolar and coiled-body phosphoprotein 1-like	0	23	0	1	1
PSOVI45g00590	gastric triacylglycerol lipase-like	11	23	8	11	5
PSOVI92g00110	testis-specific serine/threonine-protein kinase 1	0	23	1	1	1
PSOVI05g00060	protein WBSCR14 homolog	10	22	17	17	15
PSOVI17g05840	---NA---	0	22	0	1	1
PSOVI17g06360	spindle assembly checkpoint kinase-like	1	22	2	2	3
PSOVI22g01480	---NA---	12	22	3	4	8
PSOVI22g03050	exocyst complex component 4	13	22	5	5	6
PSOVI286g02370	hypothetical protein BLA29_005134	0	22	0	0	0
PSOVI291g01160	hypothetical protein BLA29_005769	3	22	13	10	2
PSOVI301g02380	voltage-dependent calcium channel type A subunit alpha-1-like	10	22	6	5	7
PSOVI43g01380	myb-binding protein 1A-like protein	7	22	8	7	8
PSOVI58g01200	hypothetical protein BLA29_001064	3	22	1	1	1
PSOVI14g06880	39S ribosomal protein L38, mitochondrial	24	21	9	8	7
PSOVI20g02330	calcium-activated potassium channel slowpoke-like	3	21	17	11	9
PSOVI22g08710	---NA---	41	21	0	0	1
PSOVI283g01890	tRNA-splicing endonuclease subunit Sen2	27	21	9	8	9
PSOVI283g02760	hypothetical protein BLA29_005164	1	21	7	4	2
PSOVI288g02410	brain-specific serine protease 4	1	21	0	0	1
PSOVI291g01840	hypothetical protein QR98_0046730	1	21	2	1	2
PSOVI292g02470	Ferric-chelate reductase 1	2	21	5	5	5
PSOVI294g01970	Eye-specific diacylglycerol kinase	10	21	7	3	5
PSOVI301g02360	---NA---	5	21	12	8	6
PSOVI301g03140	Delta-aminolevulinic acid dehydratase	27	21	14	11	13
PSOVI301g03280	---NA---	22	21	3	3	3
PSOVI44g00600	neuropeptide receptor isoform X1	24	21	2	1	1
PSOVI66g00830	translation initiation factor eIF 4e-like domain-containing protein	3	21	2	2	6
PSOVI69g00100	monocarboxylate transporter 12	1	21	1	1	0
PSOVI77g00300	hypothetical protein BLA29_007807, partial	5	21	8	9	6
PSOVI86g00200	BTB/POZ domain-containing protein 6-B-like	11	21	15	10	5
PSOVI288g01720	mitochondrial thiamine pyrophosphate carrier-like isoform X1	14	21	12	14	11
PSOVI05g04030	titin-like protein	5	20	8	12	10
PSOVI05g04870	hypothetical protein BLA29_010113	7	20	9	10	12
PSOVI08g00500	---NA---	0	20	2	1	2
PSOVI09g01470	hypothetical protein BLA29_003622	1	20	5	4	1
PSOVI14g08440	---NA---	4	20	3	2	2
PSOVI22g07640	---NA---	15	20	2	1	1
PSOVI26g00940	---NA---	2	20	1	1	1
PSOVI280g03450	receptor-type tyrosine-protein phosphatase T-like isoform X1	1	20	12	13	4
PSOVI283g06710	---NA---	0	20	2	1	1
PSOVI286g00920	---NA---	6	20	11	9	6
PSOVI286g03290	G-protein coupled receptor GRL101-like isoform X1	1	20	2	1	0
PSOVI288g01540	neuropeptide Y receptor type 5-like	1	20	1	1	3
PSOVI301g01650	---NA---	31	20	2	1	4
PSOVI34g00600	facilitated trehalose transporter Tret1-like	4	20	8	6	5
PSOVI43g01720	---NA---	8	20	12	7	7
PSOVI44g01140	---NA---	22	20	14	15	15
PSOVI66g00800	protein FAM60A-like	8	20	7	9	7
PSOVI05g02790	---NA---	3	19	2	1	9
PSOVI05g05670	membrane metallo-endopeptidase-like 1 isoform X2	5	19	8	9	3
PSOVI09g00720	dual specificity protein phosphatase 14-like	0	19	0	0	1
PSOVI14g05760	arf-GAP with dual PH domain-containing protein 1-like	4	19	11	9	4
PSOVI17g00600	N-acyl-phosphatidylethanolamine-hydrolyzing phospholipase D	12	19	8	11	5
PSOVI17g01180	muscle calcium channel subunit alpha-1 isoform X1	3	19	2	2	7
PSOVI17g01200	Voltage-dependent calcium channel type D subunit alpha-1	3	19	2	2	7
PSOVI20g01020	MKL/myocardin-like protein 1 isoform X1	8	19	2	3	7
PSOVI22g07100	interference hedgehog-like isoform X2	4	19	10	5	11
PSOVI288g02150	DUF2003 domain containing protein	12	19	12	10	7
PSOVI294g00880	excitatory amino acid transporter 1	2	19	1	2	2
PSOVI295g01010	---NA---	25	19	5	4	2
PSOVI298g01060	protein kinase	6	19	14	9	5
PSOVI35g00920	octopamine receptor Oamb-like	5	19	14	13	5
PSOVI49g00870	hypothetical protein QR98_0087410	9	19	18	15	12
PSOVI58g00370	fibroblast growth factor receptor homolog 1-like isoform X1	22	19	8	8	6
PSOVI69g00250	Fumarate hydratase, mitochondrial	16	19	6	7	10
PSOVI90g00060	---NA---	19	19	1	0	2
PSOVI92g00120	CAMK family protein kinase	9	19	2	2	4
PSOVI05g05710	multidrug resistance-associated protein 4-like	4	18	10	11	10
PSOVI14g02970	DUF4206 and RUN domain containing protein	17	18	6	7	5
PSOVI14g07920	hypothetical protein BLA29_010994	7	18	4	3	3
PSOVI22g02650	---NA---	1	18	2	1	7
PSOVI22g06370	---NA---	1	18	1	1	5
PSOVI26g00830	Down syndrome cell adhesion molecule-like protein Dscam2	6	18	1	1	5
PSOVI26g00910	---NA---	0	18	0	0	0
PSOVI283g05890	ras-specific guanine nucleotide-releasing factor 2-like	2	18	2	2	1
PSOVI286g00520	C-Maf-inducing protein-like	5	18	8	7	5
PSOVI301g02520	BtpA domain containing protein	16	18	12	10	8
PSOVI36g01050	enolase-phosphatase E1-like	0	18	2	1	1
PSOVI36g03290	guanylate cyclase soluble subunit beta-1-like isoform X1	5	18	13	8	5
PSOVI38g01410	---NA---	5	18	3	4	4
PSOVI63g00380	Feline leukemia virus subgroup C receptor-related protein 2	1	18	1	1	2
PSOVI66g00430	casein kinase I isoform X5	1	18	1	1	1
PSOVI14g09070	hypothetical protein BLA29_009771, partial	17	17	2	4	3
PSOVI20g00450	hypothetical protein BLA29_010059, partial	5	17	9	7	5
PSOVI22g00750	hsp90 co-chaperone Cdc37	5	17	5	5	2
PSOVI22g01790	hypothetical protein BLA29_005164	0	17	0	0	1
PSOVI22g06350	hypothetical protein BLA29_006273	0	17	1	1	1
PSOVI280g02710	---NA---	3	17	10	7	2
PSOVI280g05770	hypothetical protein BLA29_005278, partial	0	17	0	1	1
PSOVI283g04480	protein kinase C-binding protein NELL1-like isoform X3	8	17	15	11	9
PSOVI288g01410	---NA---	0	17	1	1	1
PSOVI292g02180	myelin regulatory factor-like	1	17	5	4	3
PSOVI294g01630	DFP2-like protein	1	17	7	5	3
PSOVI298g00330	---NA---	15	17	6	6	5
PSOVI298g02100	testis-specific serine/threonine-protein kinase 3-like	0	17	0	0	1
PSOVI301g00280	Zona pellucida-like domain containing protein 2	2	17	6	6	7
PSOVI35g01420	chloride channel protein 2	6	17	6	7	3
PSOVI36g03560	Ca(2+)/calmodulin-responsive adenylate cyclase-like	5	17	7	4	11
PSOVI36g03610	Calcineurin-like protein phosphoesterase	5	17	2	2	3
PSOVI43g00100	tripartite motif-containing protein 2-like isoform X2	13	17	7	6	8
PSOVI63g00220	nose resistant to fluoxetine protein 6-like	1	17	1	1	1
PSOVI83g00320	hypothetical protein BLA29_007552, partial	0	17	0	0	0
PSOVI90g00070	LARGE xylosyl- and glucuronyltransferase 2-like	6	17	5	3	5
PSOVI14g06940	sialin-like isoform X1	6	16	3	5	4
PSOVI14g07340	nitric oxide synthase	5	16	10	7	3
PSOVI14g08770	dual specificity protein phosphatase 14-like	12	16	0	0	1
PSOVI17g02860	protein phosphatase 2C-like protein	3	16	5	4	3
PSOVI17g04100	hypothetical protein BLA29_004259	1	16	7	9	5
PSOVI17g04120	Secreted frizzled-related protein 5	3	16	10	9	7
PSOVI20g01950	hypothetical protein BLA29_012046	16	16	4	7	7
PSOVI20g02030	solute carrier family 52, riboflavin transporter, member 3	1	16	1	1	2
PSOVI22g06210	hypothetical protein BLA29_001241, partial	9	16	7	3	1
PSOVI22g07670	hypothetical protein BLA29_007174	7	16	7	10	5
PSOVI280g06460	myelin transcription factor 1-like isoform X1	16	16	3	2	2
PSOVI283g02770	hypothetical protein BLA29_005164	1	16	3	2	2
PSOVI283g03510	DEP domain-containing protein DDB_G0279099-like	3	16	12	10	7
PSOVI283g06730	BRO1 domain-containing protein BROX-like	1	16	0	0	1
PSOVI286g03320	G-protein coupled receptor GRL101-like	3	16	8	5	2
PSOVI288g00610	protein white-like	1	16	0	1	3
PSOVI292g01010	nose resistant to fluoxetine protein 6-like isoform X1	1	16	7	10	3
PSOVI292g02590	trypsin epsilon	8	16	3	4	2
PSOVI298g01170	hypothetical protein BLA29_004523	19	16	4	6	5
PSOVI301g00310	eukaryotic initiation factor 4E, isoform C	1	16	1	1	1
PSOVI33g01730	ABC transporter G family member 21-like	21	16	5	3	4
PSOVI35g00350	rac GTPase-activating protein 1	0	16	0	0	1
PSOVI36g01290	Serine/threonine-protein kinase haspin	1	16	1	1	1
PSOVI43g00630	---NA---	30	16	1	0	1
PSOVI63g00560	Serine/threonine-protein phosphatase BSL1	0	16	0	1	1
PSOVI35g00550	uncharacterized protein LOC111641434 isoform X3	3	16	11	8	8
PSOVI05g05480	---NA---	0	15	0	0	1
PSOVI05g05630	---NA---	3	15	0	0	3
PSOVI14g07240	extracellular serine/threonine protein CG31145-like	2	15	9	5	3
PSOVI17g01150	muscle calcium channel subunit alpha-1-like	3	15	1	1	8
PSOVI17g05440	Plasma membrane calcium-transporting ATPase 1	1	15	0	1	1
PSOVI20g00090	hypothetical protein QR98_0043110	2	15	9	7	4
PSOVI22g01040	---NA---	7	15	0	0	2
PSOVI22g03020	adenylate cyclase type 2-like	3	15	4	4	10
PSOVI280g01030	hypothetical protein BLA29_008480, partial	1	15	1	1	3
PSOVI283g07290	testis-specific serine/threonine-protein kinase 1-like	0	15	0	0	1
PSOVI288g00570	---NA---	1	15	1	1	1
PSOVI288g01520	---NA---	0	15	0	0	0
PSOVI288g01700	Calcineurin-like protein phosphoesterase	2	15	3	3	2
PSOVI291g01030	---NA---	1	15	1	2	0
PSOVI294g01560	---NA---	1	15	3	4	5
PSOVI35g00450	LRR-repeat containing protein	6	15	9	10	9
PSOVI36g00010	transmembrane protein 181 isoform X1	13	15	10	8	3
PSOVI38g00820	---NA---	2	15	4	7	8
PSOVI38g01780	multidrug resistance-associated protein 1-like	10	15	5	5	5
PSOVI41g00380	dual specificity protein phosphatase 14	0	15	2	1	1
PSOVI63g00210	serpin family protein	1	15	0	0	0
PSOVI69g00400	---NA---	4	15	1	1	3
PSOVI14g05710	hypothetical protein QR98_0060660	2	14	8	11	3
PSOVI14g09020	serine/threonine-protein phosphatase 5	1	14	0	0	0
PSOVI14g09050	serine/threonine-protein kinase par-1-like	10	14	4	4	2
PSOVI14g09750	AGAP001342-PA-like protein	16	14	3	2	2
PSOVI17g05430	plasma membrane calcium-transporting ATPase 2 isoform X1	1	14	2	2	1
PSOVI22g07890	multidrug resistance-associated protein 1 isoform X1	1	14	1	1	1
PSOVI26g00840	Down syndrome cell adhesion molecule-like protein Dscam2	4	14	0	0	5
PSOVI280g02580	hypothetical protein BLA29_015113	2	14	1	1	5
PSOVI280g03070	Casein kinase 1, gamma 2	0	14	0	0	1
PSOVI294g01760	ATP-dependent 6-phosphofructokinase isoform X3	0	14	2	1	1
PSOVI36g00740	stress protein	2	14	7	5	2
PSOVI90g00110	Krueppel-like factor 2	3	14	6	4	4
PSOVI17g08680	bifunctional arginine demethylase and lysyl-hydroxylase psr-1-like	5	14	9	4	2
PSOVI09g02520	---NA---	2	13	0	0	1
PSOVI17g01610	enolase-phosphatase E1-like	0	13	1	0	1
PSOVI17g03280	chromodomain-helicase-DNA-binding protein 7 isoform X1	5	13	9	6	5
PSOVI17g04530	hypothetical protein MPER_12841, partial	2	13	10	8	3
PSOVI22g06530	serine/threonine-protein kinase Chk1-like	0	13	8	4	1
PSOVI280g02560	hypothetical protein MPER_12841, partial	2	13	10	8	3
PSOVI280g03040	testis-specific serine/threonine-protein kinase 1-like	4	13	2	2	1
PSOVI280g05460	ubiquitin carboxyl-terminal hydrolase 2-like	3	13	1	2	3
PSOVI280g06290	CG4080, isoform A	3	13	0	1	1
PSOVI280g06580	calcyphosin-like protein	5	13	7	6	4
PSOVI283g02740	Zinc finger C-x8-C-x5-C-x3-H type family protein, putative isoform 1	20	13	5	6	5
PSOVI283g03060	---NA---	10	13	3	2	3
PSOVI284g05210	peroxidase-like isoform X1	3	13	4	5	1
PSOVI284g05220	peroxidase-like isoform X1	10	13	6	7	1
PSOVI294g01430	---NA---	6	13	4	3	4
PSOVI298g01040	---NA---	0	13	0	1	1
PSOVI298g01290	ABC transporter sub-family G-like protein	6	13	10	8	4
PSOVI301g01710	A disintegrin and metalloproteinase with thrombospondin motifs 17	21	13	0	0	1
PSOVI49g00120	testis-specific serine/threonine-protein kinase 3-like	5	13	2	2	2
PSOVI52g00850	hypothetical protein QR98_0046730	10	13	0	0	1
PSOVI73g00240	---NA---	4	13	4	4	5
PSOVI94g00200	osmotic avoidance abnormal protein 3-like	4	13	8	7	4
PSOVI286g00430	lipid droplet-associated hydrolase isoform X1	7	13	8	9	8
PSOVI05g02040	tachykinin-like peptides receptor 99D	2	12	10	4	1
PSOVI09g01670	transcription initiation factor IIB	0	12	0	0	0
PSOVI14g01960	hypothetical protein BLA29_009426, partial	6	12	4	4	5
PSOVI14g09680	jerky protein homolog	2	12	1	4	1
PSOVI17g06010	---NA---	3	12	8	6	4
PSOVI22g07660	testis-specific serine/threonine-protein kinase 3-like	1	12	1	1	1
PSOVI283g01960	cathepsin	0	12	0	0	0
PSOVI284g00990	hypothetical protein BLA29_003417	1	12	7	6	3
PSOVI288g00940	retinol dehydrogenase 13-like	6	12	8	9	6
PSOVI292g00320	innexin shaking-B-like	3	12	3	6	2
PSOVI292g02440	putative leucine-rich repeat-containing protein DDB_G0290503	3	12	1	1	7
PSOVI36g03570	Ca(2+)/calmodulin-responsive adenylate cyclase-like	3	12	2	1	6
PSOVI38g01770	DC-STAMP domain-containing protein 2-like	11	12	0	0	1
PSOVI41g00580	---NA---	15	12	1	1	1
PSOVI45g00900	fukutin	16	12	6	5	4
PSOVI69g00110	monocarboxylate transporter 12	1	12	1	1	1
PSOVI92g00060	testis-specific serine/threonine-protein kinase 1-like	11	12	0	0	0
PSOVI14g10690	26S proteasome non-ATPase regulatory subunit 2	6	12	8	6	3
PSOVI05g04330	---NA---	1	11	5	5	2
PSOVI05g05680	degenerin deg-1-like	3	11	8	7	2
PSOVI14g07320	nitric oxide synthase, salivary gland	7	11	4	2	2
PSOVI17g01170	dual specificity protein phosphatase 18	0	11	0	0	0
PSOVI17g01190	muscle calcium channel subunit alpha-1-like	2	11	1	2	6
PSOVI20g00720	myosin-IB isoform X1	15	11	7	6	6
PSOVI283g07960	hypothetical protein BLA29_009449, partial	2	11	0	1	1
PSOVI284g00640	N-fatty-acyl-amino acid synthase/hydrolase PM20D1-like	13	11	4	3	5
PSOVI288g02260	solute carrier family 25 member 51-like	0	11	0	0	0
PSOVI291g01200	hypothetical protein BLA29_005999	11	11	6	4	3
PSOVI292g02520	ABC transporter sub-family G-like protein	1	11	4	4	3
PSOVI301g01460	ABC transporter G family member 23	6	11	5	4	2
PSOVI301g01680	hypothetical protein BLA29_008150	3	11	1	1	1
PSOVI43g01690	N-acetylated-alpha-linked acidic dipeptidase 2-like isoform X2	6	11	3	5	5
PSOVI43g01760	eukaryotic translation initiation factor 4E isoform X1	0	11	0	0	0
PSOVI09g01070	nuclear mitotic apparatus protein 1-like	1	10	5	6	3
PSOVI14g06420	Calcineurin-like protein phosphoesterase-like protein	1	10	0	0	0
PSOVI17g08160	---NA---	13	10	5	5	4
PSOVI20g00130	85/88 kDa calcium-independent phospholipase A2 isoform X2	1	10	0	0	0
PSOVI20g00440	RYamide receptor-like	4	10	2	3	1
PSOVI22g03560	---NA---	2	10	0	0	1
PSOVI26g02520	hypothetical protein BLA29_001476, partial	9	10	1	1	1
PSOVI280g06400	HORMA domain-containing protein 1	9	10	1	2	2
PSOVI286g02650	hypothetical protein BLA29_011695, partial	0	10	2	1	1
PSOVI286g02790	tRNA (cytosine(38)-C(5))-methyltransferase	9	10	1	3	1
PSOVI294g00590	---NA---	1	10	0	1	2
PSOVI294g01000	Acyltransferase family 3-like protein	3	10	3	5	3
PSOVI295g01400	---NA---	0	10	0	1	1
PSOVI05g02780	hypothetical protein BLA29_007147	2	9	5	4	5
PSOVI17g01160	muscle calcium channel subunit alpha-1-like	2	9	1	1	4
PSOVI17g02080	leukocyte elastase inhibitor-like	8	9	0	0	1
PSOVI20g00740	T-box transcription factor TBX1	7	9	0	0	0
PSOVI22g02220	nucleolar and coiled-body phosphoprotein 1-like	11	9	0	0	1
PSOVI283g01090	probable cysteine--tRNA ligase, mitochondrial	10	9	2	2	2
PSOVI291g00140	probable nuclear hormone receptor HR3 isoform X6	1	9	4	5	2
PSOVI295g00780	hypothetical protein BLA29_011131, partial	3	9	0	0	1
PSOVI295g01290	hypothetical protein BLA29_009562	1	9	1	1	1
PSOVI295g01630	STE20-related kinase adapter protein alpha isoform X2	3	9	2	3	2
PSOVI33g01350	solute carrier family 35 member E2-like	13	9	5	6	4
PSOVI35g01140	Calcineurin-like protein phosphoesterase	6	9	2	2	2
PSOVI36g04260	---NA---	4	9	3	2	1
PSOVI43g01070	Casein kinase I isoform gamma-2	3	9	0	0	2
PSOVI05g01750	sodium/potassium-transporting ATPase subunit alpha	1	8	0	1	1
PSOVI06g01020	FERM and PDZ domain-containing protein 4 isoform X2	4	8	2	2	3
PSOVI14g07810	---NA---	10	8	1	1	1
PSOVI17g01510	hypothetical protein QR98_0036760	1	8	7	4	2
PSOVI20g02110	Calcineurin-like protein phosphoesterase-like protein	0	8	1	1	1
PSOVI22g02670	SET and MYND domain-containing protein 4	0	8	1	1	2
PSOVI22g07000	A disintegrin and metalloproteinase with thrombospondin motifs 20-like	2	8	1	1	4
PSOVI280g06700	Zona pellucida-like domain containing protein	1	8	4	2	2
PSOVI288g00370	hypothetical protein BLA29_008532	1	8	1	1	2
PSOVI294g01080	---NA---	4	8	1	2	2
PSOVI295g01160	hypothetical protein BLA29_003488	1	8	0	0	1
PSOVI295g01300	cysteine proteinase ACP1 precursor, putative	0	8	0	0	0
PSOVI05g00210	methyltransferase-like protein 16	6	7	2	3	2
PSOVI05g00930	probable ATP-dependent RNA helicase YTHDC2	0	7	0	1	1
PSOVI05g00950	---NA---	0	7	0	0	0
PSOVI09g00040	uncharacterized mitochondrial protein AtMg00810-like	1	7	3	3	1
PSOVI09g00180	85/88 kDa calcium-independent phospholipase A2	0	7	0	1	1
PSOVI09g02470	complement C3	2	7	2	2	4
PSOVI14g04770	hypothetical protein QR98_0095510	1	7	3	3	1
PSOVI14g05020	---NA---	2	7	1	2	4
PSOVI14g07550	ATP-binding cassette sub-family A member 5 isoform X2	2	7	1	1	1
PSOVI14g07940	serine/threonine-protein kinase STK11-like	1	7	1	1	1
PSOVI14g08890	proteasome activator complex subunit 1	8	7	0	0	0
PSOVI17g02650	dual specificity protein phosphatase 18	0	7	0	0	0
PSOVI17g05450	plasma membrane calcium-transporting ATPase 2 isoform X1	0	7	0	0	1
PSOVI26g01300	probable G-protein coupled receptor 83	10	7	3	3	1
PSOVI280g05450	hypothetical protein QR98_0001810	6	7	2	2	3
PSOVI283g05810	serine/threonine protein phosphatase-like protein	1	7	0	1	1
PSOVI283g07890	putative calcium signaling protein kinase MARK	0	7	0	0	0
PSOVI286g00460	Interferon-induced protein 44	1	7	1	2	1
PSOVI286g02220	PR domain zinc finger protein 16-like isoform X2	2	7	2	2	1
PSOVI286g02640	tumor protein p63-regulated gene 1-like protein	0	7	1	1	0
PSOVI286g02800	hypothetical protein BLA29_006885	0	7	1	1	0
PSOVI292g00760	hypothetical protein BLA29_003335	0	7	1	1	1
PSOVI292g01140	---NA---	1	7	2	1	2
PSOVI292g01690	---NA---	2	7	1	0	1
PSOVI292g02860	palmitoyltransferase ZDHHC18 isoform X2	0	7	0	0	1
PSOVI295g00940	GATA-binding factor A isoform X1	0	7	1	1	0
PSOVI34g00090	hypothetical protein BLA29_010272, partial	8	7	4	4	2
PSOVI34g00430	putative serine/threonine-protein kinase haspin homolog	0	7	0	1	1
PSOVI36g03430	---NA---	1	7	2	3	4
PSOVI69g00180	Calcium/calmodulin-dependent kinase-like protein	1	7	0	0	0
PSOVI69g00240	testis-specific serine/threonine-protein kinase 1-like	2	7	1	1	2
PSOVI05g04510	probable serine/threonine-protein kinase nek3 isoform X2	0	6	1	1	1
PSOVI05g04520	protein Dok-7-like isoform X4	1	6	0	1	2
PSOVI09g00190	pantetheinase-like	0	6	0	0	0
PSOVI14g06450	NADP-dependent malic enzyme-like	1	6	1	1	1
PSOVI14g08360	---NA---	8	6	1	2	1
PSOVI20g02080	hypothetical protein QR98_0057400	1	6	2	4	2
PSOVI20g02690	hypothetical protein BLA29_008440	0	6	4	4	1
PSOVI22g02200	Stk1 family PASTA domain-containing Ser/Thr kinase	0	6	0	0	1
PSOVI22g07880	canalicular multispecific organic anion transporter 1	1	6	2	1	2
PSOVI22g08550	Glycine receptor subunit beta Precursor-like protein	2	6	2	3	1
PSOVI26g01560	platelet glycoprotein 4-like	2	6	2	2	0
PSOVI26g02650	hypothetical protein BLA29_011200	0	6	0	0	0
PSOVI280g02720	hypothetical protein BLA29_004808	0	6	0	0	1
PSOVI283g02420	---NA---	3	6	2	2	4
PSOVI283g03100	testis-specific serine/threonine-protein kinase 2-like	5	6	0	0	1
PSOVI283g03140	hypothetical protein BLA29_002650	0	6	1	1	0
PSOVI284g01240	glutamate receptor ionotropic, kainate 2-like	7	6	4	3	3
PSOVI284g05040	rac GTPase-activating protein 1-like isoform X1	1	6	2	3	2
PSOVI292g00630	RYamide receptor-like	1	6	1	0	1
PSOVI69g00280	85/88 kDa calcium-independent phospholipase A2-like	0	6	0	0	0
PSOVI90g00050	SET and MYND domain-containing protein 4-like	1	6	0	0	1
PSOVI05g00340	cadherin-86C isoform X3	4	5	3	3	2
PSOVI14g07800	BRO1 domain-containing protein BROX-like	0	5	1	1	1
PSOVI14g10670	Calcineurin-like protein phosphoesterase	1	5	3	2	1
PSOVI17g00400	hypothetical protein BLA29_001917	0	5	0	0	1
PSOVI17g06590	serine/threonine-protein kinase PLK2-like	4	5	1	1	1
PSOVI17g08180	F-box/LRR-repeat protein 4 isoform X1	0	5	0	0	0
PSOVI20g01690	hypothetical protein BLA29_000864	1	5	1	1	2
PSOVI22g01410	potassium voltage-gated channel subfamily KQT member 2 isoform X11	0	5	0	1	1
PSOVI22g02760	intraflagellar transport protein 88 homolog	1	5	3	2	2
PSOVI26g00010	---NA---	3	5	1	1	2
PSOVI286g03140	hypothetical protein BLA29_005123	1	5	0	0	0
PSOVI291g00030	dual specificity protein phosphatase 14-like	1	5	0	0	0
PSOVI292g00020	alkaline phosphatase, tissue-nonspecific isozyme	7	5	2	2	1
PSOVI292g01540	hypothetical protein BLA29_000092	4	5	1	1	1
PSOVI294g01920	hypothetical protein BLA29_014137, partial	1	5	0	0	0
PSOVI298g01530	ATP-binding cassette sub-family G member 4-like	1	5	4	3	1
PSOVI301g01690	gastric triacylglycerol lipase-like	0	5	0	0	0
PSOVI301g02460	85/88 kDa calcium-independent phospholipase A2 isoform X1	0	5	0	0	0
PSOVI302g00560	---NA---	3	5	1	1	2
PSOVI35g00340	sphingomyelin phosphodiesterase-like	1	5	2	1	1
PSOVI36g02550	---NA---	0	5	0	0	0
PSOVI44g00960	---NA---	1	5	1	1	2
PSOVI66g00410	---NA---	0	5	2	2	2
PSOVI05g05650	endothelin-converting protein 6	0	4	1	1	0
PSOVI14g01720	---NA---	1	4	1	1	1
PSOVI14g04870	cyclic nucleotide-gated cation channel beta-1-like isoform X2	1	4	3	3	1
PSOVI17g01000	cubilin-like isoform X2	1	4	1	1	0
PSOVI17g05250	---NA---	0	4	1	0	0
PSOVI26g00060	multidrug resistance protein 1	2	4	3	3	2
PSOVI26g03760	sex determining factor Y	0	4	0	0	0
PSOVI280g00630	hypothetical protein CAPTEDRAFT_195505	0	4	1	1	1
PSOVI280g00980	hypothetical protein BLA29_008480, partial	0	4	1	0	0
PSOVI283g00330	DFP2-like protein	0	4	0	0	1
PSOVI283g02030	hypothetical protein BLA29_002298	0	4	0	0	0
PSOVI283g07790	hypothetical protein QR98_0058320	0	4	0	0	0
PSOVI283g08040	serine/threonine protein phosphatase-like protein	0	4	1	0	0
PSOVI286g02110	DNA-binding protein SMUBP-2-like isoform X4	1	4	0	1	1
PSOVI291g00570	Mind-meld-like protein	1	4	1	1	1
PSOVI291g00890	kelch-like protein 10	1	4	0	0	1
PSOVI291g01450	amiloride-sensitive sodium channel alpha subunit-like protein	0	4	0	0	0
PSOVI294g01010	nose resistant to fluoxetine protein 6-like isoform X1	1	4	2	2	2
PSOVI36g00790	alpha-1,3-mannosyl-glycoprotein 2-beta-N-acetylglucosaminyltransferase	0	4	0	1	1
PSOVI36g02310	---NA---	0	4	0	0	0
PSOVI36g03270	Circadian clock-controlled protein	5	4	3	2	2
PSOVI44g00980	zinc finger protein castor homolog 1-like isoform X1	1	4	2	2	1
PSOVI92g00010	retinal guanylyl cyclase 2-like	5	4	1	2	1
PSOVI05g00540	nuclear factor NF-kappa-B p100 subunit-like isoform X1	0	3	2	1	1
PSOVI05g01760	sodium/potassium-transporting ATPase subunit alpha-4	0	3	1	1	1
PSOVI06g00090	---NA---	0	3	0	0	0
PSOVI09g00030	Gag-Pol poly	0	3	1	1	0
PSOVI09g01380	cell cycle control protein 50A	0	3	0	0	0
PSOVI17g03630	ATP-binding cassette sub-family A member 3	0	3	0	0	0
PSOVI280g01010	hypothetical protein BLA29_004989, partial	0	3	0	0	0
PSOVI280g01820	putative serine/threonine-protein kinase haspin homolog	0	3	0	0	0
PSOVI280g05890	myosin-IA isoform X2	1	3	0	0	1
PSOVI292g01720	Cubilin	1	3	1	1	1
PSOVI301g01790	guanine nucleotide-binding protein subunit alpha-14-like	3	3	1	1	1
PSOVI292g02170	myelin regulatory factor-like	0	3	2	1	1
PSOVI22g06630	Nicastrin	0	2	0	0	0
PSOVI292g00710	PREDICTED: uncharacterized protein LOC108354472, partial	0	2	1	1	0

## Sheet: L Cluster
Name	Description	Mean AF	Mean AM	Mean L	Mean P	Mean T
PSOVI43g01550	ADP,ATP carrier protein	2756	2285	3854	3285	2313
PSOVI17g05110	40S ribosomal protein S25	1061	621	1384	1135	1056
PSOVI17g05700	60S ribosomal protein L3	655	408	1157	817	697
PSOVI283g00230	T-complex protein 1 subunit gamma	297	167	430	320	331
PSOVI26g00180	hrp65 protein-like isoform X3	132	114	366	178	141
PSOVI52g01000	reticulon-1-A isoform X5	198	141	362	278	165
PSOVI36g03090	probable citrate synthase 2, mitochondrial	223	199	316	295	214
PSOVI05g00140	protein disulfide-isomerase	250	184	302	304	267
PSOVI44g00050	splicing factor U2af 38 kDa subunit	211	142	286	171	176
PSOVI17g04140	RNA-binding protein 1-like isoform X1	227	113	277	150	106
PSOVI280g01360	hypothetical protein BLA29_006785	190	176	261	171	137
PSOVI22g08630	hypothetical protein BLA29_014128	130	108	253	195	149
PSOVI81g00010	serine/threonine-protein kinase D1-like isoform X3	167	120	250	163	120
PSOVI88g00070	peroxisomal membrane protein 11A-like	74	140	203	136	138
PSOVI295g01360	H/ACA ribonucleoprotein complex subunit 4	126	41	198	136	115
PSOVI36g02110	transformer-2 protein homolog alpha-like isoform X1	112	68	196	110	70
PSOVI291g01720	U11/U12 small nuclear ribonucleoprotein 35 kDa protein	111	69	179	97	66
PSOVI38g00990	ubiquitin thioesterase OTUB1	132	105	168	139	124
PSOVI45g00930	nucleolar protein 56-like	100	64	168	137	95
PSOVI17g00470	heat shock protein cognate 5	101	71	167	132	105
PSOVI05g01480	transcription factor Sp4-like isoform X1	91	57	161	86	84
PSOVI14g09990	hypothetical protein BLA29_000493	90	72	161	133	74
PSOVI20g02960	eukaryotic translation initiation factor 3 subunit F	107	82	156	114	124
PSOVI06g01420	28 kDa heat- and acid-stable phosphoprotein	110	74	150	109	89
PSOVI09g01810	WD repeat-containing protein 37-like	112	103	141	95	78
PSOVI34g00110	protein tyrosine phosphatase type IVA 2	85	74	132	97	93
PSOVI36g02480	pre-mRNA-processing factor 40 homolog A-like	107	80	130	73	76
PSOVI292g00560	17-beta-hydroxysteroid dehydrogenase 13-like	57	17	121	67	80
PSOVI20g00770	glycine--tRNA ligase	73	47	119	93	96
PSOVI05g02260	lupus La protein-like	73	73	118	112	83
PSOVI69g00350	Protein disulfide-isomerase A4	40	36	117	78	66
PSOVI73g00520	chymotrypsin-like elastase family member 2A	70	55	115	68	80
PSOVI17g02450	Signal recognition particle subunit SRP72	75	56	112	89	80
PSOVI49g00590	Apolipoprotein D	54	1	111	38	10
PSOVI26g03440	glutathione peroxidase-like	77	53	110	84	97
PSOVI298g01100	U4/U6.U5 small nuclear ribonucleoprotein 27 kDa protein	64	66	109	61	54
PSOVI05g04960	hypothetical protein BLA29_009300	44	40	109	81	41
PSOVI09g02040	splicing regulatory glutamine/lysine-rich protein 1-like	84	68	104	66	59
PSOVI292g02580	kelch-like protein diablo	64	48	101	67	58
PSOVI294g01280	eukaryotic translation initiation factor 3 subunit C	76	48	98	66	56
PSOVI22g01380	propionyl-CoA carboxylase beta chain, mitochondrial	72	62	96	92	59
PSOVI17g01530	ras-related GTP-binding protein A	53	49	95	76	69
PSOVI283g01340	dnaJ homolog subfamily C member 5 isoform X1	80	47	95	79	56
PSOVI35g00130	calcyclin-binding protein	65	48	87	77	64
PSOVI283g01050	Lamin Dm0	53	24	86	60	33
PSOVI45g01420	phosphatidylinositol 4-kinase type 2-beta-like isoform X2	63	46	83	77	51
PSOVI22g07730	Jumonji/ARID domain-containing protein, putative	62	44	82	58	55
PSOVI36g02510	protein Fe65 homolog isoform X2	57	39	77	56	50
PSOVI05g05430	Acetylcholinesterase-like protein	61	52	77	78	68
PSOVI292g00080	paraplegin-like protein	52	50	74	65	52
PSOVI38g01710	non-canonical poly(A) RNA polymerase PAPD5-like	63	37	74	47	40
PSOVI36g04040	---NA---	33	21	68	34	28
PSOVI36g03880	REST corepressor 3	50	32	68	52	50
PSOVI69g00990	splicing factor 3A subunit 3	53	45	67	60	54
PSOVI09g01120	hypothetical protein BLA29_003507, partial	46	33	63	48	52
PSOVI05g05110	pescadillo homolog	39	30	63	58	39
PSOVI36g04490	---NA---	20	13	62	26	30
PSOVI09g02020	---NA---	8	3	57	28	31
PSOVI283g01530	tail-anchored protein insertion receptor WRB-like	31	26	53	47	27
PSOVI17g00900	uncharacterized mitochondrial protein AtMg00810-like	9	5	52	26	26
PSOVI05g03350	cyclin-Y-like protein 1	38	22	52	38	25
PSOVI288g00340	RNA polymerase II largest subunit	40	29	51	31	29
PSOVI286g01420	ribosomal L1 domain-containing protein 1-like	37	24	51	50	38
PSOVI291g01180	hypothetical protein BLA29_007481	27	19	49	30	10
PSOVI09g01420	cyclin-dependent kinase 8 isoform X2	29	19	48	28	26
PSOVI81g00440	E3 ubiquitin-protein ligase UHRF1	30	24	48	27	27
PSOVI09g02030	Cysteine protease ATG4D	34	33	47	43	30
PSOVI41g00810	Peroxidasin	25	3	47	32	19
PSOVI14g00650	histone deacetylase complex subunit SAP30 homolog	32	21	46	33	21
PSOVI14g07210	zinc finger CCCH domain-containing protein 15	37	27	46	47	37
PSOVI14g10150	epidermal growth factor receptor-like	27	15	45	23	25
PSOVI22g08590	FACT complex subunit SPT16-like	31	20	45	35	23
PSOVI14g02140	dnaJ homolog subfamily C member 2 isoform X2	29	24	43	41	23
PSOVI20g00820	protein quiver-like	26	13	42	27	24
PSOVI283g01490	lachesin-like	21	16	42	27	24
PSOVI89g00120	phosphoacetylglucosamine mutase	32	20	42	33	27
PSOVI292g01220	enhancer of rudimentary homolog	27	17	38	23	19
PSOVI284g01640	methionine synthase isoform X1	27	23	37	31	31
PSOVI58g01190	LIM/homeobox protein Lhx9-like	22	13	36	21	9
PSOVI284g00580	corticotropin-releasing factor receptor 2-like	18	15	36	29	22
PSOVI280g03660	WD repeat, SAM and U-box domain-containing protein 1-like	25	11	35	31	23
PSOVI283g04680	Tyrosine-protein phosphatase non-receptor type 12	24	9	35	18	14
PSOVI81g00230	irregular chiasm C-roughest protein-like isoform X1	17	9	34	14	11
PSOVI43g01580	secreted salivary gland peptide, putative	20	16	34	29	18
PSOVI14g09520	hypothetical protein BLA29_011989, partial	20	16	32	29	16
PSOVI26g01920	MICAL-like protein 2	21	12	32	22	18
PSOVI301g00150	hypothetical protein QR98_0014170	25	10	32	27	12
PSOVI298g02230	LIM domain only protein 3-like	31	14	31	17	11
PSOVI298g00190	polyribonucleotide nucleotidyltransferase 1, mitochondrial	21	16	28	22	17
PSOVI292g02750	raf homolog serine/threonine-protein kinase phl	17	9	27	23	13
PSOVI294g01070	insulin-like receptor	18	8	25	19	10
PSOVI295g00480	glutathione S-transferase	12	7	24	18	14
PSOVI26g03790	tubulin polyglutamylase TTLL6-like	10	4	22	14	14
PSOVI44g01620	SET and MYND domain-containing protein 4-like	16	10	22	20	17
PSOVI294g00570	gamma-aminobutyric acid receptor subunit beta-like	5	15	21	14	11
PSOVI26g03010	SHH isoform 4	8	3	21	7	8
PSOVI17g07170	melanotransferrin-like	10	9	19	16	13
PSOVI22g03910	DBH-like monooxygenase protein 1 homolog	7	6	17	9	11
PSOVI36g02010	---NA---	2	2	17	7	10
PSOVI284g00880	NADH dehydrogenase [ubiquinone] complex I, assembly factor 7 homolog isoform X1	10	7	15	13	12
PSOVI26g03020	Sonic hedgehog protein A	3	3	14	6	8
PSOVI58g00540	paired box protein Pax-6-like	8	4	14	7	4
PSOVI292g00300	zinc finger protein Gfi-1b-like	6	4	13	6	3
PSOVI280g04650	tyrosine-protein phosphatase Lar isoform X2	4	9	12	7	8
PSOVI17g08130	Homeodomain containing protein	4	3	12	6	4
PSOVI284g05100	argonaute 6	5	2	11	8	7
PSOVI280g01490	DENN domain-containing protein 5B isoform X3	6	6	10	8	7
PSOVI14g07930	leucine-rich repeat transmembrane protein FLRT2-like	1	6	9	4	5
PSOVI22g00030	protein Skeletor, isoforms B/C	3	2	7	4	5
PSOVI66g00170	cadherin-related tumor suppressor	4	2	7	3	4
PSOVI283g00970	hypothetical protein BLA29_004638	3	1	6	4	2

## Sheet: P Cluster
Name	Description	Mean AF	Mean AM	Mean L	Mean P	Mean T
PSOVI286g02660	DFP2-like protein	12947	5647	29965	82939	41126
PSOVI66g00510	DFP2-like protein	300	263	105249	61814	108229
PSOVI05g03070	DFP2-like protein	82	115	27973	23605	24995
PSOVI283g01940	DFP2-like protein	967	1641	2204	8070	2410
PSOVI52g00730	Golgi-associated plant pathogenesis-related protein 1-like	325	655	5022	6713	6174
PSOVI298g02010	hypothetical protein QR98_0015510	3224	2743	4503	4835	5602
PSOVI49g00940	DFP2-like protein	460	224	1437	4544	2724
PSOVI34g00120	secreted protein, putative	184	566	490	3288	1170
PSOVI05g00990	cuticle protein, putative	77	50	2320	2834	2840
PSOVI36g01670	---NA---	498	1025	1239	2806	1030
PSOVI05g05330	---NA---	265	401	612	1991	750
PSOVI283g01660	DFP2-like protein	101	137	453	1602	549
PSOVI286g02980	hypothetical protein BLA29_010169	258	590	883	965	836
PSOVI41g00890	cuticle protein, putative	69	28	230	911	873
PSOVI05g03280	voltage-dependent anion-selective channel protein 2-like	479	509	995	870	869
PSOVI22g01390	hypothetical protein BLA29_008359	107	344	577	856	1083
PSOVI284g04440	ell-associated factor Eaf-like	122	371	599	821	216
PSOVI22g04600	serpin SMSB3a variant	91	183	752	820	500
PSOVI292g02820	hypothetical protein BLA29_007286	68	222	487	720	592
PSOVI302g00240	ribokinase isoform X1	476	407	690	697	650
PSOVI80g00120	---NA---	233	60	323	633	359
PSOVI17g01660	protein obstructor-E-like	61	245	540	630	440
PSOVI41g00740	---NA---	101	283	548	546	400
PSOVI33g00210	hypothetical protein BLA29_004032	218	389	510	537	471
PSOVI288g02340	histone H1-like	79	119	447	452	226
PSOVI05g02080	4-hydroxyphenylpyruvate dioxygenase	120	226	482	416	327
PSOVI17g03380	protein obstructor-E-like	92	178	371	407	371
PSOVI05g01000	cuticle protein, putative	89	20	115	405	305
PSOVI81g00360	prefoldin subunit 1	297	321	510	397	423
PSOVI17g05930	colipase-like isoform X2	71	232	418	384	325
PSOVI288g00690	kielin/chordin-like protein	53	238	323	381	280
PSOVI08g00960	Tyrosine aminotransferase	83	208	412	367	441
PSOVI280g06040	DFP2-like protein	8	3	3	362	9
PSOVI43g00130	MARVEL domain containing protein	73	162	236	355	137
PSOVI14g02880	---NA---	71	92	440	339	433
PSOVI283g04510	cuticle protein 10.9-like	17	10	79	335	351
PSOVI283g06900	cuticle protein 10.9-like	38	38	129	328	170
PSOVI283g06360	cuticle protein, putative	26	25	233	310	53
PSOVI284g02430	venom allergen 5-like	47	184	323	307	223
PSOVI284g03270	troponin I-like	31	167	206	298	71
PSOVI284g04910	---NA---	110	125	308	296	294
PSOVI288g00700	kielin/chordin-like protein	38	188	373	293	236
PSOVI05g00440	Protein phosphatase 1K, mitochondrial	157	217	254	287	220
PSOVI283g02140	DNA damage-regulated autophagy modulator protein 2	19	71	186	265	98
PSOVI283g07730	hypothetical protein QR98_0034790	27	108	198	244	82
PSOVI14g05800	NEDD8-conjugating enzyme UBE2F	177	181	257	240	277
PSOVI33g01300	78 kDa glucose-regulated protein	75	118	331	232	249
PSOVI280g02970	glycine, alanine and asparagine-rich protein-like	112	159	276	226	262
PSOVI301g00610	---NA---	80	91	122	226	152
PSOVI33g00850	chitin deacetylase-like protein 3	31	75	187	215	223
PSOVI298g02160	NADH dehydrogenase [ubiquinone] 1 beta subcomplex subunit 9	114	151	178	189	152
PSOVI05g03770	phosphoserine phosphatase-like	84	121	185	187	168
PSOVI14g06600	protein obstructor-E-like	23	22	159	184	266
PSOVI20g00190	chymotrypsin-like protease CTRL-1	2	1	211	167	107
PSOVI292g00840	cytochrome b5-like	47	79	118	165	131
PSOVI09g00970	glycerophosphocholine phosphodiesterase GPCPD1-like	50	87	196	161	145
PSOVI14g07650	tricarboxylate transport protein, mitochondrial-like	113	118	175	160	160
PSOVI17g08920	gag-pol protein	13	49	130	157	32
PSOVI20g01990	hypothetical protein QR98_0057290	60	101	120	151	112
PSOVI36g01470	prefoldin subunit 3	88	89	163	151	148
PSOVI17g06610	Peroxidasin -like protein	12	58	95	149	56
PSOVI17g04480	carboxylesterase 5A-like	26	21	187	146	142
PSOVI66g00450	DFP2-like protein	3	6	1	146	1
PSOVI280g06030	DFP2-like protein	4	8	30	143	13
PSOVI280g05600	myosin-2 essential light chain isoform X2	98	92	145	141	149
PSOVI63g00660	tetratricopeptide repeat protein 36 homolog	58	95	127	141	113
PSOVI17g06620	thyroid peroxidase-like	20	54	99	131	49
PSOVI280g04070	selenoprotein Pb-like	84	99	133	131	126
PSOVI280g04970	fumarylacetoacetase	81	86	139	125	152
PSOVI22g04650	DNA-directed RNA polymerase II subunit RPB1-like isoform X2	18	23	76	113	96
PSOVI17g04640	Retrovirus-related Pol polyprotein from transposon TNT 1-94	6	29	62	111	34
PSOVI22g06490	mucin-2-like isoform X1	7	25	59	102	45
PSOVI20g02100	hypothetical protein QR98_0057390	14	63	84	96	92
PSOVI294g00940	ATP-binding cassette sub-family G member 4	39	41	88	96	43
PSOVI14g03250	neuronal calcium sensor 2	40	41	76	95	98
PSOVI292g00670	putative gamma-glutamylcyclotransferase CG2811 isoform X3	56	69	91	95	97
PSOVI294g01120	eukaryotic translation initiation factor 2A	63	50	112	94	84
PSOVI286g00130	valacyclovir hydrolase-like	14	20	90	91	108
PSOVI284g04410	tryptophan 2,3-dioxygenase	50	51	61	86	64
PSOVI44g01020	TAR DNA-binding protein 43 isoform X1	59	58	116	86	92
PSOVI14g02890	homeobox protein PKNOX2-like	25	45	81	84	76
PSOVI26g03720	selenium-binding protein 1	45	43	76	82	70
PSOVI14g10800	Chitin binding Peritrophin-A domain containing protein	16	38	53	80	64
PSOVI298g01360	Cuticle protein 10.9	3	5	27	79	23
PSOVI17g06330	hypothetical protein BLA29_008460	10	42	74	78	68
PSOVI22g04880	pre-rRNA processing protein FTSJ3	30	30	82	76	65
PSOVI06g01350	X-ray repair cross-complementing protein 5	31	41	85	75	57
PSOVI283g02510	Retrovirus-related Pol polyprotein from transposon TNT 1-94	15	26	68	75	128
PSOVI284g00620	hypothetical protein QR98_0029650	20	21	75	75	93
PSOVI33g00900	hypothetical protein BLA29_006992	34	54	70	75	56
PSOVI298g01180	prefoldin subunit 6	29	41	65	74	76
PSOVI20g01100	hypothetical protein BLA29_010153	11	33	76	73	109
PSOVI284g00630	Transmembrane protein 68	21	22	51	72	41
PSOVI292g02340	pyrazinamidase/nicotinamidase-like protein	55	50	73	71	76
PSOVI17g08460	eukaryotic translation initiation factor 4E type 2-like	41	40	86	69	78
PSOVI33g01030	hypothetical protein BLA29_005913	21	35	66	69	64
PSOVI05g05250	hypothetical protein QR98_0077750	22	27	53	66	35
PSOVI22g06480	mucin-2-like isoform X1	5	41	55	65	24
PSOVI05g03130	hypothetical protein BLA29_000239	9	23	58	62	33
PSOVI284g03890	kynurenine 3-monooxygenase-like	27	26	48	59	58
PSOVI77g00400	nose resistant to fluoxetine protein 6-like	11	27	44	59	61
PSOVI14g07500	nicotinate-nucleotide pyrophosphorylase [carboxylating]-like isoform X2	34	23	70	58	50
PSOVI17g06630	thyroid peroxidase-like	6	29	40	57	30
PSOVI22g04070	probable glucosamine 6-phosphate N-acetyltransferase	25	19	61	57	42
PSOVI283g01790	DFP2-like protein	9	1	1	57	22
PSOVI284g02060	28S ribosomal protein S15, mitochondrial-like	41	42	65	57	58
PSOVI283g04040	PDZ-containing protein, putative	32	37	62	55	58
PSOVI05g01800	Chitinase-3-like protein 1	20	27	49	54	22
PSOVI292g02740	transforming protein ral	2	8	53	54	71
PSOVI294g01050	---NA---	1	1	1	53	1
PSOVI294g01730	---NA---	1	1	1	52	2
PSOVI22g08240	zwei Ig domain protein zig-4-like	7	20	53	51	59
PSOVI36g02760	spermatogenesis-associated protein 5-like	33	35	47	51	42
PSOVI41g00170	acetyl-coenzyme A synthetase, cytoplasmic-like isoform X1	8	23	56	51	56
PSOVI17g04570	hypothetical protein QR98_0086570, partial	2	9	17	50	6
PSOVI45g00470	ribonuclease P protein subunit p14 isoform X2	23	25	44	49	50
PSOVI14g06380	monocarboxylate transporter 10-like	33	42	61	48	58
PSOVI286g01920	hypothetical protein BLA29_000192	1	0	1	48	1
PSOVI20g02010	hypothetical protein QR98_0057300	5	30	35	46	14
PSOVI280g01020	hypothetical protein BLA29_002115	5	23	36	46	56
PSOVI280g03670	hypothetical protein BLA29_009026	8	20	28	46	41
PSOVI34g00310	putative phosphatidate phosphatase isoform X1	14	26	45	46	36
PSOVI69g00540	probable cytosolic Fe-S cluster assembly factor AAEL012261	22	25	53	46	51
PSOVI14g06580	Chitin binding Peritrophin-A domain containing protein	5	14	44	45	45
PSOVI26g01580	ABC transporter G family member 23-like	12	26	35	45	30
PSOVI17g02160	protein spire homolog 1	11	27	45	44	22
PSOVI291g00390	Transposase, ISXO2-like domain-containing protein	21	32	46	42	44
PSOVI36g02420	neuroendocrine convertase 2	13	15	63	42	46
PSOVI288g00620	DFP2-like protein	5	9	21	41	23
PSOVI41g00880	DFP2-like protein	1	2	2	41	2
PSOVI38g00240	Negative elongation factor D	28	31	49	38	43
PSOVI34g00210	ABC transporter sub-family G-like protein	15	26	25	36	16
PSOVI286g01240	chitin binding peritrophin-A, putative	3	4	19	35	23
PSOVI286g01260	hypothetical protein QR98_0065840, partial	0	0	0	35	1
PSOVI14g05010	---NA---	8	23	36	34	35
PSOVI284g00080	Chitin binding Peritrophin-A domain containing protein	7	7	20	34	16
PSOVI14g01800	Netrin-1	4	13	40	33	32
PSOVI283g04520	tRNA (adenine(37)-N6)-methyltransferase-like	18	17	38	33	30
PSOVI26g02640	DFP2-like protein	1	1	1	32	10
PSOVI05g00310	uncharacterized protein LOC107452121	16	21	42	31	29
PSOVI283g02530	PC1232copia polyprotein - fruit fly (Drosophila simulans) retrotransposon copia (fragments)	8	14	38	31	42
PSOVI283g03530	probable chitinase 10 isoform X1	1	13	27	31	19
PSOVI05g03040	---NA---	2	11	36	30	28
PSOVI08g00840	cell wall protein DAN4-like	8	14	29	30	19
PSOVI14g09170	chitinase 4-like	7	3	33	30	43
PSOVI283g07980	DFP2-like protein	2	4	7	30	6
PSOVI301g03310	transmembrane protein C9orf91 homolog isoform X1	12	19	36	29	30
PSOVI34g00240	AGAP007416-PA-like protein	4	17	26	29	17
PSOVI36g00990	excitatory amino acid transporter 2-like isoform X2	17	24	28	28	26
PSOVI14g02250	sushi, von Willebrand factor type A, EGF and pentraxin domain-containing protein 1	3	15	17	27	13
PSOVI26g02670	DFP2-like protein	2	1	1	27	7
PSOVI280g04560	ion transport peptide-like	2	9	17	27	6
PSOVI33g00250	early nodulin-75-like	4	7	14	27	10
PSOVI14g03990	alpha-N-acetylglucosaminidase isoform X1	5	21	44	26	34
PSOVI14g07630	---NA---	10	16	27	26	28
PSOVI283g03720	protein RRNAD1-like	15	16	27	26	21
PSOVI36g00820	---NA---	0	0	0	26	0
PSOVI22g02350	Serine/threonine-protein kinase SMG1	13	20	32	25	25
PSOVI41g00190	valacyclovir hydrolase	5	12	56	25	49
PSOVI301g00490	long-chain-fatty-acid--CoA ligase 4-like	2	9	25	23	23
PSOVI17g03360	Leucine-rich repeats and immunoglobulin-like domains protein 3	12	14	32	22	24
PSOVI283g05740	long-chain fatty acid transport protein 4	8	13	17	22	30
PSOVI14g01750	RGM domain family member B-like	4	12	25	20	25
PSOVI26g03670	hypothetical protein BLA29_014306	1	2	2	20	1
PSOVI283g00400	cyclase family protein	3	10	27	19	26
PSOVI22g04130	---NA---	4	10	25	18	26
PSOVI05g03710	meteorin-like protein	7	7	18	17	23
PSOVI26g02310	epidermal growth factor receptor kinase substrate 8-like protein 1	5	11	24	17	17
PSOVI20g01930	probable chitinase 10	1	2	26	16	20
PSOVI295g00520	chitosanase	4	5	14	16	21
PSOVI09g01560	Transposon Ty3-G Gag-Pol polyprotein	4	10	15	15	25
PSOVI17g03770	sphingomyelin phosphodiesterase-like	3	9	13	15	7
PSOVI36g01900	hypothetical protein QR98_0061910	2	8	12	15	9
PSOVI14g03470	hypothetical protein BLA29_007371	6	6	16	14	12
PSOVI22g06160	protein RRP5 homolog	5	10	14	14	14
PSOVI72g00360	ribosomal RNA-processing protein 8	8	7	17	14	13
PSOVI17g07650	S-phase kinase-associated protein 1A-like protein	5	11	12	13	14
PSOVI22g00590	secreted salivary gland peptide, putative	3	4	1	13	2
PSOVI22g03370	tetratricopeptide repeat protein 39B-like	3	4	13	13	10
PSOVI280g03170	tyrosine-protein phosphatase 10D-like isoform X1	1	6	16	13	14
PSOVI283g05760	fatty acid transport protein	4	4	9	13	13
PSOVI288g01260	hypothetical protein BLA29_012791	0	0	14	13	11
PSOVI301g02570	A disintegrin and metalloproteinase with thrombospondin motifs 18-like	3	7	16	13	15
PSOVI22g05630	hypothetical protein BLA29_006201	2	3	9	12	14
PSOVI284g00480	neuropeptide CCHamide-1 receptor-like	2	8	8	12	6
PSOVI36g01700	---NA---	4	8	19	12	17
PSOVI63g00330	hypothetical protein QR98_0056840, partial	3	5	14	12	12
PSOVI81g00080	irregular chiasm C-roughest protein-like	1	5	13	12	8
PSOVI22g04570	---NA---	1	7	7	11	5
PSOVI280g01900	elongation of very long chain fatty acids protein AAEL008004-like	2	3	12	11	14
PSOVI283g06300	DFP2-like protein	1	1	5	11	2
PSOVI288g02270	secreted protein, putative	1	1	4	11	9
PSOVI05g04780	---NA---	5	9	14	10	11
PSOVI14g06590	Chitin binding Peritrophin-A domain containing protein 5	1	1	11	10	17
PSOVI17g00910	AChain A, An Expansion To The Smad Mh2-family: The Structure Of The N-mh2 Expanded Domain	1	4	9	10	3
PSOVI283g02330	DFP2-like protein	0	1	2	10	0
PSOVI284g06190	frizzled family receptor 4	4	6	22	10	19
PSOVI301g00180	Polysaccharide deacetylase-like protein	3	5	8	10	7
PSOVI69g00290	Acetyltransferase-like protein	4	7	9	10	7
PSOVI14g04370	cytochrome P450 18a1	4	5	10	9	9
PSOVI283g01670	ADAMTS-like protein 1 isoform X2	3	7	14	9	10
PSOVI41g00160	acetyl-coenzyme A synthetase, cytoplasmic-like	2	4	10	9	17
PSOVI05g05720	gamma-interferon-inducible lysosomal thiol reductase-like	1	4	13	8	12
PSOVI286g01900	uncharacterized transmembrane protein DDB_G0289901-like	2	4	6	8	3
PSOVI294g01310	chitin synthase 1	1	3	6	8	7
PSOVI49g00910	clusterin-associated protein 1-like	1	4	7	8	3
PSOVI05g00970	sodium/potassium-transporting ATPase subunit alpha-like	3	5	8	7	8
PSOVI49g00060	dynein light chain, putative	1	5	5	7	3
PSOVI63g00280	WD repeat-containing protein 47-like	3	5	9	7	9
PSOVI17g06270	glutamate receptor U1-like	1	3	6	6	4
PSOVI283g06940	---NA---	0	2	3	6	1
PSOVI20g00230	mucin-19-like isoform X1	1	2	5	5	5
PSOVI26g01040	hypothetical protein QR98_0031090	0	0	0	5	1
PSOVI283g06890	---NA---	0	0	3	5	2
PSOVI69g00640	---NA---	1	1	8	4	9
PSOVI44g01540	PR domain zinc finger protein 10-like	0	1	4	3	3
PSOVI49g00280	fatty acid synthase-like	0	1	4	2	3

## Sheet: T Cluster
Name	Description	Mean AF	Mean AM	Mean L	Mean P	Mean T
PSOVI17g08010	group 2 allergen Sui p 2	2315	1439	2068	1712	23104
PSOVI22g00560	fatty acid-biding protein	7465	2722	3302	3732	18417
PSOVI22g03270	---NA---	617	514	1056	1197	5728
PSOVI14g10410	cysteine proteinase-1 preproenzyme	868	659	670	489	5009
PSOVI22g05720	senescence-associated protein	1899.54	2048.24	1341.64	1227.79	4669.16
PSOVI283g04190	senescence-associated protein	1709.2	1873.83	1470.17	1245.52	4411.97
PSOVI22g03290	---NA---	630	521	1378	1487	4183
PSOVI14g10420	cysteine proteinase-1 preproenzyme	400	572	525	525	3887
PSOVI22g03310	---NA---	626	287	614	918	3878
PSOVI284g01800	Group 8 mite allergen-like protein (mu class glutathione transferase)	1021	621	1130	958	2958
PSOVI22g04770	senescence-associated protein	1062.19	1147.2	1031.48	833.629	2922.89
PSOVI17g07290	stress-associated endoplasmic reticulum protein 2	1499	854	1447	1533	2556
PSOVI22g04790	Senescence-associated protein	926.531	844.137	737.054	591.917	2347.86
PSOVI22g02530	---NA---	269	119	258	250	2206
PSOVI09g01320	Peroxiredoxin 1	2405	961	1322	1330	2164
PSOVI294g01270	D-3-phosphoglycerate dehydrogenase	1096	626	627	599	2068
PSOVI22g03330	---NA---	133	84	264	227	2058
PSOVI26g02900	senescence-associated protein	710.173	620.331	687.534	535.382	1939.08
PSOVI34g00320	superoxide dismutase [Cu-Zn]	2002	526	550	556	1912
PSOVI17g06290	cysteine dioxygenase type 1	1293	523	380	450	1873
PSOVI88g00180	group 2 allergen Sui p 2	151	99	193	143	1862
PSOVI283g03740	glyceraldehyde-3-phosphate dehydrogenase-like	1741	1443	1413	1269	1838
PSOVI17g02640	ferritin, heavy subunit	1179	554	792	740	1785
PSOVI26g02710	Blo t 5 allergen	159	215	173	183	1624
PSOVI38g01110	glutathione S-transferase	1106	832	373	517	1479
PSOVI22g03340	---NA---	187	53	41	42	1362
PSOVI73g00570	Group 14 mite allergen-like protein (Apolipophorin-like)	895	354	281	397	1341
PSOVI22g06380	ace-orthologous acetylcholinesterase	179	147	263	205	1318
PSOVI14g07950	3-hydroxyisobutyrate dehydrogenase, mitochondrial	632	350	538	512	1116
PSOVI22g02540	---NA---	159	116	139	178	994
PSOVI35g01130	delta(3,5)-Delta(2,4)-dienoyl-CoA isomerase, mitochondrial-like	728	634	864	835	982
PSOVI35g01360	Der f 7 allergen	129	107	141	161	965
PSOVI283g01770	DFP2-like protein	4	4	6	8	960
PSOVI36g00710	low-density lipoprotein receptor-related protein 1-like isoform X1	179	123	330	218	915
PSOVI05g04900	hypothetical protein QR98_0081050	572	330	406	456	886
PSOVI14g02940	ornithine decarboxylase	233	218	351	348	821
PSOVI17g06310	Myelin P2 protein	624	183	155	218	820
PSOVI292g00740	cleavage stimulation factor subunit 1-like protein	83	128	269	207	819
PSOVI22g03660	cystatin-B-like	224	247	166	179	779
PSOVI44g01630	probable methylmalonate-semialdehyde dehydrogenase [acylating], mitochondrial	396	175	406	289	750
PSOVI49g00250	hypothetical protein QR98_0099560	323	139	112	117	699
PSOVI283g01700	DFP2-like protein	6	13	8	14	689
PSOVI17g03620	hypothetical protein BLA29_005500	239	95	215	140	680
PSOVI280g06010	DFP2-like protein	3	3	4	25	677
PSOVI22g02550	---NA---	241	32	116	112	654
PSOVI36g01620	---NA---	16	35	17	75	650
PSOVI292g02290	peptidoglycan endopeptidase RipB-like	20	22	36	30	645
PSOVI22g01230	glutamate receptor kainate-like protein	314	171	271	251	612
PSOVI283g01730	DFP2-like protein	4	3	2	4	581
PSOVI284g01710	low-density liporeceptor-related 2-like protein 2	280	340	191	178	536
PSOVI14g04340	death-associated protein 1	380	167	290	325	523
PSOVI284g04330	cathepsin B	74	44	54	54	496
PSOVI283g01900	Der f 7 allergen	53	36	133	147	492
PSOVI280g01260	saposin, putative	234	207	223	209	475
PSOVI26g02700	Blo t 5 allergen	44	36	39	73	474
PSOVI14g10400	cysteine proteinase-1 preproenzyme	104	41	129	136	473
PSOVI280g06000	DFP2-like protein	5	3	3	64	467
PSOVI280g00720	3-ketoacyl-CoA thiolase, mitochondrial	326	226	237	254	460
PSOVI77g00120	C-1-tetrahydrofolate synthase, cytoplasmic	182	121	132	163	458
PSOVI22g00260	---NA---	52	68	60	68	453
PSOVI283g04610	prostaglandin reductase 3-like	232	185	290	278	452
PSOVI284g01820	glutathione S-transferase	133	91	117	148	448
PSOVI14g05140	senescence-associated protein	180.518	150.004	177.037	129.183	430.55
PSOVI77g00320	m7GpppX diphosphatase	56	47	43	46	414
PSOVI301g00820	translation initiation factor IF-2-like	520	82	82	69	406
PSOVI17g00130	chitinase-3-like protein 1	137	53	185	100	405
PSOVI36g00680	Malonyl-[acyl-carrier protein] O-methyltransferase	537	208	103	151	397
PSOVI72g00630	---NA---	144	65	84	91	392
PSOVI283g01740	DFP2-like protein	1	1	1	2	386
PSOVI283g01750	DFP2-like protein	4	3	2	4	379
PSOVI283g08010	galectin-9 isoform X4	57	25	111	62	369
PSOVI283g02270	---NA---	27	17	57	42	366
PSOVI17g06380	hypothetical protein QR98_0090530	115	105	92	89	363
PSOVI291g00690	Senescence-associated protein	113.534	97.7255	104.551	84.0523	360.216
PSOVI284g04320	cathepsin B-like	30	28	85	54	353
PSOVI284g03290	sodium-dependent glucose transporter 1A-like	100	22	203	143	335
PSOVI283g02260	---NA---	82	31	65	51	321
PSOVI280g00920	Der p 36 allergen	201	58	91	76	320
PSOVI301g01770	CD63 antigen-like	107	100	115	109	319
PSOVI58g00670	protein D3-like isoform X2	291	170	209	198	308
PSOVI06g00390	protein Diedel	35	29	52	58	305
PSOVI17g05220	cytosol aminopeptidase	225	118	149	138	297
PSOVI36g02700	estradiol 17-beta-dehydrogenase 8	208	151	204	170	296
PSOVI280g00880	---NA---	31	25	44	31	292
PSOVI283g02340	lysosomal aspartic protease-like	549	80	76	82	290
PSOVI298g00920	low-density lipoprotein receptor-related protein 2-like protein 1	23	25	31	35	288
PSOVI288g01660	Retinal dehydrogenase 1	217	173	196	177	283
PSOVI36g00040	acetylcholinesterase-like isoform X1	102	59	43	49	276
PSOVI283g01760	DFP2-like protein	2	2	2	3	273
PSOVI286g02400	Cytochrome b-c1 complex subunit 2, mitochondrial	203	191	193	219	273
PSOVI14g08860	---NA---	35	23	34	48	271
PSOVI294g00920	signal recognition particle 19 kDa protein-like	182	98	218	176	270
PSOVI22g08300	hypothetical protein BLA29_011270	36	53	53	56	267
PSOVI280g00900	---NA---	9	20	17	17	266
PSOVI284g03710	cystatin-like protein	25	48	37	39	263
PSOVI14g05970	neutral ceramidase-like	46	37	172	83	261
PSOVI26g00350	cathepsin L1-like	187	156	135	144	257
PSOVI35g00440	sialin isoform X1	331	98	70	94	255
PSOVI283g00070	succinate--CoA ligase [GDP-forming] subunit beta, mitochondrial-like	220	145	127	140	245
PSOVI22g08670	motile sperm domain-containing protein 2-like	66	136	134	130	242
PSOVI283g04490	phosphoribosylformylglycinamidine synthase	161	120	138	144	237
PSOVI63g00540	Leucine--tRNA ligase, cytoplasmic	147	101	197	162	232
PSOVI286g02480	Glycerol-3-phosphate acyltransferase 4	100	81	47	49	225
PSOVI09g00730	phosphoserine aminotransferase	70	102	110	122	224
PSOVI17g05540	insulin-like growth factor-binding protein-related protein 1	106	74	65	60	223
PSOVI280g01920	---NA---	136	67	73	90	221
PSOVI58g00520	BCL2/adenovirus E1B 19 kDa protein-interacting protein 3-like	147	144	162	155	219
PSOVI14g03810	peptide methionine sulfoxide reductase isoform X2	128	129	134	144	218
PSOVI288g00560	malate dehydrogenase, cytoplasmic	238	162	145	156	217
PSOVI301g01980	transmembrane protein 14C	110	72	114	112	213
PSOVI38g00480	hypothetical protein QR98_0034500	124	66	51	52	210
PSOVI36g01920	hypothetical protein QR98_0061890	180	106	72	97	206
PSOVI14g04620	putative cysteine proteinase	155	51	44	51	204
PSOVI284g00790	cathepsin B	381	77	57	54	203
PSOVI22g00250	---NA---	16	30	27	27	200
PSOVI284g03660	cystatin-like protein	62	44	56	52	199
PSOVI288g01960	Senescence-associated protein	65.2493	49.0073	65.8373	59.1075	196.145
PSOVI298g00840	persulfide dioxygenase ETHE1, mitochondrial	123	136	142	127	192
PSOVI283g01780	DFP2-like protein	25	4	3	6	189
PSOVI38g00150	3-hydroxyanthranilate 3,4-dioxygenase	302	67	63	71	189
PSOVI09g01340	chitinase-3-like protein 1	24	15	38	21	186
PSOVI280g04720	ribonucleoprotein RB97D-like	229	145	138	116	186
PSOVI280g04930	proteasome subunit beta type-5	240	119	151	113	186
PSOVI05g01080	epidermal retinol dehydrogenase 2-like	147	80	50	64	184
PSOVI06g01200	glucose 1-dehydrogenase	134	115	127	121	184
PSOVI283g02870	Charged multivesicular body protein 2a	130	139	137	148	182
PSOVI36g03370	Malate dehydrogenase	170	82	103	102	181
PSOVI280g01890	hypothetical protein BLA29_003122	47	24	17	28	179
PSOVI20g02280	2-oxoglutarate and iron-dependent oxygenase domain-containing protein 1-like protein	34	26	28	51	177
PSOVI283g07170	putative ferric-chelate reductase 1	205	67	71	76	177
PSOVI283g02120	DNA damage-regulated autophagy modulator protein 2-like	31	19	21	47	176
PSOVI44g01270	lipoamide acyltransferase component of branched-chain alpha-keto acid dehydrogenase complex, mitochondrial	94	58	109	106	174
PSOVI295g00490	L-2-hydroxyglutarate dehydrogenase, mitochondrial	145	91	104	91	173
PSOVI22g03220	uncharacterized oxidoreductase MexAM1_META1p0182-like	159	76	53	65	172
PSOVI14g03940	E3 ubiquitin-protein ligase NRDP1	321	100	54	43	169
PSOVI301g00570	isovaleryl-CoA dehydrogenase, mitochondrial	104	71	123	129	167
PSOVI288g00110	---NA---	157	99	120	114	164
PSOVI09g00120	probable enoyl-CoA hydratase, mitochondrial	125	94	124	123	162
PSOVI301g02270	aldose reductase-like	81	45	41	43	160
PSOVI280g00910	Der f 36 allergen	23	8	21	19	158
PSOVI05g04850	S-adenosylmethionine synthase isoform X1	71	67	86	88	157
PSOVI20g02980	lambda-crystallin homolog	60	39	59	42	153
PSOVI36g02170	Methylmalonyl-CoA mutase, mitochondrial	143	48	48	47	152
PSOVI22g03090	---NA---	107	78	41	47	151
PSOVI14g09540	methyltransferase-like 26	153	65	53	53	150
PSOVI283g01830	DFP2-like protein	2	23	1	4	150
PSOVI41g00440	hypothetical protein BLA29_013992	74	31	45	42	148
PSOVI294g02260	GTP-binding protein-like protein 2	56	17	34	20	143
PSOVI298g01210	glycosyl transferase	155	87	59	82	143
PSOVI26g02960	Senescence-associated protein	127.947	107.001	89.4523	37.1744	141.047
PSOVI301g00480	long-chain-fatty-acid--CoA ligase 4-like	67	39	24	38	139
PSOVI14g05100	calcineurin B homologous protein 1	174	116	92	102	132
PSOVI286g02100	---NA---	12	16	30	29	131
PSOVI05g01610	---NA---	84	47	41	30	130
PSOVI280g03900	E3 ubiquitin-protein ligase RNF170-like	123	56	69	68	130
PSOVI05g03180	ribonuclease kappa-B-like	143	60	66	75	128
PSOVI286g02180	cholinephosphotransferase 1 isoform X4	107	70	44	50	128
PSOVI36g01200	acylamino-acid-releasing enzyme	122	76	95	76	128
PSOVI89g00080	ferritin 2	71	69	74	69	126
PSOVI295g00270	innexin inx2-like	132	30	26	31	122
PSOVI14g08550	Dehydrogenase/reductase SDR family member 4	127	97	72	76	121
PSOVI283g07480	Amidophosphoribosyltransferase	114	75	75	84	117
PSOVI301g00720	hypothetical protein BLA29_011886, partial	68	47	37	47	115
PSOVI22g02520	scavenger receptor cysteine-rich protein	59	45	47	46	114
PSOVI283g01820	DFP2-like protein	1	1	1	3	114
PSOVI283g06860	Der f 7 allergen	25	25	35	26	111
PSOVI301g01700	---NA---	14	20	20	17	111
PSOVI295g00260	innexin inx2-like	68	49	86	79	110
PSOVI286g03190	proteasome inhibitor PI31 subunit	95	63	59	67	107
PSOVI295g00250	Innexin inx2	91	30	25	31	107
PSOVI58g00450	nuclear hormone receptor HR96	33	56	60	61	107
PSOVI08g00880	ribosome biogenesis protein BOP1	71	45	88	66	107
PSOVI26g02480	mitochondrial import receptor subunit TOM7 homolog	64	31	61	74	107
PSOVI294g01040	---NA---	9	34	45	34	106
PSOVI58g00740	isocitrate dehydrogenase [NAD] subunit beta, mitochondrial	115	85	86	91	103
PSOVI09g01200	probable serine carboxypeptidase CPVL	105	46	43	39	99
PSOVI36g04350	N-acetylneuraminate lyase isoform X1	25	26	33	28	99
PSOVI20g03410	Adenosine kinase 2	119	58	60	55	98
PSOVI06g01540	thioredoxin, mitochondrial-like	57	38	53	68	98
PSOVI05g04800	methyltransferase domain-containing protein	59	42	36	42	97
PSOVI14g00630	Pyruvate kinase PKM	33	43	23	23	97
PSOVI295g00550	zinc finger protein 706-like	45	35	52	66	96
PSOVI63g00830	---NA---	20	11	44	22	95
PSOVI22g01210	alpha-aminoadipic semialdehyde dehydrogenase-like	61	32	31	32	94
PSOVI26g00120	ribonuclease Oy-like	109	55	48	54	94
PSOVI36g00700	AP-3 complex subunit sigma-2-like isoform X1	41	31	39	37	94
PSOVI283g06880	lysosomal alpha-mannosidase isoform X2	115	21	15	15	90
PSOVI14g06750	---NA---	6	16	24	26	89
PSOVI286g02120	lipopolysaccharide-induced tumor necrosis factor-alpha factor homolog isoform X2	50	34	15	25	89
PSOVI22g06320	hypothetical protein BLA29_000476	57	32	22	22	88
PSOVI14g05030	vascular non-inflammatory molecule 2-like protein	43	35	31	33	87
PSOVI291g01020	mid1-interacting protein 1-B isoform X1	59	34	26	29	87
PSOVI35g00680	cuticle protein 14-like	21	11	9	10	86
PSOVI08g01530	---NA---	69	14	28	16	84
PSOVI283g06340	hypothetical protein BLA29_008900	99	44	42	48	84
PSOVI288g00490	---NA---	122	13	42	51	84
PSOVI291g01250	hypothetical protein BLA29_013046	24	4	9	18	83
PSOVI17g02250	DFP2-like protein	16	4	24	18	82
PSOVI33g01220	inositol monophosphatase 1	84	42	38	39	82
PSOVI38g00460	D-tyrosyl-tRNA(Tyr) deacylase 1	95	30	48	48	82
PSOVI22g03790	ribonuclease Oy	81	56	49	53	81
PSOVI284g03080	reticulon-4-interacting protein 1 homolog, mitochondrial-like	80	26	29	27	81
PSOVI286g00160	methyltransferase-like protein 27	40	56	50	55	81
PSOVI26g02010	cytochrome P450 3A11-like	30	46	43	45	80
PSOVI26g03900	transcription elongation factor B polypeptide 2	97	58	60	52	80
PSOVI38g00470	hypothetical protein BLA29_009599, partial	41	16	13	13	79
PSOVI49g00630	methylthioribulose-1-phosphate dehydratase-like	87	31	21	24	79
PSOVI22g07840	probable E3 ubiquitin-protein ligase HERC4 isoform X1	48	48	53	57	78
PSOVI283g01260	protein rhomboid-like	22	9	21	14	77
PSOVI292g00290	sphingomyelin phosphodiesterase-like	48	25	22	26	77
PSOVI295g01410	ER membrane protein complex subunit 6	87	47	50	47	76
PSOVI284g05160	ADP-sugar pyrophosphatase	25	19	20	20	75
PSOVI09g00570	pancreatic lipase-related protein 2-like	42	16	14	20	73
PSOVI284g03430	hypothetical protein BLA29_014519, partial	26	9	19	18	72
PSOVI292g00570	hypothetical protein QR98_0040650	42	39	51	38	72
PSOVI38g00220	folylpolyglutamate synthase, mitochondrial isoform X1	57	41	37	33	72
PSOVI77g00410	4-coumarate--CoA ligase-like	51	33	27	36	72
PSOVI292g00380	predicted protein	13	19	62	37	72
PSOVI288g00660	acid phosphatase type 7-like	27	12	22	21	71
PSOVI36g00690	Prolactin regulatory element-binding protein	85	39	47	41	71
PSOVI22g02130	gamma-interferon-inducible lysosomal thiol reductase-like	66	13	21	21	70
PSOVI17g06370	uncharacterized UDP-glucosyltransferase YjiC-like	31	26	22	22	69
PSOVI20g01970	high affinity copper uptake protein 1-like isoform X1	30	14	12	13	69
PSOVI294g01250	serine/threonine-protein phosphatase 6 regulatory ankyrin repeat subunit A-like isoform X6	18	29	36	28	69
PSOVI298g01010	putative peptidyl-tRNA hydrolase PTRHD1	42	20	20	23	69
PSOVI05g05760	glycosyl transferase	28	27	15	23	68
PSOVI286g03000	acetyl-CoA acetyltransferase, mitochondrial	66	42	25	32	68
PSOVI288g00650	---NA---	25	18	23	25	68
PSOVI38g00050	hypothetical protein BLA29_012645	22	16	27	23	68
PSOVI14g04470	glucosylceramidase-like	38	44	65	51	68
PSOVI05g02310	electron transfer flavoprotein-ubiquinone oxidoreductase, mitochondrial	65	48	40	50	67
PSOVI284g04850	chitinase-3-like protein 1	26	21	51	30	67
PSOVI05g04990	---NA---	18	19	15	20	66
PSOVI14g02900	digestive cysteine proteinase 1	115	40	13	18	66
PSOVI283g01850	DFP2-like protein	4	3	1	2	66
PSOVI83g00230	---NA---	39	22	11	16	66
PSOVI20g01900	RidA family protein	25	8	14	13	65
PSOVI22g01260	hypothetical protein BLA29_003746	82	31	23	26	64
PSOVI22g02820	PI-PLC X domain-containing protein 3-like	31	18	15	18	64
PSOVI286g02090	---NA---	6	5	3	13	64
PSOVI09g01130	Plasma membrane proteolipid 3	14	14	19	21	61
PSOVI286g02820	cysteine-rich hydrophobic domain-containing protein 2	59	31	30	34	60
PSOVI36g02300	protein Malvolio isoform X1	70	41	41	33	60
PSOVI22g03320	---NA---	19	7	20	21	59
PSOVI22g08480	---NA---	0	1	1	1	58
PSOVI301g01860	plancitoxin-1	33	30	22	19	58
PSOVI36g03260	Mitochondrial ornithine transporter 1	41	26	26	25	58
PSOVI92g00170	excitatory amino acid transporter-like isoform X1	55	40	25	22	58
PSOVI22g01780	alanine aminotransferase 2-like	40	37	44	48	58
PSOVI283g01860	DFP2-like protein	2	1	2	2	57
PSOVI283g07310	ganglioside GM2 activator	8	7	7	5	57
PSOVI301g02670	4-coumarate--CoA ligase 1-like	63	20	26	30	57
PSOVI63g00410	ragulator complex protein LAMTOR3	78	33	43	35	57
PSOVI08g01370	---NA---	36	21	12	19	55
PSOVI292g02610	Diacylglycerol O-acyltransferase 1	20	16	7	10	55
PSOVI45g01000	presenilins-associated rhomboid-like protein, mitochondrial	26	15	17	17	55
PSOVI14g10380	---NA---	2	4	5	6	54
PSOVI17g01880	hypothetical protein BLA29_007895, partial	3	9	10	11	54
PSOVI14g00370	2-amino-3-carboxymuconate-6-semialdehyde decarboxylase-like	74	34	19	21	53
PSOVI283g01000	diaminopimelate decarboxylase	37	29	30	32	53
PSOVI283g02520	hypothetical protein QR98_0046980	6	13	28	21	52
PSOVI58g00140	diacylglycerol O-acyltransferase 1	44	23	23	23	52
PSOVI22g00450	CD9 antigen-like	29	16	18	18	51
PSOVI22g03350	---NA---	4	7	11	6	51
PSOVI26g00380	BTB/POZ domain containing protein 4	15	7	15	11	51
PSOVI283g01840	DFP2-like protein	2	16	1	2	51
PSOVI77g00380	Sodium-dependent glucose transporter 1	45	23	27	28	51
PSOVI17g04320	low molecular weight phosphotyrosine protein phosphatase-like	62	16	24	23	50
PSOVI22g01000	uncharacterized UDP-glucosyltransferase YjiC-like	37	24	15	16	50
PSOVI283g02130	---NA---	18	9	19	12	50
PSOVI286g00410	choline/ethanolamine kinase-like	19	20	12	19	50
PSOVI291g00010	---NA---	8	8	18	13	49
PSOVI294g00620	dolichyl-diphosphooligosaccharide--protein glycosyltransferase subunit DAD1	70	38	25	31	49
PSOVI301g00700	cytochrome P450 3A9-like	24	16	12	13	49
PSOVI286g03310	Golgi-associated plant pathogenesis-related protein 1	10	8	18	14	48
PSOVI35g01440	phytanoyl-CoA dioxygenase domain-containing protein 1	86	16	20	19	48
PSOVI294g00820	phosphatidylserine decarboxylase proenzyme, mitochondrial-like	71	29	17	16	47
PSOVI298g00950	motile sperm domain-containing protein 2-like	21	25	23	22	47
PSOVI22g00760	DNA-directed RNA polymerase I subunit RPA43-like	23	15	27	31	47
PSOVI14g10430	cysteine proteinase-1 preproenzyme	16	4	5	9	46
PSOVI17g07740	cleft lip and palate transmembrane protein 1-like protein	16	5	11	13	46
PSOVI286g02040	FUN14 domain-containing protein 1B-like protein	10	8	14	12	46
PSOVI45g00840	1,2-dihydroxy-3-keto-5-methylthiopentene dioxygenase-like	35	26	20	30	46
PSOVI06g00920	Serine protease 57	17	10	35	15	46
PSOVI284g02770	platelet glycoprotein 4	5	4	13	11	45
PSOVI14g06510	vesicle-associated membrane protein 4-like	42	20	27	30	44
PSOVI14g08350	macrophage migration inhibitory factor	44	13	15	17	44
PSOVI280g04810	NAD(P)H-hydrate epimerase	54	35	31	33	44
PSOVI286g02670	sodium-dependent glucose transporter 1-like isoform X1	16	13	19	18	44
PSOVI284g05950	protein GDAP2 homolog	21	8	8	7	43
PSOVI292g01120	sphingomyelin phosphodiesterase-like	7	15	9	8	43
PSOVI294g01260	serine/threonine-protein phosphatase 6 regulatory ankyrin repeat subunit A-like isoform X6	9	12	7	11	43
PSOVI298g00420	---NA---	6	10	11	18	43
PSOVI301g01400	Ski oncogene	14	18	11	9	43
PSOVI69g00230	solute carrier family 35 member G1-like	59	18	10	12	43
PSOVI280g02760	---NA---	24	11	8	9	42
PSOVI72g00170	COMM domain-containing protein	26	10	6	12	42
PSOVI286g00750	FUN14 domain-containing protein 1B-like protein	27	6	11	11	41
PSOVI38g01220	probable phospholipid-transporting ATPase IIB isoform X2	51	25	33	28	41
PSOVI14g09400	probable palmitoyltransferase ZDHHC24	46	17	18	17	40
PSOVI14g10370	hypothetical protein BLA29_005901	2	4	3	5	40
PSOVI301g00190	phosphoribosyl pyrophosphate synthase-associated protein 2	25	15	15	18	40
PSOVI301g00810	hypothetical protein BLA29_012584	47	10	11	12	40
PSOVI36g00830	Cysteine-rich venom protein 6	48	19	6	11	40
PSOVI41g00120	retinol dehydrogenase 7-like	18	17	10	15	39
PSOVI88g00140	Methylenetetrahydrofolate reductase	27	9	11	9	39
PSOVI09g01830	hypothetical protein BLA29_010778	17	5	9	7	38
PSOVI22g03260	---NA---	6	4	9	13	38
PSOVI283g08020	galectin-like protein	10	4	12	9	38
PSOVI286g01440	---NA---	27	14	17	15	38
PSOVI35g00260	DUF389 domain containing protein	6	13	15	10	38
PSOVI38g00110	---NA---	21	17	4	4	38
PSOVI05g04230	solute carrier family 15 member 2-like	12	9	10	6	37
PSOVI284g05630	sodium-coupled monocarboxylate transporter 1	32	16	10	13	37
PSOVI298g01020	---NA---	6	4	10	8	37
PSOVI44g01440	hypothetical protein QR98_0050670	6	5	9	7	37
PSOVI05g00500	leucine-rich melanocyte differentiation-associated protein-like	46	26	16	16	36
PSOVI280g00850	hypothetical protein BLA29_003299, partial	7	5	10	8	36
PSOVI284g04540	histidine ammonia-lyase-like	44	23	18	21	35
PSOVI292g01250	solute carrier organic anion transporter family member 2A1-like	28	9	10	10	35
PSOVI22g05750	Senescence-associated protein	34.9007	20.6372	4.06202	1.64494	34.2469
PSOVI14g05810	zinc transporter ZIP14-like	34	12	8	8	34
PSOVI22g00640	---NA---	15	10	13	11	34
PSOVI283g06280	PREDICTED: uncharacterized protein LOC108355273, partial	6	13	8	11	34
PSOVI284g00720	sodium/potassium/calcium exchanger 3-like	46	7	7	6	34
PSOVI288g01870	growth/differentiation factor 8	45	2	11	9	34
PSOVI294g00810	endothelin-converting enzyme 1 isoform X3	15	14	15	10	34
PSOVI17g06080	adipocyte plasma membrane-associated protein-like	28	15	8	13	33
PSOVI284g04030	protein mesh-like	25	7	15	10	33
PSOVI283g04240	Senescence-associated protein	31.1144	18.7038	4.35527	1.67207	32.2889
PSOVI14g00240	ras-related protein Rab-32 isoform X3	19	14	8	11	32
PSOVI22g02610	hypothetical protein BLA29_012578, partial	7	6	11	6	32
PSOVI283g01620	DFP2-like protein	1	1	1	8	32
PSOVI283g07250	hypothetical protein BLA29_009705	18	7	4	5	32
PSOVI35g01390	bile salt export pump	6	7	4	6	32
PSOVI44g00940	MOXD1 homolog 2	10	20	17	19	32
PSOVI301g00430	cathepsin L1-like	7	4	5	7	31
PSOVI66g00900	aldehyde dehydrogenase family 8 member A1-like	15	12	9	10	31
PSOVI283g02280	---NA---	6	4	24	15	31
PSOVI295g01580	dimethylaniline monooxygenase [N-oxide-forming] 5-like	18	13	25	19	31
PSOVI283g01630	DFP2-like protein	0	1	1	2	30
PSOVI14g06980	pumilio homolog 2-like	44	18	15	11	29
PSOVI22g02870	aldose 1-epimerase	42	13	8	9	29
PSOVI22g02140	cytosolic 10-formyltetrahydrofolate dehydrogenase-like	5	3	5	6	28
PSOVI286g00020	transmembrane protein 165	18	3	6	8	28
PSOVI294g01410	rho GTPase-activating protein 18-like isoform X1	15	14	9	7	28
PSOVI294g01800	---NA---	4	3	4	3	28
PSOVI05g04770	hypothetical protein BLA29_009204	2	2	4	4	27
PSOVI26g02770	protein argonaute-2-like	52	23	9	16	27
PSOVI280g00890	---NA---	2	1	3	2	27
PSOVI286g01160	L-serine dehydratase/L-threonine deaminase-like	20	13	13	11	27
PSOVI288g01880	growth/differentiation factor 11-like	22	1	3	5	27
PSOVI301g02170	hypothetical protein BLA29_011042, partial	15	15	16	18	27
PSOVI280g04040	cystinosin homolog isoform X3	14	8	15	18	27
PSOVI280g00290	branched-chain-amino-acid aminotransferase, cytosolic-like	36	20	16	16	26
PSOVI286g00650	solute carrier family 41 member 1-like	29	8	8	7	26
PSOVI292g01260	solute carrier organic anion transporter family member 2A1-like	32	6	6	7	26
PSOVI49g00350	chymotrypsin-like elastase family member 2A	15	18	13	11	26
PSOVI17g04210	carbohydrate-binding protein	2	3	12	9	25
PSOVI26g00080	intersectin-1 isoform X1	31	11	15	13	25
PSOVI280g00240	hypothetical protein BLA29_005988	2	2	4	5	25
PSOVI283g07950	---NA---	1	1	6	11	25
PSOVI73g00490	calpain-D-like isoform X2	10	12	12	11	25
PSOVI05g04930	---NA---	4	5	3	5	24
PSOVI14g00520	protein Malvolio-like isoform X1	9	8	8	7	24
PSOVI14g04420	protein YIPF6-like	30	10	11	13	24
PSOVI283g01970	---NA---	2	8	2	1	24
PSOVI283g04030	proton-coupled folate transporter-like	31	6	11	12	24
PSOVI284g01310	---NA---	2	1	4	5	24
PSOVI09g01220	choline/ethanolamine kinase-like	13	10	13	16	24
PSOVI06g00380	glutaredoxin domain-containing cysteine-rich protein CG31559-like	5	4	9	6	23
PSOVI20g01720	guanine nucleotide-binding protein subunit alpha-13	20	16	14	11	23
PSOVI286g02050	collagen alpha-1(IV) chain	26	13	11	9	23
PSOVI295g00650	---NA---	4	2	5	5	23
PSOVI302g00380	nidogen-2	5	4	8	6	23
PSOVI34g00220	gamma-glutamyltransferase 5a-like protein	16	9	7	8	23
PSOVI36g03390	Zinc finger protein GLIS3	10	7	9	5	23
PSOVI43g00230	monocarboxylate transporter 12-like	18	13	15	13	23
PSOVI66g00820	hypothetical protein QR98_0056840, partial	8	9	10	9	23
PSOVI05g05530	imidazolonepropionase	15	10	8	8	22
PSOVI20g00180	lysine histidine transporter-like 2	2	2	3	3	22
PSOVI291g01830	nose resistant to fluoxetine protein 6-like isoform X1	2	6	1	1	22
PSOVI38g01470	hypothetical protein QR98_0096500	4	8	11	7	21
PSOVI80g00230	Lysosomal acid phosphatase	4	3	8	6	21
PSOVI05g01070	sodium/glucose cotransporter 4-like	6	7	7	7	20
PSOVI05g04920	hypothetical protein BLA29_006624, partial	15	9	12	7	20
PSOVI283g02300	glutathione S-transferase D7-like isoform X2	6	6	4	6	20
PSOVI301g00460	acid phosphatase type 7-like	12	12	9	11	20
PSOVI44g01360	---NA---	3	2	4	3	20
PSOVI58g00060	probable sodium/potassium/calcium exchanger CG1090	11	12	12	8	20
PSOVI17g00530	acid phosphatase type 7-like	24	7	5	5	19
PSOVI17g03490	---NA---	4	3	4	2	18
PSOVI284g05610	V-type proton ATPase subunit D	30	6	7	7	18
PSOVI286g01800	potassium voltage-gated channel subfamily KQT member 5 isoform X5	15	7	9	9	18
PSOVI280g03190	glutamate-gated chloride channel-like isoform X1	12	7	12	13	18
PSOVI08g01670	DNA-directed RNA polymerase III subunit RPC1	12	7	12	9	17
PSOVI283g01910	Group 7 mite allergen-like protein (lipopeptide binding protein)	6	2	3	2	17
PSOVI283g02970	very-long-chain 3-oxoacyl-CoA reductase	13	5	5	5	17
PSOVI301g02040	Thyroglobulin type-1 repeat protein	5	3	7	4	17
PSOVI09g01190	equilibrative nucleoside transporter 1	2	5	5	5	16
PSOVI26g03660	---NA---	1	2	1	6	16
PSOVI288g00550	zinc finger HIT domain-containing protein 2	23	5	9	8	16
PSOVI66g00420	hypothetical protein BLA29_006806	17	6	4	5	16
PSOVI14g03710	beta-1,3-galactosyltransferase 5-like	8	6	6	8	16
PSOVI14g05390	Laminin subunit alpha	8	5	5	5	15
PSOVI17g05990	Chitin synthase 3	3	7	6	8	15
PSOVI22g03120	---NA---	4	6	5	6	15
PSOVI294g02350	gastric triacylglycerol lipase-like	4	7	6	6	15
PSOVI66g00540	lysosomal alpha-mannosidase-like	7	6	8	5	15
PSOVI69g00270	G-protein coupled receptor GRL101-like	18	5	4	5	15
PSOVI20g03380	canalicular multispecific organic anion transporter 2	10	10	13	11	15
PSOVI14g03180	peroxidasin homolog	9	8	8	7	14
PSOVI20g00410	ankyrin repeat domain-containing protein 17	18	3	0	0	14
PSOVI22g08260	E3 ubiquitin-protein ligase HUWE1 isoform X1	10	5	1	0	14
PSOVI284g01000	probable 2-oxoglutarate dehydrogenase E1 component DHKTD1, mitochondrial	17	8	9	10	14
PSOVI292g01370	---NA---	6	4	3	4	14
PSOVI294g00960	innexin inx2-like	2	2	4	4	14
PSOVI35g00170	vam6/Vps39-like protein	18	10	12	10	14
PSOVI36g04210	protein FAM91A1 isoform X1	16	8	10	9	14
PSOVI45g01310	Propionyl-CoA carboxylase alpha chain, mitochondrial	25	12	6	7	14
PSOVI20g01630	transcription initiation factor TFIID subunit 5	18	8	6	6	13
PSOVI22g08290	ectopic P granules protein 5 homolog	12	7	6	7	13
PSOVI280g02390	---NA---	3	2	1	1	13
PSOVI283g05780	protein hairy isoform X1	8	4	7	6	13
PSOVI291g00610	facilitated trehalose transporter Tret1-like	8	4	3	3	13
PSOVI36g00130	---NA---	3	2	4	3	13
PSOVI22g02640	---NA---	3	9	1	3	13
PSOVI14g08480	beta-galactosidase-1-like protein 2	15	9	6	5	12
PSOVI22g06190	---NA---	3	3	3	4	12
PSOVI280g04740	hypothetical protein BLA29_002289	7	3	3	3	12
PSOVI295g01470	gamma-glutamyl hydrolase	11	4	3	4	12
PSOVI05g00360	dnaJ homolog subfamily C member 13-like isoform X1	15	6	7	7	11
PSOVI05g04940	hypothetical protein BLA29_004144	2	3	2	3	11
PSOVI05g05150	helicase domino isoform X1	11	6	6	5	11
PSOVI283g05000	protein Dr1	15	6	4	4	11
PSOVI298g01590	E3 ubiquitin-protein ligase UBR5 isoform X9	15	3	0	1	11
PSOVI35g01170	xaa-Pro aminopeptidase 1-like	4	2	1	2	11
PSOVI36g02990	protein brunelleschi	14	6	1	2	11
PSOVI05g03080	sodium/potassium/calcium exchanger 6, mitochondrial	3	1	3	2	10
PSOVI14g07700	Protein argonaute-2	2	3	3	3	10
PSOVI14g08640	glucose-6-phosphate exchanger SLC37A2-like isoform X2	4	3	3	3	10
PSOVI22g06040	hypothetical protein BLA29_005054	5	4	6	5	10
PSOVI26g01900	Retrovirus-related Pol polyprotein from transposon TNT 1-94	1	1	3	3	10
PSOVI283g06770	hypothetical protein BLA29_010554	14	6	7	6	10
PSOVI286g00510	secreted protein, putative	12	5	3	5	10
PSOVI298g01800	cartilage oligomeric matrix protein	8	3	4	4	10
PSOVI36g03190	1-phosphatidylinositol 3-phosphate 5-kinase-like	16	4	1	2	10
PSOVI36g03380	---NA---	1	1	3	2	10
PSOVI44g01290	---NA---	15	5	1	1	10
PSOVI45g00210	DEP domain-containing protein 5 isoform X1	14	7	8	7	10
PSOVI20g01130	venom carboxylesterase-6-like	11	6	4	3	9
PSOVI286g01680	N-acetyllactosaminide beta-1,3-N-acetylglucosaminyltransferase 3-like isoform X2	4	3	2	4	9
PSOVI292g00150	---NA---	1	1	2	1	9
PSOVI292g02190	protein Skeletor, isoforms B/C isoform X1	17	2	2	3	9
PSOVI301g02150	rho GTPase-activating protein 190-like protein	12	4	2	2	9
PSOVI302g00500	---NA---	3	2	0	1	9
PSOVI69g00750	hypothetical protein BLA29_010065, partial	4	6	4	6	9
PSOVI73g00460	hypothetical protein BLA29_002565	8	1	4	3	9
PSOVI33g00830	protein turtle homolog A-like isoform X1	5	2	8	4	9
PSOVI14g01870	---NA---	1	3	1	1	8
PSOVI14g07730	importin subunit beta-1 isoform X2	1	2	2	2	8
PSOVI17g03650	neural-cadherin-like	7	1	0	1	8
PSOVI22g04700	---NA---	4	3	0	1	8
PSOVI286g00010	Transmembrane protein 165	5	1	2	2	8
PSOVI294g02250	hypothetical protein BLA29_004330, partial	2	1	4	3	8
PSOVI301g01610	DNA-(apurinic or apyrimidinic site) lyase 2	11	4	4	4	8
PSOVI43g01160	hypothetical protein QR98_0054570	1	0	2	2	8
PSOVI43g01780	---NA---	14	7	4	4	8
PSOVI77g00370	Sodium-dependent glucose transporter 1	4	2	3	3	8
PSOVI14g08880	Pao retrotransposon peptidase family protein	1	4	3	4	7
PSOVI14g10160	Epidermal growth factor receptor	7	3	1	1	7
PSOVI283g06830	putative inorganic phosphate cotransporter	3	2	2	2	7
PSOVI286g00740	hypothetical protein BLA29_000066	3	4	3	2	7
PSOVI05g01820	Golgi-specific brefeldin A-resistance guanine nucleotide exchange factor 1 isoform X1	9	3	1	0	6
PSOVI17g08960	protein split ends-like	3	1	0	0	6
PSOVI22g01870	calcitonin gene-related peptide type 1 receptor-like isoform X1	1	2	1	1	6
PSOVI22g02370	serine/threonine-protein kinase SMG1	1	1	0	0	6
PSOVI22g02620	Krueppel-like factor 12 isoform X1	1	0	1	1	6
PSOVI283g01570	Beta-1,4-mannosyl-glycoprotein 4-beta-N-acetylglucosaminyltransferase	1	1	1	1	6
PSOVI283g06110	Bromo Adjacent Homology (BAH) domain contaning protein	3	1	0	0	6
PSOVI35g00540	---NA---	6	4	0	1	6
PSOVI36g01840	hypothetical protein BLA29_010937	2	0	1	1	6
PSOVI44g00300	---NA---	1	2	1	1	6
PSOVI77g00020	glycosyl transferase	7	4	3	3	6
PSOVI35g01400	multidrug resistance protein 1	2	2	1	1	6
PSOVI05g03400	mediator of RNA polymerase II transcription subunit 13-like	5	1	0	1	5
PSOVI08g00420	protein virilizer homolog	7	3	0	0	5
PSOVI09g01160	protein purity of essence	3	1	1	1	5
PSOVI14g07460	N-acetylgalactosamine-6-sulfatase isoform X2	7	2	1	1	5
PSOVI14g09100	unconventional myosin-XV	0	1	1	0	5
PSOVI22g03360	glutamate receptor 1-like protein	0	0	0	0	5
PSOVI22g05620	Retrovirus-related Pol polyprotein from transposon TNT 1-94	0	0	1	1	5
PSOVI284g02950	rabenosyn-5 isoform X1	6	2	2	3	5
PSOVI36g01880	teneurin-m isoform X1	2	1	1	1	5
PSOVI06g01040	neuroglian isoform X1	6	1	2	1	4
PSOVI22g04160	nipped-B-like protein	7	0	0	0	4
PSOVI280g00870	cystinosin homolog isoform X1	1	1	1	1	4
PSOVI280g02670	lysosomal alpha-glucosidase-like	1	1	1	1	4
PSOVI283g00320	serine protease-like protein 9	6	1	2	1	4
PSOVI283g06120	hypothetical protein BLA29_003061, partial	3	0	0	0	4
PSOVI284g01090	inositol 1,4,5-trisphosphate receptor	5	2	0	0	4
PSOVI301g00680	adhesion G protein-coupled receptor L2-like	5	2	2	2	4
PSOVI41g00780	protein ced-11-like isoform X2	5	2	2	2	4
PSOVI26g00860	---NA---	1	2	0	0	4
PSOVI14g02080	Short stop-like protein	1	0	0	0	3
PSOVI14g09080	---NA---	0	0	0	0	3
PSOVI20g02400	hypothetical protein BLA29_001709	0	1	0	0	3
PSOVI22g04730	hypothetical protein BLA29_001917	2	1	1	1	3
PSOVI22g07800	kalirin isoform X1	2	1	0	1	3
PSOVI280g02320	tweek-like protein	2	1	0	0	3
PSOVI284g03790	dopey-1-like protein	3	0	0	0	3
PSOVI284g03810	dopey-1-like protein	5	0	0	0	3
PSOVI284g03820	protein dopey-1 homolog isoform X1	4	0	0	0	3
PSOVI288g00410	protein unc-79 homolog	4	1	0	0	3
PSOVI80g00330	---NA---	1	0	0	0	3
PSOVI05g03990	---NA---	0	1	0	0	3
PSOVI14g05270	Senescence-associated protein	2.80713	1.2194	0.497716	0.142567	2.67389
PSOVI20g02410	hypothetical protein BLA29_001709	0	1	0	0	2
PSOVI284g01100	inositol 1,4,5-trisphosphate receptor	1	0	0	0	2
PSOVI288g00920	anaphase-promoting complex subunit 1	4	1	0	0	2
PSOVI291g01670	---NA---	1	2	1	1	2
PSOVI298g02050	zinc finger homeobox protein 3	4	1	0	0	2
PSOVI34g00570	protein dachsous	0	1	0	0	2
PSOVI73g00320	hypothetical protein BLA29_007548	3	1	1	1	2
PSOVI06g00440	hypothetical protein BLA29_001953	2	0	0	0	1
PSOVI284g01350	hypothetical protein BLA29_005230, partial	3	0	0	0	1

## Sheet: L T Cluster
Name	Description	Mean AF	Mean AM	Mean L	Mean P	Mean T
PSOVI66g00510	DFP2-like protein 9	300	263	105249	61814	108229

## Sheet: P T Cluster
Name	Description	Mean AF	Mean AM	Mean L	Mean P	Mean T
PSOVI22g00580	Cuticle protein 6	1	1	0	8	18
PSOVI280g05990	DFP2-like protein	6	5	5	30	43
PSOVI283g01810	DFP2-like protein	2	1	1	28	42
PSOVI298g00400	---NA---	10	9	9	22	40
PSOVI41g00920	Cuticle protein 16.8	4	4	14	38	56

## Sheet: AM L P Cluster
Name	Description	Mean AF	Mean AM	Mean L	Mean P	Mean T
PSOVI05g00100	glutamate receptor ionotropic, NMDA 2B-like	6	17	41	30	9
PSOVI05g00150	BRCA1-associated RING domain protein 1-like	11	24	36	26	6
PSOVI05g00170	acetylcholine receptor subunit alpha-like 1	8	16	38	26	9
PSOVI05g00180	acetylcholine receptor subunit alpha-like 2	18	22	50	34	10
PSOVI05g00190	serine/arginine-rich splicing factor 2-like	335	425	1376	681	341
PSOVI05g00270	TWiK family of potassium channels protein 7-like	3	7	17	11	5
PSOVI05g00380	hypothetical protein QR98_0092090	49	68	75	69	32
PSOVI05g00460	high-affinity choline transporter 1	8	23	62	37	13
PSOVI05g00480	dual 3',5'-cyclic-AMP and -GMP phosphodiesterase 11 isoform X7	65	157	182	144	90
PSOVI05g00510	protein spaetzle-like	28	98	90	79	60
PSOVI05g00520	protein FAM13A-like	13	8	33	18	5
PSOVI05g00530	protein FAM13A isoform X3	20	29	88	55	8
PSOVI05g00590	hypothetical protein BLA29_008866	125	115	166	118	82
PSOVI05g00610	carboxypeptidase E-like	32	69	125	93	38
PSOVI05g00730	heterogeneous nuclear ribonucleoprotein D-like isoform X2	76	116	214	191	158
PSOVI05g00780	general receptor for phosphoinositides 1-associated scaffold protein-like	67	88	108	82	41
PSOVI05g00820	proteoglycan Cow	4	9	25	16	4
PSOVI05g00850	probable ATP-dependent RNA helicase DDX46	19	22	39	29	24
PSOVI05g00980	Cuticle protein 16.8	8	31	1559	534	419
PSOVI05g01020	oxalate:formate antiporter-like isoform X1	13	20	42	35	21
PSOVI05g01220	Insulin-like growth factor-binding protein complex acid labile subunit	5	8	13	10	5
PSOVI05g01300	transcription factor Sp9-like isoform X3	13	22	71	25	9
PSOVI05g01460	integrin alpha-PS3-like	5	20	16	14	6
PSOVI05g01500	cysteine/serine-rich nuclear protein 3-like isoform X3	26	29	46	37	23
PSOVI05g01510	---NA---	40	127	157	137	52
PSOVI05g01520	histone-lysine N-methyltransferase SETD2-like isoform X1	15	22	30	22	15
PSOVI05g01650	MAGUK p55 subfamily member 6-like isoform X2	108	94	248	176	118
PSOVI05g01660	---NA---	38	53	140	82	67
PSOVI05g01840	Golgi-specific brefeldin A-resistance guanine nucleotide exchange factor 1-like isoform X2	24	23	39	29	19
PSOVI05g01860	---NA---	4	16	25	14	11
PSOVI05g01880	protein retinal degeneration B-like isoform X1	15	28	45	30	16
PSOVI05g01890	ubiquitin specific proteinase, putative	1	5	20	10	7
PSOVI05g01940	dorsal root ganglia homeobox protein-like	1	2	10	5	1
PSOVI05g02010	zinc finger MIZ domain-containing protein 1-like isoform X2	46	46	85	51	20
PSOVI05g02090	ATP-dependent RNA helicase DDX39A	156	144	325	225	162
PSOVI05g02130	DNA topoisomerase 2-alpha-like	3	9	10	9	6
PSOVI05g02150	probable G-protein coupled receptor 158	5	10	26	16	2
PSOVI05g02170	Pro-Pol polyprotein	4	11	16	17	10
PSOVI05g02220	voltage-dependent calcium channel beta, invertebrate-like protein	2	31	79	42	7
PSOVI05g02230	voltage-dependent L-type calcium channel subunit beta-2 isoform X11	3	15	44	22	6
PSOVI05g02320	activin receptor type-1	13	10	82	44	42
PSOVI05g02330	hypothetical protein BLA29_011714, partial	255	334	672	413	437
PSOVI05g02640	Calcium/calmodulin-dependent protein kinase type II alpha chain	14	91	87	79	41
PSOVI05g02650	Calcium/calmodulin-dependent protein kinase type II alpha chain	33	201	284	181	57
PSOVI05g02660	---NA---	22	185	258	177	37
PSOVI05g02700	hypothetical protein BLA29_011019	5	44	48	23	8
PSOVI05g02710	protein wings apart-like	16	18	27	22	14
PSOVI05g03010	Krueppel-like factor 15	59	60	100	63	34
PSOVI05g03050	GNAT-like acetyltransferase domain containing protein	15	33	92	79	48
PSOVI05g03140	atrial natriuretic peptide receptor 1-like isoform X2	2	31	40	26	6
PSOVI05g03150	Retrovirus-related Pol polyprotein from transposon TNT 1-94	1	1	5	3	2
PSOVI05g03190	guanine nucleotide exchange factor for Rab-3A-like isoform X1	7	24	20	19	7
PSOVI05g03300	hypothetical protein BLA29_001921	4	11	16	17	12
PSOVI05g03390	mediator of RNA polymerase II transcription subunit 13-like	18	19	28	19	17
PSOVI05g03440	bicaudal D-related protein homolog	6	26	39	36	18
PSOVI05g03470	vesicular acetylcholine transporter	12	10	31	19	6
PSOVI05g03480	choline O-acetyltransferase-like	6	43	56	34	6
PSOVI05g03490	splicing factor, suppressor of white-apricot homolog	33	124	213	145	42
PSOVI05g03560	neurofibromin isoform X2	23	40	75	52	20
PSOVI05g03570	---NA---	126	201	364	193	69
PSOVI05g03620	WD repeat and FYVE domain-containing protein 3	16	46	83	57	14
PSOVI05g03630	WD repeat and FYVE domain-containing protein 3	3	5	6	5	4
PSOVI05g03660	early growth response protein 1-like	3	12	41	20	7
PSOVI05g03850	PH and SEC7 domain-containing protein 2-like	54	65	102	78	48
PSOVI05g04090	signal peptide peptidase-like 3 isoform X1	9	18	35	25	10
PSOVI05g04120	retrotransposable element	4	17	31	16	9
PSOVI05g04180	TRPL translocation defect protein 14-like	82	170	258	193	102
PSOVI05g04320	---NA---	25	102	236	170	52
PSOVI05g04340	Retrovirus-related Pol polyprotein from transposon TNT 1-94	3	9	8	6	4
PSOVI05g04350	hypothetical protein PGTG_10593	7	10	22	12	12
PSOVI05g04390	---NA---	14	29	54	33	11
PSOVI05g04400	neurogenic locus notch homolog protein 2-like	2	7	5	5	4
PSOVI05g04490	synergin gamma isoform X3	16	24	37	35	21
PSOVI05g04500	---NA---	1	14	14	11	3
PSOVI05g04530	ankyrin-2-like isoform X9	70	227	223	177	106
PSOVI05g04580	protein pangolin, isoforms A/H/I/S isoform X3	17	22	51	22	28
PSOVI05g04590	NAD-dependent histone deacetylase Sir2	52	56	99	73	45
PSOVI05g04610	phosphatidate cytidylyltransferase, photoreceptor-specific	92	107	211	178	92
PSOVI05g04660	methyltransferase-like protein 23	17	20	34	29	20
PSOVI05g04700	CLUMA_CG014265, isoform A	20	87	73	55	52
PSOVI05g04890	glutamine synthetase 2 cytoplasmic-like	9	24	38	30	14
PSOVI05g04910	Tubulin alpha-1 chain	16	32	45	30	17
PSOVI05g04950	hypothetical protein BLA29_000626	4	16	38	34	10
PSOVI05g05060	flotillin-2 isoform X2	2	8	15	11	4
PSOVI05g05090	hypothetical protein BLA29_012221, partial	235	402	392	380	301
PSOVI05g05120	hypothetical protein BLA29_006791, partial	56	209	417	221	71
PSOVI05g05130	hypothetical protein BLA29_006643, partial	44	71	151	75	36
PSOVI05g05210	small G protein signaling modulator 1-like	3	35	44	34	11
PSOVI05g05290	supervillin-like protein	16	30	33	32	20
PSOVI05g05320	CCR4-NOT transcription complex subunit 3	41	31	69	47	27
PSOVI05g05340	CCR4-NOT transcription complex subunit 6-like isoform X1	21	25	42	38	29
PSOVI05g05360	elongation of very long chain fatty acids protein AAEL008004 isoform X1	1	5	11	9	3
PSOVI05g05520	NACHT domain- and WD repeat-containing protein 1-like	2	10	21	13	3
PSOVI05g05580	---NA---	31	88	86	94	49
PSOVI05g05690	probable chitinase 10 isoform X2	3	23	29	25	10
PSOVI06g00070	probable ribonuclease ZC3H12C	5	28	48	39	17
PSOVI06g00080	putative ribonuclease ZC3H12C	3	14	28	17	7
PSOVI06g00190	S-adenosylhomocysteine hydrolase-like protein 1 isoform X2	28	29	58	36	18
PSOVI06g00220	hypothetical protein BLA29_011583	15	26	61	40	14
PSOVI06g00300	---NA---	5	21	38	23	10
PSOVI06g00310	hyphally regulated cell wall protein 3-like	42	73	86	65	43
PSOVI06g00410	EF-hand and zinc finger domain containing protein	26	31	66	34	18
PSOVI06g00730	RUN domain-containing protein 1-like	8	16	26	19	6
PSOVI06g00870	LIM domain protein	34	33	46	39	23
PSOVI06g00890	cyclin-dependent kinase 17-like isoform X1	9	9	17	12	6
PSOVI06g00900	agrin-like isoform X2	4	12	23	20	13
PSOVI06g01460	voltage-dependent calcium channel subunit alpha-2/delta-3 isoform X2	15	40	55	33	17
PSOVI06g01500	carboxypeptidase D	15	19	27	19	16
PSOVI06g01510	MAP kinase-activated protein kinase 2	108	179	214	169	115
PSOVI06g01600	cadherin-like and PC-esterase domain-containing protein 1	1	5	8	6	2
PSOVI06g01610	carboxypeptidase B	11	5	32	11	8
PSOVI06g01680	plexin-B-like	16	18	51	22	16
PSOVI06g01690	plexin-B	38	53	185	83	35
PSOVI06g01900	glucose-6-phosphate 1-dehydrogenase isoform X1	33	183	182	136	57
PSOVI06g01930	alpha-1,3-mannosyl-glycoprotein 2-beta-N-acetylglucosaminyltransferase isoform X1	16	29	62	42	17
PSOVI08g00030	vesicular glutamate transporter 1-like	9	17	38	29	14
PSOVI08g00110	hypothetical protein BLA29_007998	19	104	107	60	31
PSOVI08g00130	putative ferric-chelate reductase 1 homolog isoform X1	10	50	77	62	29
PSOVI08g00160	---NA---	20	184	135	117	32
PSOVI08g00300	Sal-like protein 1	32	44	82	45	12
PSOVI08g00310	sal-like protein 1	19	23	39	22	8
PSOVI08g00440	hypothetical protein BLA29_000992	51	42	88	60	34
PSOVI08g00510	amine sulfotransferase-like	4	41	38	28	10
PSOVI08g00520	sulfotransferase-like protein	7	47	43	36	12
PSOVI08g00590	CD109 antigen	16	18	36	25	20
PSOVI08g00670	metabotropic glutamate receptor 6-like	2	5	10	7	1
PSOVI08g00730	metabotropic glutamate receptor 2 isoform X1	1	5	18	10	2
PSOVI08g00800	---NA---	2	7	32	17	5
PSOVI08g00830	hypothetical protein QR98_0060560	6	31	89	51	10
PSOVI08g00930	ankyrin repeat domain-containing protein SOWAHC isoform X2	44	70	99	68	64
PSOVI08g01010	---NA---	95	81	164	114	92
PSOVI08g01200	guanine nucleotide-binding protein G(s) subunit alpha	19	34	52	47	26
PSOVI08g01230	protein big brother-like	20	33	133	61	31
PSOVI08g01240	protein big brother-like	3	5	23	12	6
PSOVI08g01340	protein hu-li tai shao-like isoform X3	109	171	268	203	144
PSOVI08g01360	RING finger protein 44-like	131	115	265	189	154
PSOVI08g01510	---NA---	6	3	18	7	5
PSOVI08g01610	protocadherin-like wing polarity protein stan isoform X1	4	5	16	9	5
PSOVI08g01620	protocadherin-like wing polarity protein stan isoform X1	4	6	28	13	5
PSOVI08g01630	protocadherin-like wing polarity protein stan	13	22	81	34	13
PSOVI08g01640	---NA---	61	71	236	77	26
PSOVI08g01650	DNA-directed RNA polymerase III subunit RPC1	31	31	51	37	38
PSOVI09g00080	protein C21orf2 homolog	16	77	136	85	40
PSOVI09g00090	protein C21orf2 homolog	3	13	27	19	9
PSOVI09g00110	aldehyde dehydrogenase, dimeric NADP-preferring isoform X2	54	82	85	84	64
PSOVI09g00160	U8-agatoxin-Ao1a-like	18	68	151	129	34
PSOVI09g00170	hypothetical protein BLA29_000856	9	9	14	13	7
PSOVI09g00290	oxytocin-neurophysin 1	20	50	102	66	35
PSOVI09g00370	low-density lipoprotein receptor-related protein 4-like isoform X2	1	10	11	7	2
PSOVI09g00390	SKI family transcriptional corepressor 2	1	4	8	5	2
PSOVI09g00420	tight junction protein ZO-2 isoform X2	8	2	41	17	17
PSOVI09g00480	zinc finger FYVE domain-containing protein 9-like	61	71	99	76	51
PSOVI09g00530	hypothetical protein BLA29_003970, partial	30	81	72	69	57
PSOVI09g00540	sushi, von Willebrand factor type A, EGF and pentraxin domain-containing protein 1-like isoform X1	4	20	30	17	3
PSOVI09g00550	nuclear hormone receptor FTZ-F1-like	54	48	78	64	51
PSOVI09g00610	DNA damage-regulated autophagy modulator protein 2-like protein	17	179	143	163	71
PSOVI09g00880	cyclic AMP-responsive element-binding protein 1 isoform X1	83	187	310	201	96
PSOVI09g00940	protein disulfide-isomerase a6-like protein	6	24	31	33	8
PSOVI09g00950	fatty-acid amide hydrolase 2	36	54	56	44	33
PSOVI09g00960	---NA---	4088	25378	22844	21158	13347
PSOVI09g01090	transcription factor IIIB 90 kDa subunit-like	16	17	31	27	19
PSOVI09g01300	tribbles homolog 2	81	151	181	154	113
PSOVI09g01350	PRKCA-binding protein-like isoform X1	2	12	26	18	7
PSOVI09g01390	Down syndrome cell adhesion molecule homolog	5	21	55	29	5
PSOVI09g01460	Leucine rich repeat containing protein	0	1	171	119	36
PSOVI09g01480	influenza virus NS1A-binding protein homolog isoform X2	90	179	312	196	91
PSOVI09g01520	---NA---	18	73	63	51	37
PSOVI09g01600	A disintegrin and metalloproteinase with thrombospondin motifs 16-like	3	9	9	6	2
PSOVI09g01620	thrombospondin type-1 domain-containing protein 4-like	9	32	36	22	5
PSOVI09g01760	calcitonin gene-related peptide type 1 receptor-like isoform X2	1	4	7	4	2
PSOVI09g01820	neurexin-4 isoform X2	39	37	50	38	30
PSOVI09g01840	pre-mRNA-splicing factor 38B isoform X2	68	84	163	130	83
PSOVI09g01900	Bardet-Biedl syndrome 4 protein isoform X4	5	8	13	9	8
PSOVI09g01960	protein BCL9 homolog	48	45	95	60	50
PSOVI09g01990	pikachurin isoform X2	4	10	29	17	7
PSOVI09g02000	Protein ovo	11	11	140	80	45
PSOVI09g02010	protein ovo isoform X1	17	11	176	77	58
PSOVI09g02110	YTH domain-containing protein 1	37	77	111	72	34
PSOVI09g02130	arrestin domain-containing protein 2-like	7	39	75	48	7
PSOVI09g02150	5'-AMP-activated protein kinase catalytic subunit alpha-2	116	156	161	154	135
PSOVI09g02160	CUE domain-containing protein 1	43	82	98	76	43
PSOVI09g02170	retrovirus polyprotein, putative	59	85	181	111	86
PSOVI09g02180	Retrovirus-related Pol polyprotein from transposon	53	104	226	169	119
PSOVI09g02190	Transposon Ty3-I Gag-Pol polyprotein	485	550	1037	639	482
PSOVI09g02200	---NA---	12	64	117	64	17
PSOVI09g02210	dual specificity protein phosphatase CDC14B-like	5	20	36	23	8
PSOVI09g02250	hypothetical protein QR98_0002480	19	25	56	38	15
PSOVI09g02260	hypothetical protein BLA29_012253, partial	22	30	46	35	18
PSOVI09g02340	gag-pol protein	5	36	74	100	29
PSOVI09g02380	zinc finger protein 423-like	7	12	28	17	8
PSOVI09g02480	rho GTPase-activating protein 100F-like	2	14	37	20	6
PSOVI09g02580	tyrosine-protein kinase SYK-like	5	37	67	35	4
PSOVI14g00050	calcium/calmodulin-dependent 3',5'-cyclic nucleotide phosphodiesterase 1-like	3	35	68	39	8
PSOVI14g00060	calcium/calmodulin-dependent 3',5'-cyclic nucleotide phosphodiesterase 1-like isoform X1	13	74	172	84	15
PSOVI14g00070	calcium/calmodulin-dependent 3',5'-cyclic nucleotide phosphodiesterase 1C-like	18	86	236	100	11
PSOVI14g00080	hypothetical protein BLA29_012406, partial	11	68	151	75	10
PSOVI14g00190	hypothetical protein BLA29_002457	49	67	113	66	48
PSOVI14g00360	dual oxidase-like isoform X1	5	16	12	19	5
PSOVI14g00420	Protein alan shepard	91	190	327	242	109
PSOVI14g00570	Copia protein	1	5	10	7	3
PSOVI14g00580	KAT8 regulatory NSL complex subunit 3	6	29	95	60	26
PSOVI14g00590	probable ATP-dependent RNA helicase DDX5 isoform X1	128	160	243	180	135
PSOVI14g00760	ankyrin repeat domain containing protein 30	14	20	29	23	4
PSOVI14g00930	hypothetical protein QR98_0054790	141	772	909	832	435
PSOVI14g01010	Myosin-M heavy chain	11	22	39	21	15
PSOVI14g01050	Serine-enriched protein	8	8	27	17	15
PSOVI14g01070	frizzled-5-like	2	5	13	6	4
PSOVI14g01080	frizzled-5-like	11	36	104	45	13
PSOVI14g01110	protein Wnt-1	2	2	13	5	3
PSOVI14g01120	protein Wnt-1-like	2	1	9	3	4
PSOVI14g01340	protein trachealess-like	3	16	30	19	4
PSOVI14g01420	nuclear hormone receptor E75-like protein	42	92	136	104	44
PSOVI14g01430	mitogen-activated protein kinase 1-like	25	43	57	45	41
PSOVI14g01450	acyl-CoA Delta(11) desaturase-like	51	50	156	114	79
PSOVI14g01510	E3 ubiquitin-protein ligase rififylin-like isoform X1	43	103	100	101	44
PSOVI14g01530	Myb-Like DNA-Binding protein	45	67	71	58	34
PSOVI14g01550	Glutamate dehydrogenase, mitochondrial	70	252	330	346	145
PSOVI14g01560	glutamate dehydrogenase	79	204	280	251	194
PSOVI14g01570	presequence protease, mitochondrial isoform X1	36	43	56	57	51
PSOVI14g01630	kinase suppressor of Ras 2	7	9	16	12	3
PSOVI14g01810	---NA---	4	10	39	32	22
PSOVI14g01820	netrin-1 isoform X1	15	64	182	121	74
PSOVI14g01880	neuroglobin-like	3	15	42	41	27
PSOVI14g01990	HBS1-like protein	42	41	63	60	38
PSOVI14g02010	lethal(2) giant larvae protein homolog 1 isoform X3	15	22	32	29	19
PSOVI14g02090	microtubule-actin cross-linking factor 1-like isoform X6	7	21	20	21	12
PSOVI14g02210	midasin-like	12	18	20	21	9
PSOVI14g02350	coiled-coil domain-containing protein 124-like isoform X4	58	84	67	62	37
PSOVI14g02400	protein unc-13 homolog B-like isoform X3	5	10	12	8	3
PSOVI14g02450	hypothetical protein BLA29_009742	5	48	55	50	18
PSOVI14g02500	uncharacterized mitochondrial protein AtMg00810-like	5	13	25	10	7
PSOVI14g02580	SNF-related serine/threonine-protein kinase-like	18	22	35	24	11
PSOVI14g02620	Sodium-dependent dopamine transporter	2	4	9	7	1
PSOVI14g02630	carbonic anhydrase-related protein 10	4	13	32	22	8
PSOVI14g02650	SCY1-like protein 2	4	16	31	16	6
PSOVI14g02710	---NA---	10	38	44	35	10
PSOVI14g02990	eukaryotic translation initiation factor 4 gamma 2-like	57	62	116	101	65
PSOVI14g03030	CREB-binding protein	21	27	32	23	18
PSOVI14g03110	regulator of G-protein signaling 7	16	28	66	43	10
PSOVI14g03300	syntaxin-8-like	57	85	126	88	56
PSOVI14g03310	hypothetical protein QR98_0012550	0	5	5	5	1
PSOVI14g03340	chromatin assembly factor I P60 subunit-like protein	4	8	20	12	3
PSOVI14g03380	neuroligin-4, X-linked-like	9	20	41	27	12
PSOVI14g03570	protein kinase C epsilon type isoform X1	18	26	35	27	16
PSOVI14g03610	probable ATP-dependent RNA helicase DHX34	6	12	20	15	8
PSOVI14g03620	class E basic helix-loop-helix protein 22	4	12	37	21	5
PSOVI14g03850	Matrix metalloproteinase-16	25	257	226	173	30
PSOVI14g03860	secreted mucin MUC17, putative	8	78	70	65	18
PSOVI14g03900	---NA---	2	10	13	11	3
PSOVI14g03930	probable G-protein coupled receptor 83	5	10	23	14	5
PSOVI14g03960	5'-AMP-activated protein kinase subunit gamma-1-like	154	161	236	176	119
PSOVI14g04030	partner of bursicon	3	16	33	21	9
PSOVI14g04040	bursicon	3	7	27	16	7
PSOVI14g04070	corticotropin-releasing factor receptor 2-like	1	14	14	11	3
PSOVI14g04150	hypothetical protein BLA29_010572	11	88	102	60	18
PSOVI14g04200	serine/threonine-protein kinase NLK	16	11	29	16	14
PSOVI14g04290	hypothetical protein BLA29_005187	11	36	86	55	30
PSOVI14g04330	BMP-binding endothelial regulator protein	2	2	9	4	4
PSOVI14g04360	8-oxo-dGDP phosphatase NUDT18	2	13	25	13	14
PSOVI14g04380	arginine/serine-rich coiled-coil protein 2-like isoform X2	65	92	129	96	62
PSOVI14g04430	uncharacterized mitochondrial protein AtMg00810-like	38	53	91	78	58
PSOVI14g04460	calcium-binding mitochondrial carrier protein Aralar1-like isoform X1	73	90	106	102	71
PSOVI14g04500	protein angel homolog 2-like	21	43	61	52	29
PSOVI14g04580	MANEC and LDL receptor domain containing protein	5	17	28	23	7
PSOVI14g04600	ALK tyrosine kinase receptor isoform X1	19	187	205	152	37
PSOVI14g04610	leukocyte tyrosine kinase receptor	8	74	79	62	19
PSOVI14g04660	Nuclear RNA export factor 1	60	85	138	124	86
PSOVI14g04700	retrotransposable element	8	17	28	21	12
PSOVI14g05080	spectrin beta chain, non-erythrocytic 5 isoform X2	4	8	10	8	6
PSOVI14g05310	DNA-binding protein D-ETS-4-like isoform X2	3	5	24	11	10
PSOVI14g05380	ankyrin repeat-containing protein	1	8	7	7	3
PSOVI14g05440	1-phosphatidylinositol 4,5-bisphosphate phosphodiesterase classes I and II	18	39	41	35	22
PSOVI14g05450	1-phosphatidylinositol 4,5-bisphosphate phosphodiesterase-like	11	45	54	44	17
PSOVI14g05460	JNK1/MAPK8-associated membrane protein	15	31	38	34	16
PSOVI14g05500	PAB-dependent poly(A)-specific ribonuclease subunit 2	32	68	63	54	35
PSOVI14g05510	Nudix hydrolase 8	12	15	34	32	22
PSOVI14g05540	mitogen-activated protein kinase kinase kinase 13-like isoform X1	6	22	26	20	9
PSOVI14g05580	probable G-protein coupled receptor 83	1	2	7	4	2
PSOVI14g05680	striatin-interacting protein 1 homolog	39	36	67	52	48
PSOVI14g05740	homeobox protein unc-4 homolog	1	3	12	6	1
PSOVI14g05820	serine/arginine repetitive matrix protein 1-like	4	20	60	42	27
PSOVI14g05870	RNA-binding protein Musashi homolog Rbp6-like	14	18	26	18	12
PSOVI14g05950	syntaxin-like isoform X1	4	8	14	11	5
PSOVI14g06060	Band 4.1-like protein 5	8	33	43	29	23
PSOVI14g06140	ecdysone receptor-like	21	78	236	135	74
PSOVI14g06160	---NA---	16	51	117	54	53
PSOVI14g06270	EGF and SEA domain containing protein	2	4	10	8	5
PSOVI14g06280	hypothetical protein BLA29_010730	1	10	18	15	2
PSOVI14g06290	N-acetylglucosamine-1-phosphodiester alpha-N-acetylglucosaminidase, putative	2	8	10	6	3
PSOVI14g06430	---NA---	1	6	15	11	2
PSOVI14g06520	Forkhead box protein N4	1	4	4	3	1
PSOVI14g06560	cholecystokinin receptor-like	1	4	8	5	1
PSOVI14g06630	solute carrier family 2, facilitated glucose transporter member 8-like	2	5	9	8	2
PSOVI14g06680	lysozyme 2-like	14	74	170	110	87
PSOVI14g06700	5-hydroxytryptamine receptor-like	15	28	59	37	8
PSOVI14g06740	5-hydroxytryptamine receptor-like	1	8	20	11	2
PSOVI14g06770	Transposable element Tcb2 transposase	0	1	3	1	0
PSOVI14g06930	RNA binding protein fox-1 homolog 2-like isoform X6	3	24	20	19	7
PSOVI14g06950	splicing factor 3B subunit 1 isoform X1	79	105	155	121	70
PSOVI14g07030	gamma-aminobutyric acid receptor alpha-like	1	6	11	11	2
PSOVI14g07050	gamma-aminobutyric acid receptor alpha-like	0	1	5	4	2
PSOVI14g07100	ESF1 homolog	21	20	27	22	15
PSOVI14g07190	endophilin-A isoform X1	58	88	137	101	50
PSOVI14g07260	---NA---	2	17	26	21	4
PSOVI14g07350	nitric oxide synthase, salivary gland isoform X2	9	38	32	23	7
PSOVI14g07430	Krueppel-like factor 6	11	33	38	30	12
PSOVI14g07590	RIMS-binding protein 2-like isoform X1	2	8	12	8	4
PSOVI14g07600	Variant SH3 domain containing protein 1	4	25	61	34	7
PSOVI14g07660	SH3 domain-binding protein 5 homolog	41	88	73	76	53
PSOVI14g07680	beta-1,4-glucuronyltransferase 1-like	9	12	23	18	12
PSOVI14g07860	retrotransposable element	7	27	49	37	18
PSOVI14g07880	sodium-driven chloride bicarbonate exchanger-like isoform X4	37	230	208	191	108
PSOVI14g07890	probable G-protein coupled receptor CG31760	3	20	41	26	5
PSOVI14g07980	---NA---	10	30	36	43	30
PSOVI14g07990	---NA---	14	55	90	106	36
PSOVI14g08020	inactive dipeptidyl peptidase 10-like isoform X2	5	21	62	42	12
PSOVI14g08100	E3 ubiquitin-protein ligase MYCBP2 isoform X13	8	16	24	18	5
PSOVI14g08230	transmembrane protein 19	67	67	112	93	54
PSOVI14g08260	gamma-aminobutyric acid receptor subunit beta-like	3	31	67	36	6
PSOVI14g08370	heat shock 70 kDa protein cognate 4-like	8	53	67	65	30
PSOVI14g08410	---NA---	73	90	168	106	42
PSOVI14g08690	Group 3 mite allergen-like protein (serine protease)	3	6	104	46	50
PSOVI14g08910	Tuberin	26	50	46	35	22
PSOVI14g09040	39S ribosomal protein L23, mitochondrial	33	56	43	42	25
PSOVI14g09110	unconventional myosin-XV-like	3	16	47	30	17
PSOVI14g09120	mitogen-activated protein kinase kinase kinase 12-like	15	45	78	52	24
PSOVI14g09150	rap guanine nucleotide exchange factor 4 isoform X3	6	12	31	21	8
PSOVI14g09160	rap guanine nucleotide exchange factor 4-like	2	3	8	5	5
PSOVI14g09220	hypothetical protein QR98_0013280	3	8	30	13	12
PSOVI14g09230	golgin subfamily A member 5-like	17	20	26	25	17
PSOVI14g09290	NADH dehydrogenase [ubiquinone] 1 alpha subcomplex subunit 10, mitochondrial	76	103	125	134	124
PSOVI14g09470	Acylphosphatase-2	384	1251	1130	974	751
PSOVI14g09650	steroid hormone receptor ERR1 isoform X2	28	67	81	70	27
PSOVI14g09960	---NA---	0	1	5	3	1
PSOVI14g10000	homeobox protein Meis1-like	30	52	145	87	66
PSOVI14g10040	phosphofurin acidic cluster sorting protein 1-like	14	32	31	26	19
PSOVI14g10180	Serine/threonine-protein kinase TAO1	22	43	56	48	22
PSOVI14g10250	glutamine--fructose-6-phosphate aminotransferase [isomerizing] 2-like isoform X1	37	54	120	77	78
PSOVI14g10320	venom dipeptidyl peptidase 4-like	9	45	76	51	9
PSOVI14g10330	prolyl endopeptidase FAP-like	4	17	34	24	5
PSOVI14g10340	---NA---	3	9	16	8	2
PSOVI14g10350	ARF GTPase-activating protein GIT2 isoform X9	10	12	18	16	9
PSOVI14g10520	N-alpha-acetyltransferase 20	27	32	43	36	25
PSOVI14g10530	DIS3-like exonuclease 2	48	59	82	72	34
PSOVI14g10580	---NA---	7	44	61	36	10
PSOVI14g10590	Protein spaetzle	3	15	20	16	4
PSOVI14g10620	calcium uptake protein 1 homolog, mitochondrial-like isoform X1	21	25	37	34	24
PSOVI14g10650	protein mab-21-like	13	76	212	137	41
PSOVI14g10680	Protein enabled	35	38	62	40	31
PSOVI14g10760	---NA---	47	54	98	55	43
PSOVI14g10770	homeobox protein OTX2	25	30	87	44	23
PSOVI14g10780	hypothetical protein BLA29_002455, partial	9	18	25	15	6
PSOVI14g10850	AF4/FMR2 family member 4-like isoform X4	19	16	35	24	10
PSOVI14g10950	Kv channel-interacting protein 1-like	23	52	123	87	33
PSOVI14g11190	DNA excision repair protein ERCC-8-like	40	39	56	43	21
PSOVI14g11220	armadillo repeat-containing protein 8-like	48	58	89	66	46
PSOVI17g00120	peroxidasin homolog	12	22	59	31	14
PSOVI17g00330	hemicentin-2-like isoform X2	14	47	79	42	17
PSOVI17g00340	---NA---	14	79	154	85	15
PSOVI17g00540	integrin beta-1-like	4	38	41	34	12
PSOVI17g00580	Inositol hexakisphosphate kinase 3	41	37	74	54	16
PSOVI17g00620	agrin-like isoform X3	9	25	39	23	6
PSOVI17g00640	agrin-like isoform X1	1	6	14	8	2
PSOVI17g00650	agrin-like isoform X3	3	5	10	8	3
PSOVI17g00790	LIM homeobox transcription factor 1-beta-like	1	3	10	5	2
PSOVI17g00820	Chitin binding Peritrophin-A domain containing protein	58	442	301	444	64
PSOVI17g00840	Amiloride-sensitive sodium channel-like protein	0	1	1	1	0
PSOVI17g01090	sex determining region Y-box 2 protein	1	3	16	9	8
PSOVI17g01220	muscle calcium channel subunit alpha-1-like isoform X1	8	147	128	91	20
PSOVI17g01310	protein bicaudal D	14	38	46	48	27
PSOVI17g01370	regulating synaptic membrane exocytosis protein 2-like	11	69	122	80	14
PSOVI17g01380	hypothetical protein BLA29_000461	14	32	42	29	9
PSOVI17g01390	regulating synaptic membrane exocytosis protein 2-like	4	9	12	9	4
PSOVI17g01440	---NA---	3	17	38	42	18
PSOVI17g01460	hypothetical protein BLA29_006426	21	60	63	56	16
PSOVI17g01480	formin-binding protein 1-like protein	23	92	106	84	38
PSOVI17g01550	zinc finger CCCH-type with G patch domain-containing protein	26	45	39	38	22
PSOVI17g01560	dopamine beta-hydroxylase-like	5	10	21	15	6
PSOVI17g01670	hypothetical protein BLA29_007959	13	30	66	41	12
PSOVI17g01680	---NA---	59	1002	1117	1490	402
PSOVI17g01750	B9 domain-containing protein 1	8	40	38	44	8
PSOVI17g01770	protein bark beetle	6	18	18	17	12
PSOVI17g01790	Bone morphogenetic protein 2	2	4	13	6	8
PSOVI17g02010	transcription factor Sox-11-like	3	12	34	14	16
PSOVI17g02130	solute carrier family 12 member 6 isoform X6	10	20	30	20	8
PSOVI17g02770	protein turtle	3	8	14	10	2
PSOVI17g02780	protein turtle-like isoform X1	3	16	37	22	4
PSOVI17g02790	turtle-like protein 1	1	16	32	21	3
PSOVI17g02820	tetratricopeptide repeat protein 39B-like	21	53	78	56	56
PSOVI17g02830	tetratricopeptide repeat protein 39B-like isoform X2	16	54	87	70	57
PSOVI17g02840	Membrane bound O-acyl transferase-like protein	17	57	86	74	55
PSOVI17g02850	tetratricopeptide repeat protein 39B-like	8	46	72	64	45
PSOVI17g02910	prolactin-releasing peptide receptor-like	11	16	31	19	5
PSOVI17g02960	intraflagellar transport protein 46 homolog	3	7	13	10	8
PSOVI17g02980	pou2, putative	1	5	23	13	3
PSOVI17g02990	pou2, putative	5	16	40	23	10
PSOVI17g03170	repressor of RNA polymerase III transcription MAF1 homolog	33	66	61	47	28
PSOVI17g03220	ubiquitin-conjugating enzyme-like protein 3	1	6	10	8	3
[truncated: 1,436 more rows]

## Sheet: AM P Cluster
Name	Description	Mean AF	Mean AM	Mean L	Mean P	Mean T
[truncated: 83 more rows]

[truncated: 6 more sheets: AM L Cluster, AF AM T Cluster, AF T Cluster, AF L T Cluster, AF L Cluster, AF L P Cluster]
