# Supplementary material for: A genomic analysis and transcriptomic atlas of gene expression in Psoroptes ovis reveals feeding- and stage-specific patterns of allergen expression
Source: BMC Genomics. 2019 Oct 23;20:756. doi: 10.1186/s12864-019-6082-6 (PMC6806590; doi:10.1186/s12864-019-6082-6)
Supplement: Supplementary file 5 — Additional file 5. Annotated lists of differentially expressed genes identified from each of the pairwise life-cycle stage comparisons. [file 12864_2019_6082_MOESM5_ESM.xlsx]

## Sheet: EdgeR P vs T
Gene	Name	log2 (FC) Protonymph	log2 (FC) Tritonymph	FDR	P value	P1 - TPM	P2 - TPM	P3 - TPM	T1 - TPM	T2 - TPM	T3 - TPM
PSOVI01g00020	gamma-aminobutyric acid receptor subunit beta-like	0	-1.12038	6.92076e-06	7.60412e-07	41	45	44	17	17	17
PSOVI05g00100	glutamate receptor ionotropic, NMDA 2B-like	0	-1.46914	4.69645e-06	4.99017e-07	29	29	30	8	10	9
PSOVI05g00150	BRCA1-associated RING domain protein 1-like	0	-1.87264	2.19676e-07	1.8351e-08	27	27	24	5	6	7
PSOVI05g00170	acetylcholine receptor subunit alpha-like 1	0	-1.27735	0.00015768	2.32617e-05	26	26	25	9	10	8
PSOVI05g00180	acetylcholine receptor subunit alpha-like 2	0	-1.59339	1.02644e-07	8.07292e-09	37	33	33	10	10	9
PSOVI05g00460	high-affinity choline transporter 1	0	-1.37846	6.42049e-07	5.83417e-08	35	40	38	12	13	12
PSOVI05g00500	leucine-rich melanocyte differentiation-associated protein-like	0	1.35847	1.23317e-07	9.84391e-09	16	17	16	39	37	32
PSOVI05g00520	protein FAM13A-like	0	-1.72698	5.59801e-05	7.43767e-06	17	19	19	4	5	5
PSOVI05g00530	protein FAM13A isoform X3	0	-2.54113	2.70698e-21	5.92895e-23	59	54	52	9	8	7
PSOVI05g00610	carboxypeptidase E-like	0	-1.0717	1.25966e-09	7.70687e-11	100	93	85	36	41	36
PSOVI05g00670	xylosyltransferase oxt	0	3.79194	0.0405827	0.0128274	0	0	0	1	2	1
PSOVI05g00820	proteoglycan Cow	0	-1.77866	0.000109418	1.54781e-05	17	15	17	4	4	4
PSOVI05g01010	---NA---	0	1.21223	0.00355106	0.000774877	7	9	8	14	21	13
PSOVI05g01070	sodium/glucose cotransporter 4-like	0	1.79124	1.5152e-06	1.455e-07	7	7	6	21	20	19
PSOVI05g01080	epidermal retinol dehydrogenase 2-like	0	1.73165	1.23349e-40	1.13871e-42	65	64	65	184	186	182
PSOVI05g01190	---NA---	0	-1.70068	8.16614e-05	1.11823e-05	19	19	16	6	4	4
PSOVI05g01300	transcription factor Sp9-like isoform X3	0	-1.25858	0.000216921	3.27865e-05	23	26	27	8	10	9
PSOVI05g01510	---NA---	0	-1.18379	9.32396e-09	6.33749e-10	145	129	138	56	48	51
PSOVI05g01530	testis-specific serine/threonine-protein kinase 1-like	0	-1.17365	0.0153199	0.00412219	16	11	13	5	5	5
PSOVI05g01610	---NA---	0	2.33577	2.12509e-50	1.5579e-52	25	33	32	118	139	133
PSOVI05g01630	oxysterol-binding protein-related protein 3 isoform X3	0	1.15188	0.0355803	0.010981	4	5	5	9	10	8
PSOVI05g01800	Chitinase-3-like protein 1	0	-1.03308	2.22744e-06	2.19942e-07	52	54	57	23	21	24
PSOVI05g01820	Golgi-specific brefeldin A-resistance guanine nucleotide exchange factor 1 isoform X1	0	3.89088	6.29254e-05	8.45725e-06	1	0	0	7	7	3
PSOVI05g01830	Golgi-specific brefeldin A-resistance guanine nucleotide exchange factor 1	0	2.92026	0.0013414	0.000254222	1	0	1	6	5	4
PSOVI05g01940	dorsal root ganglia homeobox protein-like	0	-2.30676	0.0228041	0.0065756	5	5	3	1	0	1
PSOVI05g02010	zinc finger MIZ domain-containing protein 1-like isoform X2	0	-1.13115	1.51675e-06	1.45826e-07	46	52	56	20	21	19
PSOVI05g02030	tachykinin-like peptides receptor 99D	0	-2.75771	0.0247411	0.00724386	3	2	5	1	0	0
PSOVI05g02060	tachykinin-like peptides receptor 99D	0	-2.27374	0.0016844	0.000328068	7	12	5	1	2	1
PSOVI05g02120	---NA---	0	-1.59107	1.39259e-09	8.55798e-11	48	40	43	13	12	12
PSOVI05g02150	probable G-protein coupled receptor 158	0	-2.47078	1.79011e-06	1.74165e-07	15	16	16	3	2	2
PSOVI05g02180	---NA---	0	2.20271	0.0447009	0.0145159	0	2	0	3	6	0
PSOVI05g02200	endonuclease and reverse transcriptase-like protein	0	-1.39933	0.00088344	0.000160393	20	19	14	5	12	0
PSOVI05g02220	voltage-dependent calcium channel beta, invertebrate-like protein	0	-2.27692	1.68717e-14	6.00106e-16	45	39	42	8	8	6
PSOVI05g02230	voltage-dependent L-type calcium channel subunit beta-2 isoform X11	0	-1.65443	1.41702e-05	1.66595e-06	22	21	24	6	7	5
PSOVI05g02420	hypothetical protein QR98_0021770	0	1.2614	0.0366558	0.0113859	2	5	4	11	7	5
PSOVI05g02430	L-serine dehydratase/L-threonine deaminase-like	0	1.21293	0.00172409	0.000338296	8	9	8	16	17	17
PSOVI05g02510	hypothetical protein BLA29_015177, partial	0	-1.0142	6.44681e-09	4.30021e-10	84	84	92	38	37	35
PSOVI05g02550	tyrosine kinase receptor Cad96Ca isoform X1	0	-1.0556	9.32927e-07	8.63775e-08	59	53	56	24	22	23
PSOVI05g02610	---NA---	0	-3.88226	0.0406567	0.0129009	2	2	1	0	0	0
PSOVI05g02650	Calcium/calmodulin-dependent protein kinase type II alpha chain	0	-1.44982	3.33473e-09	2.14013e-10	170	176	197	57	59	54
PSOVI05g02660	---NA---	0	-2.0139	3.50703e-21	7.74474e-23	187	169	174	38	35	39
PSOVI05g02700	hypothetical protein BLA29_011019	0	-1.3084	0.000261489	4.07534e-05	22	26	22	8	9	7
PSOVI05g02750	Vitamin K epoxide reductase complex subunit 1-like protein 1	0	1.00825	0.00242393	0.000497189	12	14	11	21	24	19
PSOVI05g02790	---NA---	0	2.87067	1.44179e-05	1.7016e-06	1	2	1	9	9	9
PSOVI05g02820	inositol-3-phosphate synthase 1-A-like	0	1.33871	1.82059e-20	4.18527e-22	81	71	77	166	167	163
PSOVI05g02870	ParB/RepB/Spo0J family partition protein	0	1.17743	6.99567e-16	2.22235e-17	65	60	51	117	114	110
PSOVI05g02910	PHD finger protein 10	0	2.61288	5.28427e-06	5.66736e-07	2	2	2	12	10	11
PSOVI05g02980	---NA---	0	2.48341	0.014555	0.00388608	0	2	0	4	7	0
PSOVI05g03080	sodium/potassium/calcium exchanger 6, mitochondrial	0	2.26616	8.5264e-05	1.1722e-05	3	2	2	10	11	9
PSOVI05g03140	atrial natriuretic peptide receptor 1-like isoform X2	0	-1.93513	1.35917e-07	1.09346e-08	27	25	25	5	6	6
PSOVI05g03190	guanine nucleotide exchange factor for Rab-3A-like isoform X1	0	-1.24767	0.00192964	0.000384391	19	19	18	8	6	6
PSOVI05g03400	mediator of RNA polymerase II transcription subunit 13-like	0	2.71832	0.00445546	0.00100448	1	0	1	5	5	3
PSOVI05g03470	vesicular acetylcholine transporter	0	-1.34588	0.000813639	0.000146026	17	21	19	7	7	5
PSOVI05g03480	choline O-acetyltransferase-like	0	-2.33911	2.92232e-12	1.30921e-13	32	34	36	6	6	5
PSOVI05g03490	splicing factor, suppressor of white-apricot homolog	0	-1.54887	5.45786e-19	1.35348e-20	153	139	143	44	42	41
PSOVI05g03560	neurofibromin isoform X2	0	-1.17371	2.29337e-07	1.92338e-08	49	53	54	19	17	23
PSOVI05g03570	---NA---	0	-1.25954	2.43536e-05	3.01527e-06	225	165	190	73	70	64
PSOVI05g03620	WD repeat and FYVE domain-containing protein 3	0	-1.75099	6.94901e-14	2.66036e-15	57	55	58	16	14	13
PSOVI05g03650	peptide transporter family 1 isoform X1	0	-1.06532	0.000105896	1.48652e-05	39	34	35	16	15	13
PSOVI05g03660	early growth response protein 1-like	0	-1.4194	0.000340558	5.53572e-05	21	19	20	6	6	7
PSOVI05g03870	titin-like isoform X1	0	-1.50619	7.13393e-26	1.21385e-27	222	207	209	69	63	60
PSOVI05g03880	---NA---	0	3.19236	6.2266e-06	6.79635e-07	1	1	1	10	7	9
PSOVI05g03890	hypothetical protein BLA29_013664, partial	0	2.71832	0.00445546	0.00100448	1	1	0	5	4	4
PSOVI05g03920	---NA---	0	1.97444	0.0405827	0.012837	1	1	1	5	3	3
PSOVI05g03940	hypothetical protein BLA29_005840, partial	0	2.64736	0.0432333	0.0139416	0	1	0	3	2	2
PSOVI05g03950	hypothetical protein BLA29_005840, partial	0	2.71832	0.00445546	0.00100448	1	1	0	5	4	4
PSOVI05g03960	hypothetical protein BLA29_005840, partial	0	2.60565	0.00801907	0.00197991	1	1	0	5	5	2
PSOVI05g03970	hypothetical protein BLA29_005840, partial	0	3.14339	0.00653548	0.0015515	1	0	0	4	3	3
PSOVI05g03980	hypothetical protein BLA29_008037, partial	0	2.83231	0.0232305	0.0067322	0	1	0	3	3	2
PSOVI05g03990	---NA---	0	4.90281	0.00102467	0.000189373	0	0	0	3	4	2
PSOVI05g04000	---NA---	0	2.83231	0.0232305	0.0067322	1	0	0	4	2	2
PSOVI05g04010	---NA---	0	3.39915	0.00179351	0.000353378	1	0	0	4	4	4
PSOVI05g04080	Niemann-Pick C1 protein	0	-1.77866	0.000109418	1.54784e-05	17	17	15	5	4	3
PSOVI05g04090	signal peptide peptidase-like 3 isoform X1	0	-1.14888	0.000833337	0.000150014	24	25	24	10	8	10
PSOVI05g04130	---NA---	0	-2.08411	0.00610576	0.00143567	14	2	5	0	0	4
PSOVI05g04230	solute carrier family 15 member 2-like	0	2.83739	5.71661e-20	1.37108e-21	6	6	6	37	37	38
PSOVI05g04320	---NA---	0	-1.49719	5.51268e-23	1.08767e-24	177	164	171	57	47	51
PSOVI05g04390	---NA---	0	-1.30922	9.25861e-06	1.04242e-06	21	34	44	11	12	11
PSOVI05g04470	phosphatidylinositol 3-kinase regulatory subunit alpha-like isoform X2	0	-1.22276	1.2421e-11	5.99186e-13	111	100	95	39	38	35
PSOVI05g04500	---NA---	0	-1.78033	0.00183072	0.000362033	9	10	14	4	2	2
PSOVI05g04540	ankyrin-2-like isoform X9	0	2.32696	2.36935e-14	8.59905e-16	7	8	8	36	34	30
PSOVI05g04770	hypothetical protein BLA29_009204	0	2.94216	3.37639e-15	1.13677e-16	4	4	4	27	29	25
PSOVI05g04800	methyltransferase domain-containing protein	0	1.42339	2.02389e-20	4.68926e-22	47	38	42	100	95	97
PSOVI05g04850	S-adenosylmethionine synthase isoform X1	0	1.06154	1.20873e-17	3.31473e-19	88	87	88	153	159	158
PSOVI05g04900	hypothetical protein QR98_0081050	0	1.18483	2.37736e-29	3.31354e-31	470	443	454	911	865	883
PSOVI05g04920	hypothetical protein BLA29_006624, partial	0	1.6167	7.59084e-06	8.40907e-07	8	8	7	21	21	19
PSOVI05g04930	---NA---	0	2.53651	1.70863e-11	8.4434e-13	5	4	5	24	23	24
PSOVI05g04940	hypothetical protein BLA29_004144	0	1.90928	0.000264335	4.12387e-05	3	4	3	12	12	9
PSOVI05g04950	hypothetical protein BLA29_000626	0	-1.5652	2.06575e-07	1.72192e-08	35	32	34	11	9	9
PSOVI05g04990	---NA---	0	1.8938	2.38341e-21	5.19868e-23	19	21	22	68	70	60
PSOVI05g05050	hypothetical protein BLA29_002571	0	-1.56492	0.0457468	0.0150253	4	7	7	2	2	1
PSOVI05g05120	hypothetical protein BLA29_006791, partial	0	-1.42538	7.53733e-11	4.018e-12	232	203	228	72	71	68
PSOVI05g05150	helicase domino isoform X1	0	1.38397	0.00445546	0.00100301	5	5	5	13	11	10
PSOVI05g05170	---NA---	0	1.39453	0.000387716	6.39701e-05	9	4	9	16	16	18
PSOVI05g05210	small G protein signaling modulator 1-like	0	-1.49816	4.02802e-07	3.52165e-08	35	33	35	11	10	10
PSOVI05g05330	---NA---	0	-1.18399	5.39086e-09	3.55195e-10	1978	1852	2144	678	850	721
PSOVI05g05350	CCR4-NOT transcription complex subunit 6-like	0	1.13835	0.00181348	0.000357476	8	11	10	19	19	17
PSOVI05g05360	elongation of very long chain fatty acids protein AAEL008004 isoform X1	0	-1.54609	0.0112342	0.00289979	10	10	8	3	3	2
PSOVI05g05460	tyrosine-protein kinase SRK2-like	0	-1.57325	3.47598e-08	2.57969e-09	39	37	36	11	11	10
PSOVI05g05470	hypothetical protein BLA29_015451, partial	0	1.97444	0.0405827	0.012837	1	1	1	4	3	4
PSOVI05g05480	---NA---	0	3.79194	0.0405827	0.0128274	0	0	0	1	0	3
PSOVI05g05520	NACHT domain- and WD repeat-containing protein 1-like	0	-1.57429	0.00196883	0.000393268	13	13	13	4	3	4
PSOVI05g05530	imidazolonepropionase	0	1.6113	3.16331e-06	3.24948e-07	9	9	7	24	22	20
PSOVI05g05560	hypothetical protein QR98_0003960	0	1.56885	1.77265e-05	2.14181e-06	9	7	7	19	20	20
PSOVI05g05570	---NA---	0	-1.6026	7.67682e-05	1.04498e-05	55	62	54	15	19	14
PSOVI05g05590	protein yippee-like 1	0	1.49808	2.01448e-07	1.67555e-08	13	11	13	34	29	27
PSOVI05g05630	---NA---	0	2.99622	0.0123645	0.00323745	0	1	0	3	2	4
PSOVI05g05680	degenerin deg-1-like	0	-1.46519	0.0454814	0.0148929	7	6	7	3	2	1
PSOVI05g05690	probable chitinase 10 isoform X2	0	-1.06993	0.00161704	0.000313339	23	25	26	11	10	9
PSOVI05g05760	glycosyl transferase	0	1.7972	2.21201e-20	5.14513e-22	25	21	22	71	68	64
PSOVI05g05770	serine/threonine-protein phosphatase 2B catalytic subunit 2-like isoform X3	0	-1.43006	4.75753e-12	2.19598e-13	66	68	65	23	19	21
PSOVI05g05780	DFP2-like protein	0	-1.5423	5.93242e-07	5.35308e-08	27	41	28	11	7	10
PSOVI05g05790	DFP2-like protein	0	-3.12449	0.00540679	0.00124783	5	3	5	1	0	0
PSOVI05g05800	DFP2-like protein	0	-3.44246	8.19902e-06	9.14217e-07	11	8	10	0	0	2
PSOVI06g00080	putative ribonuclease ZC3H12C	0	-1.07214	0.0095802	0.00241531	16	17	19	8	6	7
PSOVI06g00180	Variant-surface-glycoprotein phospholipase C-like protein	0	1.86127	3.65152e-07	3.16569e-08	6	6	8	26	20	17
PSOVI06g00220	hypothetical protein BLA29_011583	0	-1.28347	1.28792e-06	1.22043e-07	45	38	37	16	12	14
PSOVI06g00380	glutaredoxin domain-containing cysteine-rich protein CG31559-like	0	2.06455	8.10717e-09	5.46641e-10	7	7	5	22	23	24
PSOVI06g00390	protein Diedel	0	2.6185	5.31612e-111	1.20285e-113	60	57	57	320	298	298
PSOVI06g00420	EF-hand and zinc finger domain containing protein	0	1.15674	0.0276096	0.00823615	5	5	5	10	10	9
PSOVI06g00430	hypothetical protein BLA29_002901, partial	0	3.01154	0.000717269	0.000126978	1	0	1	6	4	6
PSOVI06g00440	hypothetical protein BLA29_001953	0	4.09288	0.0192715	0.00539826	0	0	0	2	2	1
PSOVI06g00510	centrosomal and chromosomal factor-like	0	-1.03892	0.0493388	0.0163257	10	11	13	4	6	4
PSOVI06g00580	acetyl-coenzyme A synthetase, cytoplasmic isoform X2	0	-1.39685	1.55676e-10	8.69123e-12	55	60	61	18	21	18
PSOVI06g00630	---NA---	0	-1.51185	0.00554896	0.00128818	12	10	12	3	4	3
PSOVI06g00700	---NA---	0	1.45801	0.044206	0.0143032	2	2	3	6	5	6
PSOVI06g00710	---NA---	0	4.90281	0.00102467	0.000189373	0	0	0	4	4	1
PSOVI06g00720	multiple coagulation factor deficiency protein 2 homolog	0	2.17538	2.66269e-10	1.51823e-11	9	7	7	30	33	27
PSOVI06g00730	RUN domain-containing protein 1-like	0	-1.56408	0.000170506	2.5339e-05	19	19	18	6	6	4
PSOVI06g00770	thromboxane-A synthase	0	1.28493	3.70455e-10	2.15252e-11	28	25	24	58	52	51
PSOVI06g00910	Glucose-6-phosphate 1-dehydrogenase	0	1.19875	2.15251e-10	1.21954e-11	32	32	31	63	62	62
PSOVI06g00920	Serine protease 57	0	1.7912	6.56544e-14	2.50757e-15	15	17	14	50	45	42
PSOVI06g01000	---NA---	0	3.79194	0.0405827	0.0128274	0	0	0	2	1	1
PSOVI06g01010	FERM and PDZ domain-containing protein 4	0	4.34176	0.00918164	0.00230517	0	0	0	2	2	2
PSOVI06g01030	FERM and PDZ domain-containing protein 4-like isoform X1	0	-1.11519	9.81933e-06	1.11622e-06	45	44	38	17	22	11
PSOVI06g01040	neuroglian isoform X1	0	2.60565	0.00801907	0.00197991	1	0	1	4	4	4
PSOVI06g01060	---NA---	0	1.94794	0.0020057	0.000401358	2	3	2	6	11	7
PSOVI06g01290	IQ motif and SEC7 domain-containing protein 1-like protein	0	-1.17051	0.000290086	4.59387e-05	29	26	27	12	9	10
PSOVI06g01550	---NA---	0	2.66941	0.000840092	0.00015161	1	1	1	6	8	4
PSOVI06g01560	ribosomal protein S6 kinase 2 beta-like isoform X1	0	-1.26418	0.0129637	0.0034131	13	12	12	5	4	4
PSOVI06g01650	plexin-B-like	0	5.79747	2.84864e-06	2.89396e-07	0	0	0	7	5	5
PSOVI06g01670	plexin-B-like	0	6.45525	1.63465e-09	1.01047e-10	0	0	0	8	8	11
PSOVI06g01690	plexin-B	0	-1.02679	1.03157e-08	7.07691e-10	86	83	79	37	37	30
PSOVI06g01720	serine/threonine-protein kinase Warts	0	1.33104	0.0320783	0.00977241	3	4	3	8	8	6
PSOVI06g01900	glucose-6-phosphate 1-dehydrogenase isoform X1	0	-1.0334	2.48473e-11	1.25035e-12	135	135	137	57	58	55
PSOVI06g01930	alpha-1,3-mannosyl-glycoprotein 2-beta-N-acetylglucosaminyltransferase isoform X1	0	-1.14415	6.12463e-06	6.65733e-07	45	43	39	18	15	16
PSOVI08g00140	---NA---	0	2.60565	0.00801907	0.00197991	0	1	1	4	3	5
PSOVI08g00160	---NA---	0	-1.62329	3.91946e-21	8.72646e-23	124	111	115	35	31	31
PSOVI08g00170	hypothetical protein BLA29_008731	0	-1.49029	1.05031e-07	8.27965e-09	113	141	134	36	41	41
PSOVI08g00210	---NA---	0	3.79194	0.0405827	0.0128274	0	0	0	1	1	2
PSOVI08g00280	---NA---	0	1.07583	3.98258e-06	4.17398e-07	15	22	31	35	41	47
PSOVI08g00300	Sal-like protein 1	0	-1.68449	2.7176e-09	1.72663e-10	42	49	45	13	12	11
PSOVI08g00310	sal-like protein 1	0	-1.16582	0.00148671	0.000285662	21	23	22	7	11	7
PSOVI08g00420	protein virilizer homolog	0	5.71163	5.95437e-06	6.45608e-07	0	0	0	6	4	6
PSOVI08g00430	adenine phosphoribosyltransferase	0	1.20717	4.03654e-11	2.097e-12	35	31	33	66	62	68
PSOVI08g00450	---NA---	0	-2.30676	0.022758	0.00655503	2	4	7	1	0	1
PSOVI08g00460	---NA---	0	1.14695	4.38762e-15	1.49709e-16	156	175	165	308	308	324
PSOVI08g00510	amine sulfotransferase-like	0	-1.26895	7.26175e-05	9.85848e-06	26	27	32	10	9	11
PSOVI08g00520	sulfotransferase-like protein	0	-1.32664	2.30638e-06	2.2878e-07	37	37	35	10	15	12
PSOVI08g00560	---NA---	0	5.04998	0.00049113	8.32996e-05	0	0	0	3	3	4
PSOVI08g00580	---NA---	0	2.20932	0.0141901	0.00376552	3	0	0	7	3	3
PSOVI08g00670	metabotropic glutamate receptor 6-like	0	-2.08417	0.0060615	0.00142252	6	7	8	2	1	1
PSOVI08g00730	metabotropic glutamate receptor 2 isoform X1	0	-2.29041	0.000361273	5.91815e-05	9	12	9	2	2	1
PSOVI08g00750	---NA---	0	-4.6861	0.00386644	0.000849995	4	3	2	0	0	0
PSOVI08g00800	---NA---	0	-1.61878	0.000241616	3.72407e-05	18	17	16	5	3	6
PSOVI08g00830	hypothetical protein QR98_0060560	0	-2.11422	5.7275e-16	1.80442e-17	58	52	43	11	9	10
PSOVI08g00890	---NA---	0	3.02812	1.5339e-15	4.99777e-17	15	22	13	88	153	110
PSOVI08g00900	---NA---	0	2.4632	0.000184698	2.76407e-05	1	3	1	7	12	6
PSOVI08g00910	Proteasome subunit beta type-4	0	1.16562	1.49348e-08	1.04621e-09	145	154	145	270	284	298
PSOVI08g00980	---NA---	0	2.53256	1.87444e-08	1.33682e-09	3	3	4	14	19	18
PSOVI08g01090	---NA---	0	2.99622	0.0123645	0.00323745	0	1	0	2	2	5
PSOVI08g01170	---NA---	0	-1.6739	0.000128665	1.85621e-05	16	18	19	4	5	5
PSOVI08g01370	---NA---	0	1.7596	5.11372e-16	1.59674e-17	16	20	20	58	54	51
PSOVI08g01380	---NA---	0	3.27693	0.00342785	0.000741375	0	1	0	3	3	5
PSOVI08g01480	---NA---	0	3.24131	9.89675e-08	7.73897e-09	1	1	2	14	10	11
PSOVI08g01530	---NA---	0	2.61381	1.6339e-39	1.62666e-41	14	17	17	77	87	89
PSOVI08g01620	protocadherin-like wing polarity protein stan isoform X1	0	-1.2349	0.012193	0.00318255	13	14	12	6	4	4
PSOVI08g01630	protocadherin-like wing polarity protein stan	0	-1.17889	4.43693e-05	5.77054e-06	32	36	33	13	12	13
PSOVI08g01640	---NA---	0	-1.32096	6.26822e-05	8.41889e-06	65	90	76	29	22	28
PSOVI08g01670	DNA-directed RNA polymerase III subunit RPC1	0	1.15967	0.00210779	0.000423878	9	10	8	18	18	16
PSOVI08g01710	Retrovirus-related Pol polyprotein from transposon TNT 1-94	0	3.2769	0.00343395	0.000744971	0	1	0	8	1	2
PSOVI08g01720	Retrovirus-related Pol polyprotein from transposon TNT 1-94	0	1.12423	0.00471541	0.00107376	5	10	10	15	17	15
PSOVI09g00160	U8-agatoxin-Ao1a-like	0	-1.69593	2.87692e-26	4.84303e-28	132	128	127	37	32	33
PSOVI09g00370	low-density lipoprotein receptor-related protein 4-like isoform X2	0	-1.46519	0.0454814	0.0148929	6	7	7	2	2	2
PSOVI09g00540	sushi, von Willebrand factor type A, EGF and pentraxin domain-containing protein 1-like isoform X1	0	-2.09172	8.14066e-06	9.06974e-07	18	16	17	4	3	3
PSOVI09g00570	pancreatic lipase-related protein 2-like	0	2.07543	8.3218e-27	1.35571e-28	21	19	21	81	69	71
PSOVI09g00730	phosphoserine aminotransferase	0	1.0948	3.46863e-20	8.16221e-22	130	117	120	231	219	221
PSOVI09g00800	ribonuclease H2 subunit C	0	1.06577	0.042078	0.0134547	5	5	6	11	10	8
PSOVI09g00940	protein disulfide-isomerase a6-like protein	0	-1.86688	4.10988e-09	2.65958e-10	32	33	34	9	6	8
PSOVI09g01130	Plasma membrane proteolipid 3	0	1.74264	9.3387e-18	2.52717e-19	24	20	20	67	58	59
PSOVI09g01160	protein purity of essence	0	2.50254	0.00266991	0.000559401	1	1	1	6	5	5
PSOVI09g01190	equilibrative nucleoside transporter 1	0	1.78667	2.08694e-05	2.56311e-06	5	5	6	17	18	13
PSOVI09g01200	probable serine carboxypeptidase CPVL	0	1.55358	4.07083e-23	7.92134e-25	38	40	40	99	99	99
PSOVI09g01340	chitinase-3-like protein 1	0	3.38463	4.7891e-110	1.12695e-112	20	22	20	179	189	189
PSOVI09g01350	PRKCA-binding protein-like isoform X1	0	-1.19555	0.00343395	0.000744688	17	19	18	7	7	6
PSOVI09g01390	Down syndrome cell adhesion molecule homolog	0	-2.40149	5.10648e-11	2.69443e-12	29	28	31	5	4	5
PSOVI09g01430	low-density lipoprotein receptor, putative	0	-1.06671	6.86038e-05	9.2639e-06	37	39	37	16	15	15
PSOVI09g01460	Leucine rich repeat containing protein	0	-1.51076	1.38329e-22	2.82942e-24	124	114	119	37	34	36
PSOVI09g01500	---NA---	0	3.79194	0.0405827	0.0128274	0	0	0	1	1	2
PSOVI09g01550	Retrovirus-related Pol polyprotein from transposon 17.6	0	2.26128	2.63395e-05	3.30644e-06	3	2	3	14	13	7
PSOVI09g01600	A disintegrin and metalloproteinase with thrombospondin motifs 16-like	0	-1.64142	0.0321235	0.00979684	6	7	6	2	1	2
PSOVI09g01610	---NA---	0	-1.68026	0.000672021	0.000117569	17	12	13	4	3	4
PSOVI09g01620	thrombospondin type-1 domain-containing protein 4-like	0	-1.77781	6.33309e-06	6.91831e-07	23	19	23	4	4	8
PSOVI09g01640	---NA---	0	1.09806	0.0493204	0.0163152	6	4	4	10	7	9
PSOVI09g01710	vitellogenin-like protein	0	1.35135	0.00797374	0.00196294	6	7	6	10	24	8
PSOVI09g01720	hypothetical protein BLA29_010641	0	1.93833	0.0211006	0.00599655	2	1	1	3	5	6
PSOVI09g01750	calcitonin gene-related peptide type 1 receptor-like	0	-2.27374	0.0016844	0.000328068	10	5	9	1	1	2
PSOVI09g01830	hypothetical protein BLA29_010778	0	2.57855	2.64001e-18	7.00085e-20	9	7	6	41	38	35
PSOVI09g01920	hypothetical protein BLA29_014961, partial	0	-1.07458	1.90635e-09	1.18877e-10	105	82	94	42	38	34
PSOVI09g01990	pikachurin isoform X2	0	-1.08529	0.0104028	0.00265226	16	19	15	7	6	7
PSOVI09g02130	arrestin domain-containing protein 2-like	0	-2.59451	5.82468e-19	1.44971e-20	51	46	46	7	7	6
PSOVI09g02200	---NA---	0	-1.70816	1.89612e-09	1.18068e-10	80	58	54	15	18	17
PSOVI09g02210	dual specificity protein phosphatase CDC14B-like	0	-1.17369	0.000964332	0.00017665	23	23	23	8	10	8
PSOVI09g02250	hypothetical protein QR98_0002480	0	-1.12343	2.50606e-05	3.10961e-06	41	35	39	17	15	13
PSOVI09g02340	gag-pol protein	0	-1.54583	3.88222e-11	2.00629e-12	106	95	100	30	30	28
PSOVI09g02350	---NA---	0	4.7389	0.00214092	0.000432678	0	0	0	2	2	4
PSOVI09g02480	rho GTPase-activating protein 100F-like	0	-1.49614	0.000166635	2.47034e-05	20	20	20	7	5	6
PSOVI09g02510	rho GTPase-activating protein 100F isoform X4	0	2.71832	0.00445546	0.00100448	0	1	1	3	4	6
PSOVI09g02580	tyrosine-protein kinase SYK-like	0	-2.87251	1.08946e-15	3.51027e-17	38	37	30	4	5	3
PSOVI113g00030	---NA---	0	-4.52316	0.00692296	0.00165978	3	3	2	0	0	0
PSOVI14g00010	probable nuclear hormone receptor HR38	0	-2.04007	6.16416e-06	6.71146e-07	16	19	19	4	3	4
PSOVI14g00050	calcium/calmodulin-dependent 3',5'-cyclic nucleotide phosphodiesterase 1-like	0	-2.10707	2.46023e-12	1.08661e-13	36	39	42	7	7	9
PSOVI14g00060	calcium/calmodulin-dependent 3',5'-cyclic nucleotide phosphodiesterase 1-like isoform X1	0	-2.21564	2.61674e-25	4.66555e-27	80	88	83	15	17	14
PSOVI14g00070	calcium/calmodulin-dependent 3',5'-cyclic nucleotide phosphodiesterase 1C-like	0	-2.90558	8.01961e-26	1.37906e-27	105	104	91	14	11	9
PSOVI14g00080	hypothetical protein BLA29_012406, partial	0	-2.61605	7.13308e-28	1.09104e-29	83	66	75	11	6	14
PSOVI14g00110	---NA---	0	-2.38244	0.000150488	2.20508e-05	10	11	11	2	1	2
PSOVI14g00120	---NA---	0	-2.34835	1.0602e-07	8.3672e-09	19	24	18	4	0	6
PSOVI14g00240	ras-related protein Rab-32 isoform X3	0	1.68136	5.31363e-09	3.48183e-10	12	11	11	32	32	30
PSOVI14g00300	dual oxidase maturation factor 1-like	0	2.64736	0.0432333	0.0139416	0	0	1	1	3	3
PSOVI14g00360	dual oxidase-like isoform X1	0	-1.68073	5.74636e-05	7.6861e-06	17	20	20	5	5	5
PSOVI14g00370	2-amino-3-carboxymuconate-6-semialdehyde decarboxylase-like	0	1.51913	7.86081e-13	3.27267e-14	22	22	21	52	57	51
PSOVI14g00520	protein Malvolio-like isoform X1	0	1.93769	1.38772e-08	9.63329e-10	7	8	7	24	25	24
PSOVI14g00630	Pyruvate kinase PKM	0	2.30007	3.83119e-40	3.6755e-42	22	22	25	94	104	94
PSOVI14g00660	Inositol hexakisphosphate kinase 1	0	-1.09536	1.69004e-12	7.34203e-14	120	110	110	49	45	42
PSOVI14g00760	ankyrin repeat domain containing protein 30	0	-2.15672	8.09188e-08	6.29833e-09	23	24	22	4	4	5
PSOVI14g01020	hypothetical protein BLA29_006392, partial	0	2.82282	0.00246169	0.000506642	0	1	1	4	5	5
PSOVI14g01080	frizzled-5-like	0	-1.60702	6.10057e-09	4.04717e-10	41	47	48	13	12	13
PSOVI14g01250	inactive pancreatic lipase-related protein 1-like	0	1.09413	2.98571e-05	3.78007e-06	18	16	20	31	35	33
PSOVI14g01270	sodium-driven chloride bicarbonate exchanger isoform X4	0	-1.11833	0.00101815	0.000187615	26	24	24	10	10	9
PSOVI14g01340	protein trachealess-like	0	-1.88268	1.13361e-05	1.30505e-06	19	18	20	5	5	3
PSOVI14g01400	Ecdysone-inducible protein E75	0	2.64736	0.0432333	0.0139416	1	0	0	1	2	4
PSOVI14g01410	nuclear hormone receptor E75-like isoform X6	0	1.0579	0.00471541	0.00107315	8	11	10	18	19	15
PSOVI14g01420	nuclear hormone receptor E75-like protein	0	-1.02592	4.45518e-07	3.9314e-08	96	109	107	46	41	44
PSOVI14g01550	Glutamate dehydrogenase, mitochondrial	0	-1.03258	1.46513e-05	1.73445e-06	405	343	290	160	104	169
PSOVI14g01580	---NA---	0	-1.27109	0.00902883	0.00225496	14	14	12	5	3	6
PSOVI14g01590	uncharacterized threonine-rich GPI-anchored glycoprotein PJ4664.02 isoform X2	0	-1.14307	2.04315e-05	2.50008e-06	40	38	36	15	16	13
PSOVI14g01630	kinase suppressor of Ras 2	0	-1.74064	0.00132202	0.00024995	12	12	12	3	3	3
PSOVI14g01670	60S ribosomal protein L6-like protein	0	-1.55306	0.000119817	1.71554e-05	23	18	18	7	5	5
PSOVI14g01690	protein Gawky isoform X1	0	1.65471	0.00112994	0.000210361	4	4	4	11	11	11
PSOVI14g01870	---NA---	0	3.0783	2.18326e-05	2.68536e-06	1	1	1	8	8	8
PSOVI14g01980	collagen alpha-1(XXVIII) chain-like	0	1.82237	0.00252026	0.000520065	2	4	2	8	8	9
PSOVI14g02080	Short stop-like protein	0	4.7389	0.00214092	0.000432678	0	0	0	3	2	3
PSOVI14g02450	hypothetical protein BLA29_009742	0	-1.24432	1.01367e-07	7.94222e-09	50	51	49	19	19	16
PSOVI14g02620	Sodium-dependent dopamine transporter	0	-2.39574	0.00315449	0.000672638	7	6	7	1	1	1
PSOVI14g02630	carbonic anhydrase-related protein 10	0	-1.26265	0.000659765	0.000114907	21	22	22	8	8	7
PSOVI14g02650	SCY1-like protein 2	0	-1.22726	0.00559666	0.00130027	14	18	15	6	5	6
PSOVI14g02700	brefeldin A-inhibited guanine nucleotide-exchange protein 1 isoform X2	0	1.57421	0.0152323	0.0040931	2	3	3	7	7	7
PSOVI14g02710	---NA---	0	-1.58627	7.14332e-08	5.52122e-09	38	33	35	11	8	11
PSOVI14g02900	digestive cysteine proteinase 1	0	2.12591	6.03067e-25	1.08616e-26	17	19	17	65	70	64
PSOVI14g02940	ornithine decarboxylase	0	1.46508	1.37616e-42	1.23305e-44	345	350	348	815	829	820
PSOVI14g03110	regulator of G-protein signaling 7	0	-1.81067	4.04238e-11	2.10369e-12	42	40	46	11	9	11
PSOVI14g03180	peroxidasin homolog	0	1.21069	0.00451497	0.00102035	6	8	7	15	13	14
PSOVI14g03310	hypothetical protein QR98_0012550	0	-1.89217	0.0420142	0.0134267	5	4	5	1	1	1
PSOVI14g03340	chromatin assembly factor I P60 subunit-like protein	0	-1.90455	0.000569461	9.79252e-05	12	11	13	2	4	2
PSOVI14g03380	neuroligin-4, X-linked-like	0	-1.02089	0.00149087	0.000286597	25	27	29	12	9	13
PSOVI14g03410	hypothetical protein BLA29_011785, partial	0	-1.33571	0.0144797	0.0038568	16	7	10	6	5	0
PSOVI14g03620	class E basic helix-loop-helix protein 22	0	-1.97992	2.30808e-06	2.29367e-07	17	23	21	4	4	5
PSOVI14g03710	beta-1,3-galactosyltransferase 5-like	0	1.06844	0.00707276	0.0017053	9	7	10	18	15	14
PSOVI14g03740	G-protein-signaling modulator 2-like	0	-1.57264	1.02601e-07	8.06024e-09	36	34	35	10	11	9
PSOVI14g03760	Retrovirus-related Pol polyprotein from transposon TNT 1-94	0	1.3682	0.0135062	0.00356204	4	4	4	7	9	11
PSOVI14g03850	Matrix metalloproteinase-16	0	-2.2803	5.22542e-46	4.25638e-48	174	175	169	31	30	30
PSOVI14g03860	secreted mucin MUC17, putative	0	-1.5957	6.01237e-14	2.27457e-15	63	66	66	19	19	17
PSOVI14g03880	---NA---	0	1.64037	0.00979908	0.00247703	3	2	3	8	8	6
PSOVI14g03900	---NA---	0	-1.61642	0.00392893	0.000865866	10	12	11	3	3	3
PSOVI14g03930	probable G-protein coupled receptor 83	0	-1.37452	0.00355834	0.00077743	13	15	15	5	5	4
PSOVI14g03940	E3 ubiquitin-protein ligase NRDP1	0	2.18793	3.53371e-47	2.78245e-49	45	46	39	168	181	159
PSOVI14g04030	partner of bursicon	0	-1.04316	0.00486892	0.00111092	23	21	19	7	10	9
PSOVI14g04040	bursicon	0	-1.09967	0.0112592	0.00290827	16	17	15	5	6	8
PSOVI14g04060	hypothetical protein BLA29_004662	0	-1.17981	0.00148381	0.000284971	24	21	19	8	7	9
PSOVI14g04070	corticotropin-releasing factor receptor 2-like	0	-1.46925	0.00775691	0.00189833	12	11	10	3	4	3
PSOVI14g04150	hypothetical protein BLA29_010572	0	-1.48839	1.30562e-11	6.33372e-13	66	55	60	18	18	19
PSOVI14g04420	protein YIPF6-like	0	1.04589	0.000869594	0.000157722	12	14	14	25	23	23
PSOVI14g04580	MANEC and LDL receptor domain containing protein	0	-1.54709	2.89337e-05	3.64519e-06	24	23	22	7	6	7
PSOVI14g04600	ALK tyrosine kinase receptor isoform X1	0	-1.78198	2.67353e-30	3.62955e-32	149	152	154	38	37	38
PSOVI14g04610	leukocyte tyrosine kinase receptor	0	-1.45146	1.07204e-11	5.13267e-13	59	61	66	18	20	20
PSOVI14g04620	putative cysteine proteinase	0	2.21522	3.24063e-66	1.55447e-68	57	48	49	205	210	198
PSOVI14g04750	probable G-protein coupled receptor 83	0	-1.72392	0.0108749	0.00278737	9	7	8	3	2	1
PSOVI14g04810	---NA---	0	1.90057	3.36533e-12	1.529e-13	54	49	44	141	177	152
PSOVI14g04930	endoribonuclease Dcr-1	0	1.58274	0.0365903	0.0113589	2	2	2	6	5	5
PSOVI14g05020	---NA---	0	1.83382	0.034669	0.0106527	1	1	2	4	6	3
PSOVI14g05030	vascular non-inflammatory molecule 2-like protein	0	1.6253	1.04857e-22	2.12579e-24	34	32	33	94	85	83
PSOVI14g05140	senescence-associated protein	0	1.95905	1.51804e-05	1.80121e-06	125	182	80	449	526	317
PSOVI14g05270	Senescence-associated protein	0	4.7389	0.00214092	0.000432678	0	0	0	3	4	1
PSOVI14g05320	XK-related protein 4-like	0	-1.44537	0.00266991	0.000559255	15	14	13	4	5	4
PSOVI14g05370	---NA---	0	2.20272	0.0446777	0.0145044	0	1	1	5	2	2
PSOVI14g05390	Laminin subunit alpha	0	1.91375	1.17736e-05	1.36075e-06	5	4	5	15	16	15
PSOVI14g05450	1-phosphatidylinositol 4,5-bisphosphate phosphodiesterase-like	0	-1.1532	3.02008e-06	3.08049e-07	46	44	43	18	17	16
PSOVI14g05570	gag-pol protein	0	2.05156	1.87203e-05	2.27544e-06	3	4	4	15	13	12
PSOVI14g05710	hypothetical protein QR98_0060660	0	-1.46925	0.00775691	0.00189833	12	12	9	3	4	3
PSOVI14g05740	homeobox protein unc-4 homolog	0	-1.94236	0.013918	0.00368451	4	6	9	1	1	2
PSOVI14g05810	zinc transporter ZIP14-like	0	2.23694	5.93169e-14	2.23868e-15	8	8	9	33	34	35
PSOVI14g05830	hypothetical protein QR98_0019060	0	-1.34883	0.000135949	1.9699e-05	24	23	25	10	8	6
PSOVI14g05860	hypothetical protein BLA29_008048	0	1.70377	1.24837e-05	1.45299e-06	11	12	4	22	37	17
PSOVI14g05970	neutral ceramidase-like	0	1.87667	1.14903e-56	6.96763e-59	85	85	79	253	263	267
PSOVI14g05980	Uninflatable-like protein	0	1.28572	0.00458211	0.0010376	6	6	6	12	13	13
PSOVI14g06170	---NA---	0	1.7496	0.0148486	0.00397656	1	3	2	8	5	5
PSOVI14g06280	hypothetical protein BLA29_010730	0	-2.37637	6.92458e-06	7.62711e-07	14	13	17	2	2	3
PSOVI14g06430	---NA---	0	-2.08828	0.00067467	0.000118154	10	9	12	2	1	3
PSOVI14g06540	maguk P55 subfamily member 2,6, putative	0	2.64736	0.0432333	0.0139416	0	1	0	2	4	1
PSOVI14g06560	cholecystokinin receptor-like	0	-1.98926	0.0276999	0.00827813	4	5	6	0	2	1
PSOVI14g06630	solute carrier family 2, facilitated glucose transporter member 8-like	0	-1.51173	0.022711	0.00653643	8	8	8	3	2	2
PSOVI14g06700	5-hydroxytryptamine receptor-like	0	-1.95775	1.17295e-10	6.39075e-12	36	37	37	8	8	8
PSOVI14g06710	putative polyprotein	0	-2.30676	0.022758	0.00655504	3	5	5	0	2	0
PSOVI14g06730	Retrovirus-related Pol polyprotein from transposon TNT 1-94	0	3.79194	0.0405827	0.0128274	0	0	0	4	0	0
PSOVI14g06740	5-hydroxytryptamine receptor-like	0	-2.17747	0.000290086	4.59715e-05	7	13	13	2	2	2
PSOVI14g06750	---NA---	0	1.98217	1.7004e-30	2.27766e-32	24	27	28	90	86	92
PSOVI14g06840	retrovirus-related Pol polyprotein from transposon TNT 1-94	0	1.47743	0.0184222	0.00511699	2	4	3	7	7	8
PSOVI14g06930	RNA binding protein fox-1 homolog 2-like isoform X6	0	-1.16249	0.00299491	0.000634544	21	21	16	8	6	8
PSOVI14g06980	pumilio homolog 2-like	0	1.54514	1.39252e-07	1.12798e-08	11	12	12	30	28	30
PSOVI14g07030	gamma-aminobutyric acid receptor alpha-like	0	-2.17747	0.000290086	4.59717e-05	11	9	13	1	2	3
PSOVI14g07250	extracellular serine/threonine protein CG31145	0	-1.04432	0.0124574	0.00326853	19	17	15	6	7	8
PSOVI14g07260	---NA---	0	-2.16146	2.46727e-07	2.07894e-08	22	23	19	6	4	2
PSOVI14g07310	---NA---	0	2.83231	0.0232305	0.0067322	0	1	0	3	3	2
PSOVI14g07350	nitric oxide synthase, salivary gland isoform X2	0	-1.61992	1.43317e-05	1.68883e-06	23	23	23	6	6	7
PSOVI14g07430	Krueppel-like factor 6	0	-1.0672	0.000407941	6.7787e-05	29	30	32	13	13	11
PSOVI14g07460	N-acetylgalactosamine-6-sulfatase isoform X2	0	3.01154	0.000717269	0.000126978	0	0	2	4	6	6
PSOVI14g07600	Variant SH3 domain containing protein 1	0	-2.05325	1.38866e-10	7.66659e-12	28	37	38	7	8	6
PSOVI14g07700	Protein argonaute-2	0	1.91951	0.000500931	8.52341e-05	3	3	3	11	10	9
PSOVI14g07730	importin subunit beta-1 isoform X2	0	2.21665	0.000451174	7.57468e-05	2	2	2	9	8	8
PSOVI14g07870	sodium-driven chloride bicarbonate exchanger-like protein	0	1.49796	7.56154e-14	2.90855e-15	23	23	27	59	56	62
PSOVI14g07890	probable G-protein coupled receptor CG31760	0	-2.0395	3.52145e-08	2.61663e-09	26	26	26	6	4	6
PSOVI14g07950	3-hydroxyisobutyrate dehydrogenase, mitochondrial	0	1.34928	4.69424e-23	9.21939e-25	530	488	518	1066	1173	1108
PSOVI14g07960	---NA---	0	1.11417	0.0302832	0.00916801	5	5	6	10	11	9
PSOVI14g07990	---NA---	0	-1.32147	5.50261e-07	4.94035e-08	108	104	104	38	34	36
PSOVI14g08020	inactive dipeptidyl peptidase 10-like isoform X2	0	-1.56282	5.84016e-09	3.86384e-10	41	43	41	12	13	11
PSOVI14g08100	E3 ubiquitin-protein ligase MYCBP2 isoform X13	0	-1.51196	0.000336329	5.44264e-05	21	17	16	6	5	5
PSOVI14g08160	hypothetical protein BLA29_012658	0	-5.08706	0.000670205	0.00011713	4	6	2	0	0	0
PSOVI14g08190	RYamide receptor-like	0	-2.01501	0.00915524	0.00229606	8	7	5	1	1	2
PSOVI14g08260	gamma-aminobutyric acid receptor subunit beta-like	0	-2.32689	9.66223e-13	4.06637e-14	35	36	36	7	6	5
PSOVI14g08270	gamma-aminobutyric acid receptor subunit beta-like	0	-1.46519	0.0454814	0.0148929	2	5	13	3	0	3
PSOVI14g08320	hypothetical protein BLA29_013171	0	6.60557	1.72679e-10	9.75219e-12	0	0	0	14	12	4
PSOVI14g08350	macrophage migration inhibitory factor	0	1.60735	1.62081e-11	7.9801e-13	14	16	20	47	43	41
PSOVI14g08410	---NA---	0	-1.10423	5.95738e-11	3.15958e-12	114	104	99	46	39	41
PSOVI14g08420	polycomb group protein Psc-like	0	2.46328	0.000161409	2.38556e-05	1	2	2	9	7	9
PSOVI14g08480	beta-galactosidase-1-like protein 2	0	1.45208	0.00161913	0.000314037	6	5	5	13	11	14
PSOVI14g08640	glucose-6-phosphate exchanger SLC37A2-like isoform X2	0	2.08245	0.000219276	3.32169e-05	3	3	2	11	10	9
PSOVI14g08710	ras-like protein family member 10B	0	-1.86432	0.00084187	0.000152084	11	12	12	3	3	2
PSOVI14g08860	---NA---	0	2.72035	4.22328e-101	1.29959e-103	53	45	46	297	262	255
PSOVI14g09000	la-related protein CG11505 isoform X1	0	2.13979	4.09214e-05	5.28508e-06	3	3	3	13	12	10
PSOVI14g09100	unconventional myosin-XV	0	3.61632	0.000472451	7.97894e-05	0	1	0	5	4	5
PSOVI14g09150	rap guanine nucleotide exchange factor 4 isoform X3	0	-1.13427	0.00258449	0.00053636	20	21	21	8	8	8
PSOVI14g09180	RING finger protein nhl-1	0	-1.65528	8.70677e-31	1.14262e-32	314	337	336	87	95	86
PSOVI14g09190	RING finger protein nhl-1-like	0	1.20106	3.0003e-05	3.80435e-06	13	15	15	30	27	28
PSOVI14g09260	heterogeneous nuclear ribonucleoprotein R isoform X18	0	-4.12889	0.0224927	0.00645325	2	2	2	0	0	0
PSOVI14g09370	microtubule-actin cross-linking factor 1-like	0	-1.08103	1.40293e-06	1.33703e-07	292	293	308	116	126	119
PSOVI14g09390	microtubule-actin cross-linking factor 1-like	0	2.99622	0.0123645	0.00323745	1	0	0	1	5	3
PSOVI14g09400	probable palmitoyltransferase ZDHHC24	0	1.46471	2.09673e-09	1.31698e-10	18	18	15	41	44	36
PSOVI14g09460	glutamate receptor ionotropic, kainate 2-like	0	-1.07214	0.0095802	0.00241532	17	16	19	7	7	7
PSOVI14g09500	glycosyl transferase	0	1.01173	6.71987e-15	2.32328e-16	388	356	354	654	610	630
PSOVI14g09530	hypothetical protein BLA29_006159, partial	0	1.96848	0.00350502	0.000763878	2	2	2	7	8	6
PSOVI14g09540	methyltransferase-like 26	0	1.71138	1.34848e-35	1.52556e-37	56	57	47	150	147	152
PSOVI14g09650	steroid hormone receptor ERR1 isoform X2	0	-1.12891	4.52196e-09	2.93033e-10	67	73	70	25	28	29
PSOVI14g09680	jerky protein homolog	0	-2.41087	0.0144759	0.00385446	3	5	6	1	0	1
PSOVI14g09710	Helix-loop-helix domain containing protein 2	0	1.27502	0.0017548	0.000345115	7	8	7	16	15	15
PSOVI14g09890	cyclin-dependent-like kinase 5	0	1.06603	9.60456e-06	1.08746e-06	21	23	20	39	39	37
PSOVI14g10140	guanine nucleotide-binding protein subunit beta-5	0	-1.90449	5.93858e-10	3.52047e-11	34	37	35	7	8	9
PSOVI14g10160	Epidermal growth factor receptor	0	2.81896	0.000258433	4.0207e-05	1	1	1	8	7	5
PSOVI14g10270	UTP--glucose-1-phosphate uridylyltransferase-like	0	1.10628	8.02435e-07	7.37871e-08	26	24	22	46	44	43
PSOVI14g10320	venom dipeptidyl peptidase 4-like	0	-2.28327	9.9393e-18	2.70769e-19	57	49	49	7	10	10
PSOVI14g10330	prolyl endopeptidase FAP-like	0	-2.23761	1.425e-08	9.91784e-10	26	23	24	4	5	4
PSOVI14g10340	---NA---	0	-1.45127	0.0320228	0.00974394	6	7	10	3	3	1
PSOVI14g10370	hypothetical protein BLA29_005901	0	3.39519	1.88139e-25	3.3204e-27	4	5	4	41	40	39
PSOVI14g10380	---NA---	0	3.30101	1.88472e-33	2.26869e-35	6	7	6	56	56	51
PSOVI14g10400	cysteine proteinase-1 preproenzyme	0	2.02977	1.53329e-39	1.51262e-41	141	132	133	462	493	464
PSOVI14g10410	cysteine proteinase-1 preproenzyme	0	3.58208	7.89227e-61	4.14292e-63	504	479	484	4914	5110	5004
PSOVI14g10420	cysteine proteinase-1 preproenzyme	0	3.11381	4.89037e-129	7.08172e-132	550	517	508	3885	3921	3857
PSOVI14g10430	cysteine proteinase-1 preproenzyme	0	2.65088	2.15459e-22	4.44606e-24	7	8	10	46	40	50
PSOVI14g10440	hypothetical protein BLA29_006642	0	1.93833	0.0211006	0.00599655	1	2	1	6	4	4
PSOVI14g10580	---NA---	0	-1.55294	1.02064e-07	8.00883e-09	39	35	33	11	9	11
PSOVI14g10590	Protein spaetzle	0	-1.66599	0.000238739	3.66242e-05	16	17	16	5	4	4
PSOVI14g10600	Coagulin domain containing protein	0	-1.69952	0.0450044	0.0146878	4	3	9	3	0	1
PSOVI14g10650	protein mab-21-like	0	-1.52842	6.30309e-24	1.16375e-25	141	135	136	38	42	42
PSOVI14g10660	protein JTB-like isoform X3	0	1.21521	0.000396956	6.57818e-05	9	13	9	24	18	20
PSOVI14g10740	EH domain-binding protein 1-like isoform X1	0	1.62662	0.000907826	0.000165313	3	5	5	13	11	11
PSOVI14g10780	hypothetical protein BLA29_002455, partial	0	-1.11545	0.012193	0.00318372	14	16	16	6	6	6
PSOVI14g10850	AF4/FMR2 family member 4-like isoform X4	0	-1.0504	0.00209645	0.000420915	24	23	26	10	10	10
PSOVI14g10950	Kv channel-interacting protein 1-like	0	-1.17673	1.06161e-11	5.07311e-13	88	88	86	34	33	32
PSOVI14g10990	Zinc finger SWIM domain-containing protein 8	0	6.60561	1.67096e-10	9.41948e-12	0	0	0	13	8	9
PSOVI14g11110	enolase-phosphatase E1-like	0	-1.73545	6.63156e-06	7.25037e-07	22	22	23	6	6	5
PSOVI15g00020	sodium/calcium exchanger 3-like isoform X1	0	-1.05184	0.0208994	0.00592795	14	15	15	7	8	3
PSOVI17g00040	hypothetical protein QR98_0019210, partial	0	-1.48467	1.7178e-19	4.21327e-21	149	129	125	42	43	38
PSOVI17g00060	hypothetical protein BLA29_003975	0	1.05482	0.0114411	0.00296352	8	9	7	16	11	16
PSOVI17g00130	chitinase-3-like protein 1	0	2.24058	6.89468e-51	4.99208e-53	101	101	98	398	416	400
PSOVI17g00300	PREDICTED: uncharacterized protein LOC108769820	0	2.09665	0.0239671	0.00698904	2	1	0	5	5	2
PSOVI17g00330	hemicentin-2-like isoform X2	0	-1.06396	2.62987e-05	3.29418e-06	38	42	45	16	18	17
PSOVI17g00340	---NA---	0	-2.30213	2.27161e-20	5.30434e-22	88	85	82	16	15	13
PSOVI17g00400	hypothetical protein BLA29_001917	0	3.79194	0.0405827	0.0128274	0	0	0	2	1	1
PSOVI17g00490	MAP/microtubule affinity-regulating kinase 3-like isoform X1	0	1.37547	0.000192167	2.8819e-05	7	9	9	19	17	20
PSOVI17g00530	acid phosphatase type 7-like	0	2.2212	4.25791e-08	3.19854e-09	5	5	4	18	17	22
PSOVI17g00540	integrin beta-1-like	0	-1.28443	8.27733e-06	9.23699e-07	35	36	32	12	12	12
PSOVI17g00580	Inositol hexakisphosphate kinase 3	0	-1.44758	3.89221e-10	2.26861e-11	54	53	53	17	17	16
PSOVI17g00590	diphosphoinositol polyphosphate phosphohydrolase 1-like isoform X1	0	-1.1794	6.70934e-12	3.12726e-13	95	97	89	39	35	32
PSOVI17g00620	agrin-like isoform X3	0	-1.67569	9.83693e-06	1.12e-06	24	22	22	6	6	6
PSOVI17g00640	agrin-like isoform X1	0	-1.72392	0.0108749	0.00278736	7	8	9	3	1	2
PSOVI17g00820	Chitin binding Peritrophin-A domain containing protein	0	-2.57636	4.17011e-56	2.64193e-58	435	448	450	65	61	65
PSOVI17g00830	flocculation protein FLO11-like	0	-1.51237	2.98601e-12	1.34315e-13	57	74	73	20	20	21
PSOVI17g00910	AChain A, An Expansion To The Smad Mh2-family: The Structure Of The N-mh2 Expanded Domain	0	-1.52723	0.00788257	0.00193207	11	11	9	3	2	4
PSOVI17g00980	pre-B-cell leukemia transcription factor 1-like isoform X3	0	1.00535	0.00457632	0.00103505	11	12	10	17	22	18
PSOVI17g01050	N2227-like protein	0	2.34991	0.0257121	0.00758867	1	1	0	3	3	4
PSOVI17g01150	muscle calcium channel subunit alpha-1-like	0	3.5873	4.14641e-06	4.36068e-07	0	1	1	9	5	10
PSOVI17g01160	muscle calcium channel subunit alpha-1-like	0	1.83382	0.034669	0.0106527	1	1	2	5	5	3
PSOVI17g01180	muscle calcium channel subunit alpha-1 isoform X1	0	1.89915	0.00572302	0.00133584	2	2	2	7	8	5
PSOVI17g01190	muscle calcium channel subunit alpha-1-like	0	1.99623	0.00669732	0.00159538	1	2	2	5	6	7
PSOVI17g01200	Voltage-dependent calcium channel type D subunit alpha-1	0	1.75792	0.00764738	0.00186599	3	2	2	7	6	8
PSOVI17g01220	muscle calcium channel subunit alpha-1-like isoform X1	0	-1.96084	3.54037e-23	6.85708e-25	89	91	94	20	20	20
PSOVI17g01280	NK1 transcription factor-related protein 1	0	-1.98926	0.0276999	0.00827812	8	4	3	1	0	2
PSOVI17g01370	regulating synaptic membrane exocytosis protein 2-like	0	-2.31585	4.4241e-27	7.08721e-29	71	87	82	14	14	13
PSOVI17g01380	hypothetical protein BLA29_000461	0	-1.38425	1.79778e-05	2.1738e-06	27	34	25	8	13	7
PSOVI17g01460	hypothetical protein BLA29_006426	0	-1.60651	3.12456e-12	1.41113e-13	56	59	53	20	10	17
PSOVI17g01500	---NA---	0	3.79194	0.0405827	0.0128274	0	0	0	2	1	1
PSOVI17g01540	TOX high mobility group box family member 2-like	0	-1.1139	1.01367e-07	7.94497e-09	58	61	61	26	21	24
PSOVI17g01560	dopamine beta-hydroxylase-like	0	-1.11545	0.012193	0.0031837	15	15	16	6	5	7
PSOVI17g01670	hypothetical protein BLA29_007959	0	-1.51205	1.81408e-08	1.28557e-09	44	40	40	11	11	15
PSOVI17g01680	---NA---	0	-1.66365	2.93085e-28	4.32372e-30	1627	1400	1444	435	379	393
PSOVI17g01750	B9 domain-containing protein 1	0	-2.1727	1.93207e-14	6.9071e-16	46	44	43	8	9	8
PSOVI17g01880	hypothetical protein BLA29_007895, partial	0	2.60527	3.33345e-26	5.64173e-28	12	11	8	61	55	47
PSOVI17g01920	---NA---	0	1.29383	0.000458759	7.71449e-05	9	8	9	18	18	19
PSOVI17g01930	---NA---	0	1.59353	1.24514e-10	6.80662e-12	21	16	10	36	40	46
PSOVI17g01940	hypothetical protein QR98_0052810	0	2.83231	0.0232305	0.0067322	1	0	0	3	3	2
PSOVI17g02130	solute carrier family 12 member 6 isoform X6	0	-1.14784	0.00277013	0.00058391	17	22	21	8	8	7
PSOVI17g02250	DFP2-like protein	0	2.43721	1.74962e-36	1.86854e-38	18	18	17	83	82	82
PSOVI17g02510	putative serine protease K12H4.7	0	1.22855	8.34872e-13	3.49091e-14	38	37	39	74	76	79
PSOVI17g02610	synapsin	0	-2.06712	8.24809e-11	4.40435e-12	34	36	34	7	7	7
PSOVI17g02640	ferritin, heavy subunit	0	1.49554	8.65757e-40	8.3841e-42	769	724	726	1807	1828	1719
PSOVI17g02770	protein turtle	0	-2.59135	0.000110184	1.56365e-05	11	12	7	2	2	0
PSOVI17g02780	protein turtle-like isoform X1	0	-2.32782	3.47528e-08	2.57289e-09	18	23	25	4	5	2
PSOVI17g02790	turtle-like protein 1	0	-2.68279	6.2253e-09	4.14118e-10	16	21	25	4	0	4
PSOVI17g02910	prolactin-releasing peptide receptor-like	0	-1.77817	2.6075e-05	3.25908e-06	20	20	17	5	4	5
PSOVI17g02980	pou2, putative	0	-1.855	0.00041569	6.92628e-05	12	14	13	3	3	3
PSOVI17g03110	FH1/FH2 domain-containing protein 3-like	0	2.21289	0.00445863	0.00100681	2	1	1	6	5	6
PSOVI17g03210	hypothetical protein BLA29_013424, partial	0	4.7389	0.00214092	0.000432678	0	0	0	2	2	4
PSOVI17g03270	---NA---	0	-2.11319	1.24826e-22	2.54195e-24	128	123	84	25	22	19
PSOVI17g03290	Calcium and integrin-binding family member 3	0	-1.86432	0.00084187	0.000152083	14	9	12	3	2	3
PSOVI17g03350	neurexin-1 isoform X1	0	-1.0988	0.00134142	0.000254346	23	24	26	10	10	9
PSOVI17g03490	---NA---	0	2.86972	7.88217e-10	4.75113e-11	4	2	2	18	19	15
PSOVI17g03590	chymotrypsin inhibitor-like	0	-1.42662	9.31766e-06	1.05244e-06	31	36	31	11	8	12
PSOVI17g03620	hypothetical protein BLA29_005500	0	2.51251	7.37995e-20	1.78337e-21	127	137	154	631	684	726
PSOVI17g03640	neural-cadherin isoform X5	0	1.06008	0.00196883	0.000393253	10	12	12	20	21	20
PSOVI17g03650	neural-cadherin-like	0	3.19236	6.2266e-06	6.79634e-07	1	1	1	9	8	9
PSOVI17g03670	hypothetical protein BLA29_001079	0	2.23992	2.30675e-11	1.15244e-12	5	8	7	24	27	31
PSOVI17g03690	putative sodium-coupled neutral amino acid transporter 7	0	1.90744	2.79543e-12	1.2473e-13	12	11	11	38	38	34
PSOVI17g03850	zinc transporter 2-like isoform X3	0	1.60834	2.59012e-09	1.63861e-10	14	12	14	34	39	32
PSOVI17g03950	cyclic nucleotide-gated cation channel alpha-3-like	0	-1.55298	3.52675e-06	3.63878e-07	29	26	28	8	9	7
PSOVI17g04200	hypothetical protein BLA29_007527	0	-1.06955	0.0152994	0.00411479	14	17	16	6	8	5
PSOVI17g04210	carbohydrate-binding protein	0	1.70445	1.43583e-07	1.16696e-08	9	9	9	24	25	27
PSOVI17g04250	Nuclear hormone receptor HR96	0	-1.49086	1.24391e-26	2.03772e-28	189	183	187	58	58	54
PSOVI17g04270	---NA---	0	1.25384	0.017566	0.00482888	8	5	1	10	7	12
PSOVI17g04320	low molecular weight phosphotyrosine protein phosphatase-like	0	1.31986	6.87295e-10	4.09304e-11	26	22	22	49	52	49
PSOVI17g04470	DNA fragmentation factor CIDE-like protein	0	-1.49431	0.0159467	0.00432114	9	9	9	3	3	2
PSOVI17g04490	paired box protein Pax-1-like	0	-1.69951	0.0449123	0.0146247	5	5	6	1	2	1
PSOVI17g04500	Hemocyte protein-glutamine gamma-glutamyltransferase	0	-1.13216	3.79369e-12	1.73049e-13	94	100	101	40	35	40
PSOVI17g04550	sodium-dependent serotonin transporter	0	-1.78195	0.00743316	0.00180296	8	8	9	2	2	2
PSOVI17g04570	hypothetical protein QR98_0086570, partial	0	-2.90355	5.26719e-22	1.12027e-23	40	55	56	5	7	5
PSOVI17g04640	Retrovirus-related Pol polyprotein from transposon TNT 1-94	0	-1.49781	2.29422e-21	4.98338e-23	105	112	117	29	36	36
PSOVI17g04660	protein tiptop-like isoform X2	0	2.81896	0.000258433	4.0207e-05	1	1	1	7	7	6
PSOVI17g04810	N-acetylglucosamine-1-phosphotransferase subunit gamma	0	1.25032	0.010742	0.00274652	6	5	5	10	10	13
PSOVI17g04890	sodium-independent sulfate anion transporter-like	0	1.78921	5.65035e-06	6.09066e-07	6	7	5	19	17	18
PSOVI17g05050	solute carrier family 2, facilitated glucose transporter member 1-like	0	2.2149	1.32338e-36	1.40135e-38	26	27	26	110	106	99
PSOVI17g05170	DNA-binding protein D-ETS-3	0	-1.37277	0.00175217	0.000344439	17	15	17	6	5	5
PSOVI17g05220	cytosol aminopeptidase	0	1.33535	3.05654e-28	4.53681e-30	135	140	138	287	306	299
PSOVI17g05290	Kv channel-interacting protein 2-like isoform X2	0	-2.63573	1.44107e-08	1.00428e-09	24	16	20	3	3	2
PSOVI17g05330	Kv channel-interacting protein 1-like isoform X1	0	-1.76466	3.91742e-10	2.28685e-11	38	40	42	10	11	9
PSOVI17g05410	alpha-2Da adrenergic receptor-like	0	-1.27669	0.0406677	0.0129192	8	8	10	2	3	4
PSOVI17g05420	alpha-2B adrenergic receptor-like	0	-1.84924	0.010283	0.00261891	6	6	10	3	2	0
PSOVI17g05480	Bromo adjacent homology domain containing protein	0	2.74612	0.000464691	7.82687e-05	1	1	1	7	5	7
PSOVI17g05540	insulin-like growth factor-binding protein-related protein 1	0	2.12278	3.96522e-62	2.04559e-64	61	59	59	218	225	225
PSOVI17g05580	transcription factor collier isoform X2	0	-1.61314	3.47533e-08	2.57607e-09	38	35	35	11	9	10
PSOVI17g05590	Transcription factor COE1	0	-2.15017	0.00397113	0.000876603	10	4	8	1	3	0
PSOVI17g05600	transcription factor COE1-like	0	-1.91233	0.00687855	0.00164851	7	7	9	1	0	4
PSOVI17g05640	sodium/potassium-transporting ATPase subunit alpha-like	0	-1.69625	9.02924e-10	5.4589e-11	40	40	42	10	11	11
PSOVI17g05650	hypothetical protein QR98_0064650	0	-1.40081	1.2477e-11	6.04144e-13	71	62	62	23	18	22
PSOVI17g05690	adiponectin receptor protein-like	0	-1.1784	2.20454e-14	7.98096e-16	131	129	124	48	48	49
PSOVI17g05710	organic cation transporter protein-like	0	-1.08006	1.07e-09	6.48837e-11	89	81	75	34	33	32
PSOVI17g05730	sex peptide receptor	0	-1.90455	0.000569461	9.79252e-05	13	12	11	5	2	1
PSOVI17g05740	sex peptide receptor	0	-1.96527	0.000767298	0.000136876	10	11	12	2	3	2
PSOVI17g05780	phenazine biosynthesis-like domain-containing protein	0	1.47015	0.00609814	0.00143223	4	4	4	9	9	11
PSOVI17g05790	secreted protein, putative	0	-1.37685	0.00730109	0.00176696	14	12	11	4	4	4
PSOVI17g05820	sialin-like isoform X2	0	-1.21492	8.10736e-05	1.10798e-05	29	30	31	11	11	11
PSOVI17g05830	protein FAM43A-like	0	-1.18829	4.57691e-05	5.96663e-06	32	33	34	13	10	14
PSOVI17g05990	Chitin synthase 3	0	1.21133	0.00354562	0.000773369	8	7	7	14	16	14
PSOVI17g06000	---NA---	0	3.79194	0.0405827	0.0128274	0	0	0	1	1	2
PSOVI17g06020	hypothetical protein BLA29_010487	0	-1.09086	0.000225244	3.43298e-05	34	30	31	13	12	13
PSOVI17g06080	adipocyte plasma membrane-associated protein-like	0	1.61148	5.32918e-09	3.49684e-10	13	13	12	34	34	32
PSOVI17g06160	DFP2-like protein	0	-3.85019	3.51379e-83	1.27208e-85	163	191	190	11	11	10
PSOVI17g06290	cysteine dioxygenase type 1	0	2.28295	7.02654e-100	2.2258e-102	464	441	444	1880	1879	1858
PSOVI17g06310	Myelin P2 protein	0	2.1366	7.55893e-81	2.80492e-83	225	212	217	835	801	825
PSOVI17g06370	uncharacterized UDP-glucosyltransferase YjiC-like	0	1.87509	4.16901e-22	8.79156e-24	24	21	21	70	67	71
PSOVI17g06380	hypothetical protein QR98_0090530	0	2.24507	2.44397e-77	9.95373e-80	93	87	88	370	351	367
PSOVI17g06610	Peroxidasin -like protein	0	-1.19746	1.15342e-17	3.15261e-19	134	156	158	49	62	56
PSOVI17g06620	thyroid peroxidase-like	0	-1.20198	2.80947e-17	7.83162e-19	137	124	132	49	49	48
PSOVI17g06640	heme peroxidase-like protein 1	0	1.09341	0.00655981	0.00155847	7	9	9	15	16	15
PSOVI17g06760	hemicentin-2-like isoform X2	0	-2.09219	2.70127e-06	2.71863e-07	20	18	18	4	4	3
PSOVI17g06970	insulinoma-associated protein 1a-like	0	-1.14343	0.0311305	0.00944988	14	10	10	4	4	5
PSOVI17g06980	lutropin-choriogonadotropic hormone receptor-like	0	-1.78103	0.00367329	0.000805205	10	9	10	3	2	2
PSOVI17g06990	thyrotropin receptor	0	-1.66346	0.0158251	0.00428247	8	9	6	1	3	2
PSOVI17g07080	cuticle protein 14-like	0	-1.33331	0.0207212	0.00586623	10	9	11	3	4	3
PSOVI17g07090	---NA---	0	-2.02949	5.68717e-09	3.75748e-10	30	26	31	8	3	7
PSOVI17g07320	voltage-dependent calcium channel subunit alpha-2/delta-3-like	0	-1.64713	2.87118e-05	3.61204e-06	23	19	21	5	6	6
PSOVI17g07330	voltage-dependent calcium channel subunit alpha-2/delta-3 isoform X2	0	-1.03874	0.0192452	0.00537346	16	15	15	6	5	8
PSOVI17g07340	potassium voltage-gated channel subfamily H member 2-like isoform X2	0	-1.64142	0.0321235	0.00979685	6	7	6	2	1	2
PSOVI17g07370	transcription factor LBX1-like	0	-1.15967	0.0218163	0.0062335	11	13	13	6	3	5
PSOVI17g07390	ribose-5-phosphate isomerase	0	1.08582	5.79895e-08	4.39978e-09	29	32	28	58	51	53
PSOVI17g07720	hypothetical protein BLA29_004219	0	-2.02028	3.0753e-06	3.14795e-07	22	18	18	4	5	3
PSOVI17g07740	cleft lip and palate transmembrane protein 1-like protein	0	2.02733	2.4117e-16	7.24667e-18	13	13	13	47	44	46
PSOVI17g07750	ubiquitin-conjugating enzyme E2Q-like protein CG4502	0	-2.02168	1.49925e-11	7.32731e-13	36	40	39	6	8	10
PSOVI17g07820	histone H3	0	1.57932	4.06583e-29	5.77731e-31	133	116	128	319	316	329
PSOVI17g07900	PQQ-like domain containing protein	0	-1.42259	0.000446471	7.47149e-05	20	18	19	6	6	6
PSOVI17g07990	hemicentin-2-like isoform X2	0	-1.285	0.0281379	0.00843703	9	11	9	3	3	4
PSOVI17g08000	---NA---	0	-1.36634	3.80463e-06	3.95987e-07	31	35	34	13	11	9
PSOVI17g08010	group 2 allergen Sui p 2	0	3.97955	5.57309e-59	3.22815e-61	1784	1674	1678	23660	22948	22705
PSOVI17g08050	RAB GTPase-activating protein-like protein	0	-1.22629	2.26502e-05	2.79411e-06	64	67	69	25	25	23
PSOVI17g08210	membrane magnesium transporter 1	0	1.06396	0.000139246	2.02523e-05	19	14	16	30	30	28
PSOVI17g08390	---NA---	0	-2.77207	9.66327e-09	6.58561e-10	10	27	21	4	3	0
PSOVI17g08420	---NA---	0	-2.18159	6.90839e-06	7.58429e-07	19	17	13	4	1	4
PSOVI17g08450	TBC1 domain family member 24-like	0	-1.40084	1.21886e-05	1.41203e-06	30	27	30	10	10	8
PSOVI17g08580	Retrovirus-related Pol polyprotein from transposon TNT 1-94	0	-4.33945	0.0124431	0.0032604	3	2	2	0	0	0
PSOVI17g08590	FOG: Transposon-encoded proteins with TYA, reverse transcriptase, integrase domains in various combinations	0	-1.97475	4.23701e-05	5.4952e-06	17	15	15	5	3	2
PSOVI17g08810	splicing factor 1-like	0	-1.05783	2.28111e-08	1.65163e-09	425	454	452	180	186	181
PSOVI17g08880	cytosolic non-specific dipeptidase-like protein	0	-1.32471	4.72231e-06	5.02192e-07	33	29	41	14	10	11
PSOVI17g08920	gag-pol protein	0	-2.05355	7.95741e-17	2.31182e-18	160	151	161	33	28	36
PSOVI17g08960	protein split ends-like	0	5.71163	5.95437e-06	6.45607e-07	0	0	0	6	5	5
PSOVI17g09010	hypothetical protein BLA29_003090, partial	0	-1.56492	0.0457468	0.0150254	6	6	6	1	3	1
PSOVI17g09150	ephrin type-B receptor 2-like isoform X1	0	-1.51172	0.0228521	0.00659772	8	3	13	1	3	3
PSOVI17g09160	ephrin type-B receptor 2-like	0	-1.19251	3.03543e-06	3.10163e-07	49	41	36	17	16	14
PSOVI17g09170	eph receptor tyrosine kinase, putative	0	-1.40026	3.98983e-11	2.06551e-12	63	71	64	21	23	20
PSOVI17g09300	1-phosphatidylinositol 4,5-bisphosphate phosphodiesterase epsilon-1-like isoform X1	0	-1.72392	0.0108749	0.00278736	8	8	8	2	2	2
PSOVI17g09400	protein phosphatase 1 regulatory subunit 37 isoform X3	0	-1.59672	5.34881e-13	2.15908e-14	66	59	56	18	17	16
PSOVI17g09410	---NA---	0	-1.24767	0.00192964	0.000384385	22	19	15	5	5	10
PSOVI17g09430	lysosome-associated membrane glycoprotein 5-like	0	-1.40744	1.87859e-08	1.34149e-09	46	48	43	16	15	13
PSOVI17g09450	---NA---	0	1.34508	0.000222046	3.36817e-05	7	9	10	21	18	18
PSOVI17g09480	nuclear factor of activated T-cells 5-like	0	2.82282	0.00246169	0.000506643	0	1	1	5	4	5
PSOVI17g09520	thioredoxin-related transmembrane protein 1-like	0	1.0101	7.04403e-08	5.4381e-09	35	38	33	64	58	61
PSOVI20g00010	serine/threonine-protein kinase PLK1	0	1.2614	0.0366558	0.0113859	5	3	3	12	7	4
PSOVI20g00020	hypothetical protein BLA29_012098	0	-1.06006	0.00883276	0.0021968	17	18	19	8	8	6
PSOVI20g00150	synaptogyrin-3-like protein	0	-1.61238	2.22465e-16	6.64436e-18	72	79	82	20	22	23
PSOVI20g00180	lysine histidine transporter-like 2	0	2.92412	1.22979e-12	5.26463e-14	4	3	3	24	22	21
PSOVI20g00390	ankyrin repeat domain-containing protein 17 isoform X2	0	3.5723	3.21709e-21	7.07533e-23	3	3	3	30	31	34
PSOVI20g00400	hypothetical protein BLA29_005574, partial	0	6.86618	1.89335e-12	8.29379e-14	0	0	0	15	11	10
PSOVI20g00410	ankyrin repeat domain-containing protein 17	0	5.24685	2.68287e-13	1.06839e-14	1	0	0	14	17	13
PSOVI20g00590	PDZ domain containing protein 4	0	2.48342	0.014555	0.00388551	0	1	1	5	5	1
PSOVI20g00630	protocadherin Fat 4-like isoform X1	0	3.79194	0.0405827	0.0128274	0	0	0	2	1	1
PSOVI20g00640	pancreatic lipase-related protein 2-like	0	1.20849	5.56704e-12	2.58475e-13	37	35	35	73	71	68
PSOVI20g00650	serine proteinase stubble-like isoform X1	0	1.31981	4.87198e-07	4.3477e-08	16	16	16	34	35	34
PSOVI20g00930	somatostatin receptor type 2-like	0	-2.29041	0.000361273	5.91814e-05	12	12	6	2	1	2
PSOVI20g01010	protein Tob1-like	0	-1.03184	0.0294144	0.00887569	13	14	14	5	5	7
PSOVI20g01020	MKL/myocardin-like protein 1 isoform X1	0	1.50487	0.0231542	0.00669541	3	3	2	7	7	6
PSOVI20g01110	---NA---	0	1.82631	0.00921702	0.00231573	2	2	2	7	6	6
PSOVI20g01130	venom carboxylesterase-6-like	0	1.82103	0.00131485	0.000248476	3	3	3	9	10	9
PSOVI20g01200	protein ced-11-like	0	2.09665	0.0239671	0.00698905	1	1	1	4	4	4
PSOVI20g01350	Down syndrome cell adhesion molecule homolog	0	-1.72698	5.59801e-05	7.43761e-06	17	18	20	4	5	5
PSOVI20g01370	glycine-rich protein, putative	0	-2.59135	0.000110184	1.56365e-05	11	9	10	1	2	1
PSOVI20g01440	inhibitory POU protein-like	0	-1.79239	2.89489e-08	2.11438e-09	34	29	31	7	9	7
PSOVI20g01460	DNA polymerase subunit gamma-2, mitochondrial	0	-1.08635	0.00678696	0.00162103	18	19	18	9	7	6
PSOVI20g01470	voltage-dependent calcium channel gamma-5 subunit-like	0	-1.55324	0.00394186	0.000869428	12	11	12	3	4	3
PSOVI20g01480	---NA---	0	-2.61852	1.52524e-27	2.38814e-29	75	69	66	8	10	11
PSOVI20g01490	voltage-dependent T-type calcium channel subunit alpha-1H	0	-1.96187	2.94713e-08	2.15787e-09	25	27	31	6	6	6
PSOVI20g01500	Voltage-dependent T-type calcium channel subunit alpha-1G	0	-1.34213	0.00342746	0.000739841	15	16	14	4	4	7
PSOVI20g01630	transcription initiation factor TFIID subunit 5	0	1.28572	0.00458211	0.0010376	6	6	6	13	12	13
PSOVI20g01720	guanine nucleotide-binding protein subunit alpha-13	0	1.25866	0.000121714	1.7438e-05	11	11	11	23	24	21
PSOVI20g01760	sporozoite surface protein 2-like isoform X14	0	-1.29495	6.76559e-09	4.51897e-10	115	115	126	40	45	39
PSOVI20g01770	septin-2-like protein	0	-1.15879	2.99219e-07	2.56187e-08	53	51	53	20	21	19
PSOVI20g01850	Retrovirus-related Pol polyprotein from transposon TNT 1-94	0	-1.46778	1.26937e-07	1.01444e-08	31	44	42	14	10	12
PSOVI20g01880	elongation of very long chain fatty acids protein 6	0	-1.40397	8.37093e-13	3.50778e-14	84	77	87	27	27	26
PSOVI20g01900	RidA family protein	0	2.48461	2.90102e-29	4.06968e-31	14	14	12	70	56	67
PSOVI20g01970	high affinity copper uptake protein 1-like isoform X1	0	2.55018	2.59628e-32	3.21921e-34	14	14	13	67	70	70
PSOVI20g02010	hypothetical protein QR98_0057300	0	-1.42983	1.41226e-08	9.81638e-10	46	44	46	16	13	14
PSOVI20g02120	---NA---	0	1.86051	0.000223363	3.39737e-05	4	3	4	10	13	12
PSOVI20g02150	PR domain zinc finger protein 8-like	0	-2.85151	6.15361e-06	6.69439e-07	13	8	15	2	0	2
PSOVI20g02200	---NA---	0	-1.24688	8.50664e-05	1.16794e-05	23	34	35	12	11	10
PSOVI20g02280	2-oxoglutarate and iron-dependent oxygenase domain-containing protein 1-like protein	0	2.02411	5.16195e-59	2.94328e-61	52	52	48	185	176	169
PSOVI20g02340	calcium-activated potassium channel slowpoke-like protein	0	-1.23123	5.84197e-10	3.45791e-11	68	69	72	25	25	26
PSOVI20g02360	microtubule-associated protein futsch isoform X1	0	-1.84463	2.41658e-18	6.34273e-20	69	72	74	17	17	17
PSOVI20g02390	hypothetical protein BLA29_004822, partial	0	3.14339	0.00653548	0.0015515	1	0	0	4	3	3
PSOVI20g02400	hypothetical protein BLA29_001709	0	5.04998	0.00049113	8.32996e-05	0	0	0	4	3	3
PSOVI20g02540	---NA---	0	3.14339	0.00653548	0.0015515	0	0	1	4	3	3
PSOVI20g02570	hypothetical protein BLA29_008748, partial	0	-1.44523	3.79462e-07	3.30385e-08	33	39	40	12	12	11
PSOVI20g02600	BMP-2-inducible protein kinase isoform X1	0	1.09159	0.0202907	0.00572965	6	7	6	12	11	12
PSOVI20g02660	serine/arginine repetitive matrix protein 5-like	0	-1.3284	2.54974e-16	7.70761e-18	118	112	111	38	39	39
PSOVI20g02670	---NA---	0	-1.08399	0.0160421	0.00435571	15	16	14	7	6	5
PSOVI20g02750	innexin unc-9-like	0	4.55395	0.00443003	0.000994745	0	0	0	2	3	2
PSOVI20g02760	innexin unc-9-like	0	2.60565	0.00801907	0.00197991	1	1	0	5	3	4
PSOVI20g02900	RNA-binding protein squid-like isoform X2	0	-1.14823	1.43996e-05	1.69813e-06	33	42	42	16	14	15
PSOVI20g02920	---NA---	0	-1.21937	5.62131e-05	7.47371e-06	33	32	28	12	11	11
PSOVI20g02980	lambda-crystallin homolog	0	2.0868	3.38372e-51	2.38872e-53	43	42	41	150	156	153
PSOVI20g03010	hypothetical protein BLA29_009516, partial	0	1.07388	0.00039342	6.5018e-05	13	15	14	25	26	25
PSOVI20g03190	gag-pol protein	0	-2.09219	2.71843e-06	2.73835e-07	27	21	8	3	2	6
PSOVI20g03310	---NA---	0	1.39453	0.000387716	6.39701e-05	9	4	9	16	16	18
PSOVI20g03410	Adenosine kinase 2	0	1.04786	2.93283e-12	1.31657e-13	61	52	53	99	101	94
PSOVI20g03490	DFP2-like protein	0	-1.61774	2.94493e-07	2.51608e-08	31	26	37	8	9	9
PSOVI20g03510	DFP2-like protein	0	-1.34883	0.000135949	1.96988e-05	25	22	25	6	9	9
PSOVI20g03530	DFP2-like protein	0	-2.00325	1.53073e-06	1.47545e-07	16	19	27	5	8	0
PSOVI22g00080	dopamine D2-like receptor	0	-1.90088	4.67897e-05	6.11921e-06	13	19	17	5	3	3
PSOVI22g00130	beat protein, putative	0	-2.47411	6.96181e-19	1.74448e-20	50	52	49	8	8	7
PSOVI22g00140	transmembrane channel-like protein 3	0	-2.58857	2.06815e-06	2.03045e-07	15	14	15	2	2	2
PSOVI22g00150	---NA---	0	-1.285	0.0281379	0.00843703	10	9	10	4	3	3
PSOVI22g00210	Synaptic vesicular amine transporter	0	-1.30366	0.000512002	8.73031e-05	22	20	22	7	8	7
PSOVI22g00250	---NA---	0	3.13062	2.03917e-107	5.16761e-110	29	28	23	215	196	191
PSOVI22g00260	---NA---	0	2.95119	4.83567e-127	7.44016e-130	69	69	67	443	447	468
PSOVI22g00300	protein turtle-like isoform X1	0	-1.67364	1.44849e-07	1.17856e-08	29	32	33	8	8	9
PSOVI22g00310	hypothetical protein BLA29_002478	0	-1.67348	1.68375e-13	6.61369e-15	61	56	59	13	17	17
PSOVI22g00350	---NA---	0	-1.75945	5.3307e-07	4.77635e-08	30	24	26	6	4	10
PSOVI22g00370	Putative KRAB domain-containing zinc finger protein	0	-1.34219	2.7072e-07	2.30072e-08	43	43	39	14	17	11
PSOVI22g00420	clotting factor B-like	0	1.50487	0.0231542	0.00669541	3	3	2	6	7	7
PSOVI22g00450	CD9 antigen-like	0	1.71112	1.99847e-14	7.18469e-16	17	18	19	50	50	52
PSOVI22g00490	hypothetical protein BLA29_001028	0	1.30787	0.0155028	0.00418121	3	5	5	10	8	10
PSOVI22g00560	fatty acid-biding protein	0	2.5286	1.36616e-25	2.39872e-27	3640	3757	3798	17681	18855	18715
PSOVI22g00570	Cuticle protein 6	0	1.88533	2.79463e-11	1.41388e-12	10	12	10	31	37	34
PSOVI22g00580	Cuticle protein 6	0	1.34962	0.00028064	4.40175e-05	8	8	9	16	21	18
PSOVI22g00590	secreted salivary gland peptide, putative	0	-2.6278	9.36573e-06	1.05957e-06	12	12	14	1	3	1
PSOVI22g00600	phosphoglucomutase-1-like protein	0	1.01454	1.28454e-13	5.01076e-15	107	119	110	183	200	198
PSOVI22g00640	---NA---	0	1.89945	2.83937e-11	1.43909e-12	8	15	9	28	37	38
PSOVI22g00650	---NA---	0	1.21293	0.00172409	0.000338283	8	8	9	17	21	12
PSOVI22g00720	---NA---	0	2.20272	0.0446777	0.0145044	0	1	1	3	2	4
PSOVI22g00730	---NA---	0	2.18805	2.41211e-06	2.40359e-07	2	4	5	15	16	13
PSOVI22g00770	---NA---	0	-1.34156	3.36746e-09	2.16695e-10	83	72	53	27	16	27
PSOVI22g00880	Poly(ADP-ribose) glycohydrolase ARH3	0	-1.25968	5.37654e-08	4.07291e-09	51	53	56	19	19	19
PSOVI22g00910	zinc finger protein 391-like	0	-1.06223	0.0351236	0.0108209	13	11	13	5	7	3
PSOVI22g00960	---NA---	0	-2.19455	0.0358263	0.0110861	5	4	3	1	1	0
PSOVI22g00970	AChain A, Crystal structure of the kainate receptor GluK3 ligand binding domain in complex with (S)-glutamate	0	-1.29758	2.48894e-10	1.41691e-11	64	67	62	24	22	21
PSOVI22g01000	uncharacterized UDP-glucosyltransferase YjiC-like	0	1.83124	1.29837e-15	4.21861e-17	17	16	16	51	49	50
PSOVI22g01040	---NA---	0	2.83231	0.0232305	0.0067322	0	1	0	1	4	3
PSOVI22g01090	general transcription factor 3C polypeptide 1	0	4.55395	0.00443003	0.000994745	0	0	0	2	2	3
PSOVI22g01130	DNA damage-regulated autophagy modulator protein 2	0	2.05436	3.02086e-37	3.11683e-39	36	39	37	130	135	134
PSOVI22g01190	3-hydroxyacyl-CoA dehydrogenase type-2	0	1.2268	3.68766e-06	3.82483e-07	235	259	245	446	514	519
PSOVI22g01210	alpha-aminoadipic semialdehyde dehydrogenase-like	0	1.76575	1.69814e-27	2.67423e-29	32	33	32	88	100	95
PSOVI22g01230	glutamate receptor kainate-like protein	0	1.50939	1.79075e-32	2.2042e-34	266	246	242	616	632	589
PSOVI22g01260	hypothetical protein BLA29_003746	0	1.5573	8.21763e-16	2.63285e-17	25	25	26	68	65	59
PSOVI22g01280	prolactin-releasing peptide receptor-like	0	-1.96352	3.80045e-11	1.96059e-12	37	40	38	7	10	8
PSOVI22g01290	prolactin-releasing peptide receptor-like	0	-1.33941	0.00699279	0.00168157	15	12	12	4	4	5
PSOVI22g01460	---NA---	0	-1.56976	0.0160409	0.00435393	7	8	10	3	3	1
PSOVI22g01520	---NA---	0	2.34989	0.0255518	0.0075321	1	0	1	2	3	5
PSOVI22g01530	hypothetical protein BLA29_006316	0	1.12818	0.00371556	0.000814808	9	8	9	18	14	17
PSOVI22g01600	hypothetical protein BLA29_000970	0	-1.96695	1.52896e-09	9.42365e-11	31	32	34	7	8	6
PSOVI22g01650	---NA---	0	2.57895	0.000284077	4.47877e-05	1	2	1	7	7	8
PSOVI22g01810	---NA---	0	4.09288	0.0192715	0.00539826	0	0	0	2	1	2
PSOVI22g01870	calcitonin gene-related peptide type 1 receptor-like isoform X1	0	2.29391	0.00261871	0.000546067	1	2	1	6	6	6
PSOVI22g01880	---NA---	0	2.12705	0.00757567	0.00184164	1	2	1	7	3	6
PSOVI22g01900	deoxyribonuclease-2-beta isoform X1	0	-1.89145	0.00342785	0.000741506	10	10	7	1	2	3
PSOVI22g02060	dopamine receptor 1-like isoform X1	0	-1.61992	1.43317e-05	1.68876e-06	24	24	21	6	7	6
PSOVI22g02130	gamma-interferon-inducible lysosomal thiol reductase-like	0	1.97169	9.80184e-24	1.84522e-25	23	20	19	69	72	68
PSOVI22g02140	cytosolic 10-formyltetrahydrofolate dehydrogenase-like	0	2.59004	9.35798e-14	3.61649e-15	6	5	5	27	30	27
PSOVI22g02160	---NA---	0	-2.94101	2.01511e-43	1.75084e-45	234	202	204	24	23	24
PSOVI22g02180	---NA---	0	-1.2349	0.012193	0.00318255	14	13	12	6	5	3
PSOVI22g02320	piezo-type mechanosensitive ion channel component isoform X3	0	1.08208	0.000591188	0.000102036	13	13	13	24	24	23
PSOVI22g02360	Serine/threonine-protein kinase SMG1	0	1.03762	0.00968304	0.00244333	7	11	8	17	14	15
PSOVI22g02370	serine/threonine-protein kinase SMG1	0	5.79747	2.84864e-06	2.89395e-07	0	0	0	6	5	6
PSOVI22g02380	RNA-binding protein fusilli	0	-1.50968	1.6795e-14	5.95857e-16	123	129	128	37	39	38
PSOVI22g02520	scavenger receptor cysteine-rich protein	0	1.53793	1.98466e-26	3.28711e-28	49	41	47	115	112	114
PSOVI22g02530	---NA---	0	3.36642	3.05728e-106	8.30105e-109	275	247	228	2247	2189	2181
PSOVI22g02540	---NA---	0	2.70278	8.06598e-41	7.30019e-43	181	173	181	963	1037	981
PSOVI22g02550	---NA---	0	2.77084	4.65785e-104	1.30685e-106	113	114	109	638	659	666
PSOVI22g02610	hypothetical protein BLA29_012578, partial	0	2.6006	1.6062e-15	5.2624e-17	5	7	6	31	33	31
PSOVI22g02620	Krueppel-like factor 12 isoform X1	0	2.58839	0.00151518	0.000292092	1	1	1	5	5	7
PSOVI22g02640	---NA---	0	2.33084	2.84864e-06	2.8953e-07	2	4	3	11	18	11
PSOVI22g02650	---NA---	0	3.32795	5.69961e-05	7.61234e-06	1	0	1	7	6	7
PSOVI22g02660	hypothetical protein BLA29_009856	0	3.02069	6.67992e-06	7.3124e-07	1	2	1	11	10	9
PSOVI22g02740	---NA---	0	1.79088	7.45466e-31	9.71555e-33	43	43	35	118	122	119
PSOVI22g02820	PI-PLC X domain-containing protein 3-like	0	2.02873	8.45998e-23	1.69215e-24	20	17	18	64	64	65
PSOVI22g02870	aldose 1-epimerase	0	1.84694	1.7589e-09	1.09046e-10	9	10	9	29	28	30
PSOVI22g02910	---NA---	0	2.29391	0.00261871	0.000546068	2	1	1	7	5	6
PSOVI22g03000	adenylate cyclase type 2-like	0	-1.47085	1.88201e-12	8.22707e-14	60	69	66	21	19	20
PSOVI22g03020	adenylate cyclase type 2-like	0	1.51855	0.0040543	0.000896796	4	4	4	10	12	8
PSOVI22g03090	---NA---	0	1.92647	1.49935e-44	1.27558e-46	49	45	45	155	152	146
PSOVI22g03120	---NA---	0	1.34649	0.00135829	0.00025817	7	6	7	15	15	14
PSOVI22g03140	Adult-specific rigid cuticular protein 12.6	0	1.54069	0.0121185	0.00315987	2	4	3	9	7	7
PSOVI22g03150	protein kinase C, brain isozyme isoform X1	0	-1.05333	0.00136555	0.00025991	28	26	24	11	12	9
PSOVI22g03170	---NA---	0	1.15144	0.0043461	0.000969139	8	8	8	16	17	13
PSOVI22g03220	uncharacterized oxidoreductase MexAM1_META1p0182-like	0	1.63451	4.30737e-36	4.75608e-38	63	65	66	170	170	176
PSOVI22g03260	---NA---	0	1.75017	2.92485e-11	1.493e-12	14	13	12	39	34	40
PSOVI22g03270	---NA---	0	2.48469	3.06984e-22	6.39028e-24	1427	1035	1130	5916	5754	5514
PSOVI22g03290	---NA---	0	1.71751	9.59532e-22	2.05819e-23	1514	1452	1496	4291	3903	4355
PSOVI22g03310	---NA---	0	2.30353	3.88888e-28	5.80745e-30	1020	823	913	3930	3885	3818
PSOVI22g03320	---NA---	0	1.71748	7.41432e-17	2.14062e-18	22	18	23	61	59	58
PSOVI22g03330	---NA---	0	3.40349	2.556e-53	1.71187e-55	247	216	219	2155	1978	2042
PSOVI22g03340	---NA---	0	5.22957	1.62748e-119	3.38782e-122	49	39	39	1423	1301	1362
PSOVI22g03350	---NA---	0	3.22855	3.59966e-31	4.65881e-33	7	7	5	58	52	45
PSOVI22g03360	glutamate receptor 1-like protein	0	5.62035	1.24053e-05	1.44274e-06	0	0	0	5	5	5
PSOVI22g03440	BTB/POZ domain-containing protein KCTD9	0	-1.03327	0.0114411	0.00296358	19	18	16	8	7	7
PSOVI22g03530	transaldolase-like protein	0	1.1551	1.90626e-14	6.7976e-16	56	55	52	108	101	102
PSOVI22g03540	glutamate receptor ionotropic, kainate 2-like isoform X1	0	-1.11559	1.35017e-08	9.36038e-10	65	66	72	29	27	24
PSOVI22g03570	equilibrative nucleoside transporter 1	0	1.03848	8.47394e-05	1.16268e-05	20	18	17	36	34	27
PSOVI22g03630	maternal B9.10 protein-like	0	2.07794	4.80334e-14	1.80413e-15	9	12	10	36	39	38
PSOVI22g03660	cystatin-B-like	0	2.34462	7.32263e-60	3.97645e-62	180	173	185	769	761	808
PSOVI22g03720	Delta-1-pyrroline-5-carboxylate synthase	0	1.98704	9.14939e-35	1.06822e-36	30	30	32	104	104	105
PSOVI22g03730	growth hormone secretagogue receptor type 1 isoform X2	0	-1.33771	0.0100291	0.00254336	11	12	13	4	4	4
PSOVI22g03770	PREDICTED: uncharacterized protein LOC107365647 isoform X2	0	-1.6882	0.000331333	5.34979e-05	14	14	18	4	4	4
PSOVI22g04020	---NA---	0	1.52251	0.00170936	0.000334322	0	3	11	11	15	9
PSOVI22g04160	nipped-B-like protein	0	5.30574	0.000114324	1.63069e-05	0	0	0	4	4	4
PSOVI22g04260	regulator of microtubule dynamics protein 1-like	0	1.09511	2.85532e-12	1.27661e-13	57	53	49	96	103	92
PSOVI22g04420	---NA---	0	-1.73642	0.00265423	0.000554677	10	10	12	3	2	3
PSOVI22g04530	---NA---	0	-2.19455	0.0358263	0.0110861	3	4	5	2	0	0
PSOVI22g04540	carboxypeptidase M-like isoform X1	0	-1.39933	0.00088344	0.000160393	19	17	17	5	5	7
PSOVI22g04550	synembryn-A-like isoform X2	0	-1.4339	7.68124e-16	2.4471e-17	122	113	113	37	35	38
PSOVI22g04560	Serpin B5	0	-1.36674	7.82477e-06	8.70286e-07	32	32	30	9	10	12
PSOVI22g04610	serpin B3 isoform X1	0	1.66184	0.00524769	0.00120732	15	18	11	22	78	20
PSOVI22g04700	---NA---	0	3.13646	1.17159e-05	1.35302e-06	1	1	1	10	8	7
PSOVI22g04770	senescence-associated protein	0	2.03016	4.65273e-05	6.08069e-06	838	1159	504	3101	3639	2029
PSOVI22g04790	Senescence-associated protein	0	2.20694	4.226e-05	5.47708e-06	558	896	322	2485	2949	1609
PSOVI22g04830	---NA---	0	3.79194	0.0405827	0.0128274	0	0	0	1	2	1
PSOVI22g04930	beta-amyloid-like protein	0	2.74158	1.55676e-10	8.6933e-12	3	4	3	18	23	18
PSOVI22g04940	beta-amyloid-like protein	0	3.53587	5.46656e-10	3.22087e-11	2	1	1	23	11	9
PSOVI22g05000	dual specificity tyrosine-phosphorylation-regulated kinase 2-like	0	2.20272	0.0446777	0.0145044	0	1	1	3	4	2
PSOVI22g05170	RYamide receptor-like	0	-1.92137	0.00114851	0.000214651	10	11	11	2	3	2
PSOVI22g05180	---NA---	0	-2.0395	4.10208e-08	3.06292e-09	29	27	22	5	8	3
PSOVI22g05190	carbonic anhydrase 1	0	-3.79008	1.12093e-07	8.88708e-09	15	12	10	1	0	1
PSOVI22g05210	---NA---	0	1.54451	1.13361e-05	1.30447e-06	7	9	9	20	25	18
PSOVI22g05300	hypothetical protein QR98_0036330	0	2.88829	0.000141107	2.05613e-05	1	1	1	8	6	7
PSOVI22g05620	Retrovirus-related Pol polyprotein from transposon TNT 1-94	0	2.31383	0.00812306	0.00201013	1	1	1	4	6	4
PSOVI22g05720	senescence-associated protein	0	2.1477	2.98806e-05	3.78612e-06	1216	1742	725	4951	5733	3324
PSOVI22g05750	Senescence-associated protein	0	4.24542	7.94701e-26	1.35939e-27	2	3	1	37	57	9
PSOVI22g05850	NADH dehydrogenase subunit 1 (mitochondrion)	0	-1.05272	3.23028e-05	4.11935e-06	99	73	71	37	31	32
PSOVI22g06040	hypothetical protein BLA29_005054	0	1.25197	0.0137748	0.00363943	5	5	5	11	10	10
PSOVI22g06190	---NA---	0	1.90079	0.000137818	1.99947e-05	5	3	3	13	13	10
PSOVI22g06290	---NA---	0	-1.63911	1.10564e-33	1.32089e-35	672	723	735	186	204	195
PSOVI22g06320	hypothetical protein BLA29_000476	0	2.19154	4.35022e-34	5.15774e-36	25	22	20	82	90	91
PSOVI22g06330	hypothetical protein BLA29_000474	0	1.18699	0.00150126	0.000288729	10	9	8	20	20	13
PSOVI22g06370	---NA---	0	2.03577	0.0127053	0.00333932	1	1	2	4	6	5
PSOVI22g06380	ace-orthologous acetylcholinesterase	0	2.90958	1.36875e-80	5.20295e-83	202	212	201	1306	1355	1295
PSOVI22g06460	sodium- and chloride-dependent glycine transporter 2	0	-1.53046	4.17037e-17	1.1814e-18	86	88	90	27	28	23
PSOVI22g06480	mucin-2-like isoform X1	0	-1.23651	9.01812e-10	5.44401e-11	62	67	67	24	24	23
PSOVI22g06520	---NA---	0	-2.01501	0.00915524	0.00229606	6	10	4	0	3	1
PSOVI22g06550	beta-2 adrenergic receptor-like	0	-2.86996	3.21826e-18	8.56339e-20	47	46	46	4	6	6
PSOVI22g06560	beta-2 adrenergic receptor-like	0	-2.42634	9.62762e-05	1.33927e-05	11	12	10	2	2	1
PSOVI22g06920	sodium- and chloride-dependent GABA transporter 1-like isoform X1	0	-1.03874	0.0192452	0.00537344	13	16	17	6	6	7
PSOVI22g06940	---NA---	0	-1.84922	0.010283	0.00261799	10	10	2	2	3	0
PSOVI22g06950	---NA---	0	-1.81379	0.000303947	4.85807e-05	13	12	17	0	4	6
PSOVI22g07030	---NA---	0	2.60565	0.00801907	0.00197991	0	1	1	5	4	3
PSOVI22g07070	hypothetical protein QR98_0059450	0	-1.71382	1.06698e-05	1.22158e-06	24	19	23	4	5	8
PSOVI22g07080	glutamic acid-rich protein-like	0	-1.28693	0.00309433	0.00065869	19	17	13	6	8	3
PSOVI22g07100	interference hedgehog-like isoform X2	0	1.29299	0.00744701	0.00180699	5	5	6	12	10	12
PSOVI22g07380	---NA---	0	4.04859	1.59486e-05	1.91257e-06	0	1	0	9	6	4
PSOVI22g07390	serine/threonine-protein kinase WNK-like	0	2.44346	0.000868041	0.000157283	2	2	0	11	5	4
PSOVI22g07400	serine/threonine-protein kinase WNK1-like isoform X1	0	3.96495	1.99847e-14	7.19878e-16	1	1	2	21	17	20
PSOVI22g07410	---NA---	0	3.00481	2.64198e-12	1.17166e-13	1	1	7	17	22	25
PSOVI22g07510	methionine-R-sulfoxide reductase B1 isoform X5	0	1.35452	0.000353171	5.75353e-05	8	8	8	17	19	17
PSOVI22g07830	triple functional domain protein-like isoform X2	0	-1.61086	1.27198e-18	3.26945e-20	120	115	112	34	31	32
PSOVI22g07970	hemicentin-2-like isoform X2	0	-3.32569	0.00192469	0.000382707	6	5	4	1	0	0
PSOVI22g07980	---NA---	0	-1.91233	0.00687855	0.00164851	8	7	8	2	2	1
PSOVI22g08030	adipocyte plasma membrane-associated protein-like	0	1.2163	0.000151773	2.22804e-05	13	11	11	25	22	23
PSOVI22g08260	E3 ubiquitin-protein ligase HUWE1 isoform X1	0	5.21392	5.66785e-13	2.293e-14	0	1	0	16	14	13
PSOVI22g08290	ectopic P granules protein 5 homolog	0	1.06742	0.0172969	0.00474182	7	7	7	14	12	12
PSOVI22g08300	hypothetical protein BLA29_011270	0	2.48787	1.16545e-98	3.79729e-101	60	54	53	275	265	263
PSOVI22g08320	uncharacterized UDP-glucosyltransferase YjiC-like	0	1.09269	1.67217e-07	1.36964e-08	26	27	29	53	50	47
PSOVI22g08350	peptidyl-prolyl cis-trans isomerase 5	0	-1.91636	2.01826e-07	1.68051e-08	22	24	30	6	5	6
PSOVI22g08380	GIGYF family protein CG11148 isoform X2	0	-1.06107	3.43098e-10	1.98425e-11	99	95	99	40	40	40
PSOVI22g08480	---NA---	0	6.41262	1.84406e-53	1.21836e-55	0	1	1	58	53	61
PSOVI22g08490	filamin-A isoform X5	0	-1.1967	8.51116e-07	7.85716e-08	196	204	198	72	75	76
PSOVI22g08560	Glycine receptor subunit beta Precursor-like protein	0	-1.56492	0.0457468	0.0150254	7	6	5	2	2	1
PSOVI22g08670	motile sperm domain-containing protein 2-like	0	1.11612	3.60598e-15	1.21733e-16	134	126	132	225	257	245
PSOVI22g08720	prothoracicostatic peptide-like	0	-1.25355	1.46964e-12	6.33133e-14	111	103	107	36	39	40
PSOVI22g08730	hypothetical protein QR98_0059010	0	1.82934	0.0181971	0.00503472	1	3	1	5	7	4
PSOVI24g00050	deoxyribonuclease-2-beta isoform X1	0	-1.98926	0.0276999	0.00827813	4	3	8	2	1	0
PSOVI26g00040	protein still life, isoform SIF type 1-like isoform X1	0	5.52291	2.58825e-05	3.23033e-06	0	0	0	4	5	5
PSOVI26g00080	intersectin-1 isoform X1	0	1.12462	0.00024523	3.78865e-05	13	13	14	25	26	24
PSOVI26g00120	ribonuclease Oy-like	0	1.02292	2.32789e-11	1.1651e-12	55	55	52	95	93	94
PSOVI26g00240	ectonucleoside triphosphate diphosphohydrolase 5	0	1.32353	5.155e-05	6.78376e-06	12	10	10	23	24	22
PSOVI26g00280	protein NDUFAF4 homolog	0	-1.15722	0.0019628	0.000391707	23	20	20	8	7	9
PSOVI26g00350	cathepsin L1-like	0	1.06154	8.08933e-20	1.96211e-21	147	143	141	258	259	253
PSOVI26g00380	BTB/POZ domain containing protein 4	0	2.38232	3.27285e-22	6.8425e-24	13	11	10	58	48	47
PSOVI26g00430	Retrovirus-related Pol polyprotein from transposon TNT 1-94	0	1.1447	0.00701124	0.00168851	7	7	8	12	17	13
PSOVI26g00480	---NA---	0	1.58067	0.000145336	2.12302e-05	14	20	17	36	46	49
PSOVI26g00510	solute carrier family 12 member 8	0	-1.2	1.81368e-10	1.02593e-11	80	76	70	28	27	29
PSOVI26g00690	---NA---	0	-1.14064	3.04983e-06	3.11911e-07	53	43	41	20	14	19
PSOVI26g00730	beta-galactosidase	0	-2.23531	4.44359e-23	8.68689e-25	88	82	79	15	15	15
PSOVI26g00740	Down syndrome cell adhesion molecule-like protein Dscam2	0	-1.98938	2.8187e-19	6.93897e-21	124	136	140	29	28	29
PSOVI26g00770	Down syndrome cell adhesion molecule-like protein Dscam2	0	1.38767	0.00030649	4.90429e-05	7	8	8	18	17	17
PSOVI26g00780	Down syndrome cell adhesion molecule-like protein Dscam2	0	6.60561	1.67096e-10	9.41942e-12	0	0	0	9	10	11
PSOVI26g00810	protein disulfide-isomerase a6-like protein	0	-2.38244	0.000150488	2.20509e-05	13	10	9	2	0	3
PSOVI26g00830	Down syndrome cell adhesion molecule-like protein Dscam2	0	2.50254	0.00266991	0.000559402	1	1	1	7	5	4
PSOVI26g00840	Down syndrome cell adhesion molecule-like protein Dscam2	0	3.80504	0.000124589	1.78951e-05	1	0	0	6	5	5
PSOVI26g00860	---NA---	0	5.41841	5.46323e-05	7.2487e-06	0	0	0	4	6	3
PSOVI26g00870	---NA---	0	5.04998	0.00049113	8.32996e-05	0	0	0	5	2	3
PSOVI26g01000	glycogenin-2 isoform X2	0	1.13521	0.00230571	0.000470157	10	10	8	18	18	17
PSOVI26g01010	zinc transporter ZIP3-like	0	1.99224	3.40501e-23	6.56409e-25	20	20	22	70	72	70
PSOVI26g01040	hypothetical protein QR98_0031090	0	-2.08024	0.0182771	0.00506843	6	5	5	1	1	1
PSOVI26g01050	Dipeptidyl peptidase 1	0	1.86669	3.07213e-40	2.91948e-42	64	68	61	196	207	200
PSOVI26g01090	spatacsin-like protein	0	4.09288	0.0192715	0.00539826	0	0	0	2	1	2
PSOVI26g01160	Segmentation protein paired	0	1.20033	0.0412708	0.013144	2	4	6	7	8	9
PSOVI26g01170	paired box protein Pax-3-like	0	1.20637	0.0154102	0.00414929	16	0	0	6	8	18
PSOVI26g01200	LIM/homeobox protein Lhx3-like isoform X2	0	-1.73642	0.00265423	0.000554677	11	10	11	3	3	2
PSOVI26g01290	probable G-protein coupled receptor 83	0	-1.71406	0.0221075	0.00633872	5	9	6	2	2	1
PSOVI26g01340	---NA---	0	-1.49875	1.71429e-30	2.31178e-32	419	401	412	138	119	116
PSOVI26g01350	hypoxia-inducible factor 1-alpha-like isoform X3	0	2.84033	2.23652e-26	3.74474e-28	8	7	9	50	49	50
PSOVI26g01360	protein similar isoform X2	0	5.49646	5.11541e-27	8.24096e-29	1	1	0	32	26	33
PSOVI26g01380	---NA---	0	6.09737	1.45431e-07	1.18461e-08	0	0	0	8	7	6
PSOVI26g01450	abrupt-like protein	0	2.41127	0.00468692	0.0010643	1	1	1	4	6	5
PSOVI26g01470	probable inactive tRNA-specific adenosine deaminase-like protein 3	0	-1.3392	2.41935e-06	2.41519e-07	38	35	34	13	13	10
PSOVI26g01480	lin-10-like protein	0	-1.59589	8.82348e-17	2.57142e-18	78	83	87	24	24	22
PSOVI26g01490	hypothetical protein QR98_0038610	0	2.09665	0.0239671	0.00698904	1	1	1	5	4	3
PSOVI26g01510	---NA---	0	-1.34723	0.000394994	6.53497e-05	24	18	21	8	7	6
PSOVI26g01530	adenylate cyclase type 2 isoform X1	0	2.60565	0.00801907	0.00197991	0	1	1	2	6	4
PSOVI26g01720	Leucine rich repeat containing protein 13	0	-1.07214	0.0095802	0.00241529	16	17	19	8	7	6
PSOVI26g01900	Retrovirus-related Pol polyprotein from transposon TNT 1-94	0	1.68706	0.00139418	0.000266495	4	4	3	11	9	11
PSOVI26g01950	---NA---	0	3.14339	0.00653548	0.0015515	1	0	0	2	3	5
PSOVI26g01960	---NA---	0	2.64736	0.0432333	0.0139416	0	0	1	2	2	3
PSOVI26g02000	---NA---	0	-2.32309	0.00491166	0.00112289	6	6	7	1	1	1
PSOVI26g02010	cytochrome P450 3A11-like	0	1.05422	5.06499e-11	2.65879e-12	47	45	44	80	81	81
PSOVI26g02130	protein king tubby	0	-1.2574	0.00418323	0.000927587	19	14	15	4	7	6
PSOVI26g02140	tubby protein homolog	0	-1.76087	1.2859e-07	1.02882e-08	33	27	28	8	5	9
PSOVI26g02200	ras-related protein Rab-27A-like	0	-1.18073	1.40769e-12	6.0517e-14	108	105	108	39	45	37
PSOVI26g02240	transforming growth factor-beta-induced protein ig-h3-like	0	-1.3929	2.93649e-20	6.88343e-22	435	434	439	141	145	140
PSOVI26g02250	4-coumarate--CoA ligase 1-like	0	1.38796	3.1302e-31	4.02289e-33	147	148	155	324	348	336
PSOVI26g02270	---NA---	0	-2.4639	4.43024e-16	1.37129e-17	110	98	103	19	15	14
PSOVI26g02280	PREDICTED: putative protein TPRXL	0	-2.13831	3.80617e-14	1.41237e-15	45	45	45	9	11	6
PSOVI26g02370	Krueppel-like factor 5	0	-1.36634	3.80463e-06	3.95993e-07	31	31	38	9	11	13
PSOVI26g02540	predicted protein	0	-1.62651	4.13287e-14	1.54108e-15	71	57	64	23	12	18
PSOVI26g02610	---NA---	0	2.7028	8.82461e-05	1.21719e-05	1	1	2	9	7	8
PSOVI26g02640	DFP2-like protein	0	-1.44382	2.24078e-06	2.21462e-07	29	29	38	9	10	11
PSOVI26g02670	DFP2-like protein	0	-1.77729	3.65653e-07	3.17369e-08	26	28	27	8	7	5
PSOVI26g02680	Immediate early response 3-interacting protein 1	0	1.08252	4.96365e-09	3.23452e-10	35	35	33	63	63	61
PSOVI26g02700	Blo t 5 allergen	0	2.92774	1.62051e-69	7.47995e-72	79	67	72	522	450	450
PSOVI26g02710	Blo t 5 allergen	0	3.37182	8.80522e-103	2.62985e-105	196	172	182	1622	1642	1608
PSOVI26g02900	senescence-associated protein	0	2.0765	4.49781e-05	5.85785e-06	507	788	311	2073	2364	1380
PSOVI26g02960	Senescence-associated protein	0	2.15123	0.00168517	0.000328371	53	46	12	136	235	53
PSOVI26g03280	cell cycle control protein 50A-like	0	1.76515	4.84203e-12	2.24375e-13	16	13	12	40	40	40
PSOVI26g03290	potassium voltage-gated channel protein Shaw-like	0	-1.16959	0.0336392	0.0102936	11	11	10	3	4	5
PSOVI26g03390	S-methyl-5'-thioadenosine phosphorylase	0	2.30734	9.46328e-20	2.30394e-21	11	11	11	47	47	47
PSOVI26g03410	---NA---	0	-1.13472	2.41346e-06	2.40713e-07	51	40	48	16	14	24
PSOVI26g03490	---NA---	0	2.92026	0.0013414	0.000254222	0	1	1	6	5	4
PSOVI26g03660	---NA---	0	1.67092	6.74233e-05	9.09839e-06	7	5	5	15	12	20
PSOVI26g03670	hypothetical protein BLA29_014306	0	-3.30545	8.98006e-11	4.82773e-12	16	23	22	2	2	1
PSOVI26g03710	heat shock 70 kDa protein cognate 4	0	1.31994	2.29535e-28	3.34466e-30	194	188	176	403	386	403
PSOVI26g03800	secreted salivary gland peptide, putative	0	-2.61132	0.0407679	0.0129547	3	3	3	0	0	1
PSOVI26g03810	phosphatidylinositol 3-kinase 2-like	0	-1.08016	0.00113842	0.000212249	28	26	23	11	10	10
PSOVI26g03850	phosphatidylinositol 3-kinase regulatory subunit alpha isoform X2	0	-1.77702	4.24681e-08	3.18251e-09	31	30	32	9	7	7
PSOVI26g03920	mediator of RNA polymerase II transcription subunit 1	0	2.09665	0.0239671	0.00698904	1	1	1	5	4	3
PSOVI26g03970	catalase	0	2.84509	1.00713e-15	3.23587e-17	6	8	0	23	31	34
PSOVI280g00040	FMRFamide receptor-like	0	-1.17638	0.00697478	0.00167536	17	15	16	6	6	6
PSOVI280g00240	hypothetical protein BLA29_005988	0	2.30277	1.41482e-10	7.82386e-12	6	6	5	26	25	22
PSOVI280g00300	lachesin-like isoform X1	0	-2.06335	1.23081e-05	1.4292e-06	16	17	17	4	3	3
PSOVI280g00390	lachesin-like isoform X2	0	-2.17191	1.71352e-08	1.20965e-09	28	23	24	4	7	3
PSOVI280g00400	lachesin-like isoform X2	0	-1.49298	0.00067467	0.000118104	18	16	16	5	5	5
PSOVI280g00410	lachesin-like isoform X1	0	-1.56491	0.0459265	0.0150885	5	5	8	1	0	4
PSOVI280g00570	Uridine phosphorylase 1	0	1.42767	8.05434e-07	7.41358e-08	15	11	12	28	31	29
PSOVI280g00600	girdin-like protein 2	0	-1.31822	2.09018e-08	1.50204e-09	80	98	108	28	37	33
PSOVI280g00720	3-ketoacyl-CoA thiolase, mitochondrial	0	1.08626	7.02468e-14	2.69569e-15	258	250	253	441	472	469
PSOVI280g00830	Zen 1	0	1.23862	0.000393583	6.50806e-05	8	10	12	18	23	20
PSOVI280g00850	hypothetical protein BLA29_003299, partial	0	2.31916	2.22177e-15	7.37975e-17	8	9	8	39	34	35
PSOVI280g00860	PDGF-and VEGF-related factor 3-like protein	0	1.06478	5.69961e-05	7.61392e-06	18	19	17	33	35	29
PSOVI280g00870	cystinosin homolog isoform X1	0	1.97444	0.0405827	0.012837	1	1	1	4	4	3
PSOVI280g00880	---NA---	0	3.44256	5.79887e-64	2.88657e-66	29	33	32	249	300	327
PSOVI280g00890	---NA---	0	3.68976	1.05753e-18	2.70866e-20	2	2	3	26	25	30
PSOVI280g00900	---NA---	0	4.20932	9.15564e-174	5.80048e-177	17	17	16	290	251	256
PSOVI280g00910	Der f 36 allergen	0	3.32364	4.08155e-97	1.40374e-99	21	18	16	159	163	152
PSOVI280g00920	Der p 36 allergen	0	2.29065	6.03496e-54	3.93264e-56	79	79	71	288	341	330
PSOVI280g00930	carboxypeptidase Q-like	0	2.58431	3.0828e-09	1.96703e-10	4	4	3	17	22	19
PSOVI280g01040	organic cation transporter protein-like	0	1.41843	5.90584e-06	6.37674e-07	11	11	11	27	24	25
PSOVI280g01200	dnaJ homolog subfamily B member 4	0	1.17217	1.68598e-09	1.04372e-10	35	35	33	66	68	65
PSOVI280g01260	saposin, putative	0	1.40805	4.35449e-35	5.00516e-37	216	203	208	489	460	475
PSOVI280g01310	---NA---	0	2.14578	0.00242393	0.000497157	1	2	2	7	7	6
PSOVI280g01430	probable small nuclear ribonucleoprotein G	0	1.0034	6.13885e-13	2.49465e-14	67	66	79	128	113	123
PSOVI280g01560	glutamate decarboxylase	0	-2.28827	7.62199e-30	1.04165e-31	85	91	88	16	17	13
PSOVI280g01570	glutamate decarboxylase	0	-1.56774	2.27094e-05	2.80348e-06	24	22	24	8	5	7
PSOVI280g01610	CLIP-associating protein 1-like isoform X1	0	1.87828	0.00157252	0.000304142	3	3	2	10	6	10
PSOVI280g01620	unconventional myosin-Ia isoform X1	0	-1.03184	0.0294144	0.00887568	13	15	13	6	5	6
PSOVI280g01630	unconventional myosin-Ib isoform X1	0	-1.12994	4.24196e-07	3.73557e-08	59	48	52	20	21	21
PSOVI280g01740	kinesin-like protein KIF3B	0	-1.21349	0.024943	0.00732556	11	11	11	4	4	4
PSOVI280g01780	Tyrosine-protein kinase transmembrane receptor Ror2	0	-1.00261	0.00114426	0.000213649	29	29	29	13	13	11
PSOVI280g01890	hypothetical protein BLA29_003122	0	2.91229	1.26059e-76	5.2482e-79	25	31	27	205	170	162
PSOVI280g01920	---NA---	0	1.51972	4.30216e-36	4.71139e-38	101	78	91	236	211	216
PSOVI280g02000	long-chain-fatty-acid--CoA ligase 4 isoform X1	0	-1.07163	0.0010446	0.000193623	27	26	26	12	10	10
PSOVI280g02040	putative diacylglycerol O-acyltransferase Rv2484c/MT2557	0	-1.35008	4.58006e-05	5.97742e-06	27	27	27	9	9	9
PSOVI280g02050	growth arrest-specific protein 2-like	0	-1.03184	0.0294144	0.00887568	16	11	14	7	7	3
PSOVI280g02060	growth arrest-specific protein 2-like isoform X1	0	-1.1314	5.26116e-06	5.63781e-07	41	47	43	17	19	15
PSOVI280g02070	growth arrest-specific protein 2-like	0	-1.50544	4.17887e-21	9.34186e-23	136	115	118	38	37	36
PSOVI280g02120	neurogenic protein mastermind-like	0	2.73729	9.11602e-07	8.43205e-08	2	2	2	13	11	12
PSOVI280g02180	Fibronectin type III domain containing protein	0	-3.64192	9.32936e-40	9.11911e-42	76	74	73	5	6	4
PSOVI280g02190	Down syndrome cell adhesion molecule homolog	0	-2.40149	5.10648e-11	2.69434e-12	26	31	31	5	4	5
PSOVI280g02200	Down syndrome cell adhesion molecule-like protein Dscam2 isoform X9	0	-1.8912	0.000284077	4.4788e-05	13	13	14	2	3	4
PSOVI280g02320	tweek-like protein	0	4.7389	0.00214092	0.000432678	0	0	0	3	3	2
PSOVI280g02390	---NA---	0	3.77162	1.17411e-09	7.16219e-11	1	1	1	15	12	12
PSOVI280g02440	serine/threonine-protein kinase NIM1	0	-2.19991	1.49559e-06	1.43211e-07	17	18	20	3	3	4
PSOVI280g02510	protein OPI10 homolog	0	1.01013	8.15418e-05	1.11586e-05	21	21	17	38	35	29
PSOVI280g02550	Retrovirus-related Pol polyprotein from transposon TNT 1-94	0	-3.01229	0.00902247	0.00225133	0	0	12	1	0	0
PSOVI280g02580	hypothetical protein BLA29_015113	0	3.01154	0.000717269	0.000126978	1	1	0	6	5	5
PSOVI280g02650	maltase A3-like	0	-2.04926	0.000338528	5.49647e-05	12	11	12	2	3	2
PSOVI280g02670	lysosomal alpha-glucosidase-like	0	1.97444	0.0405827	0.012837	1	1	1	3	4	4
PSOVI280g02690	3-oxoacyl-[acyl-carrier-protein] reductase FabG-like	0	2.05695	3.28137e-11	1.68093e-12	9	8	8	31	28	31
PSOVI280g02700	predicted protein	0	1.00008	3.28125e-08	2.41445e-09	41	35	36	65	62	65
PSOVI280g02760	---NA---	0	2.43146	7.64164e-19	1.9296e-20	10	8	9	42	46	38
PSOVI280g02820	pyrroline-5-carboxylate reductase 3-like	0	1.3943	0.0217587	0.0062092	4	3	3	7	7	9
PSOVI280g03110	---NA---	0	-1.15216	0.0143968	0.00382952	4	12	26	3	4	9
PSOVI280g03230	kinesin-like protein KIF28P	0	-1.49906	0.00390359	0.000859574	12	12	13	4	3	4
PSOVI280g03440	receptor-type tyrosine-protein phosphatase alpha-like	0	-1.90298	4.55255e-11	2.38155e-12	40	40	39	9	10	8
PSOVI280g03450	receptor-type tyrosine-protein phosphatase T-like isoform X1	0	-1.26418	0.0129637	0.00341309	11	15	11	5	5	3
PSOVI280g03620	transcription factor CP2-like	0	-1.10753	0.000614746	0.000106436	29	26	26	13	10	9
PSOVI280g03840	---NA---	0	-1.61113	7.79509e-07	7.14673e-08	36	27	27	12	6	7
PSOVI280g03870	carboxypeptidase B-like	0	-1.3819	1.32502e-09	8.11876e-11	56	53	53	17	18	18
PSOVI280g03900	E3 ubiquitin-protein ligase RNF170-like	0	1.16899	2.41701e-18	6.36574e-20	70	67	66	136	133	122
PSOVI280g03940	protein disabled isoform X2	0	-1.07334	3.65152e-07	3.16604e-08	55	59	61	24	24	23
PSOVI280g03970	nose resistant to fluoxetine protein 6-like	0	1.54069	0.0121185	0.00315986	2	3	4	6	7	10
PSOVI280g04130	mucin-5AC-like isoform X4	0	3.51182	0.00092162	0.000168075	1	0	0	6	4	3
PSOVI280g04140	---NA---	0	3.01154	0.000717269	0.000126978	0	1	1	7	4	5
PSOVI280g04240	homeotic protein antennapedia-like	0	1.87111	0.000813639	0.000146017	3	3	3	10	9	10
PSOVI280g04270	---NA---	0	2.34989	0.0255518	0.0075321	0	1	1	4	4	2
PSOVI280g04350	Retrovirus-related Pol polyprotein from transposon TNT 1-94	0	1.68858	0.0121118	0.00315374	0	4	3	6	7	7
PSOVI280g04360	---NA---	0	1.33104	0.0320783	0.00977242	5	3	2	7	8	7
PSOVI280g04510	homeobox protein Hox-A1-like	0	-1.3756	0.00509944	0.0011709	15	11	14	4	5	4
PSOVI280g04560	ion transport peptide-like	0	-1.96187	2.94713e-08	2.15767e-09	24	27	32	8	5	5
PSOVI280g04740	hypothetical protein BLA29_002289	0	2.07288	3.59244e-05	4.60719e-06	4	3	3	13	11	13
PSOVI280g04840	Guanylate-kinase-associated protein-like protein	0	-1.48927	9.68189e-19	2.47108e-20	209	184	172	63	58	51
PSOVI280g05160	acetylcholinesterase 2	0	1.38406	6.86208e-28	1.04338e-29	93	86	89	208	192	199
PSOVI280g05170	cholinesterase 1-like	0	3.15719	3.84762e-07	3.36045e-08	1	2	1	11	11	11
PSOVI280g05240	ras-related protein Rab-3	0	-1.60853	3.76833e-15	1.27555e-16	78	67	66	22	19	18
PSOVI280g05290	PREDICTED: uncharacterized protein LOC108769820	0	2.16768	0.000245067	3.7839e-05	2	2	3	10	8	10
PSOVI280g05310	protein LAP2-like	0	-1.64579	0.000964332	0.000176598	15	13	13	4	3	4
PSOVI280g05480	hypothetical protein BLA29_004317, partial	0	1.70362	0.00629604	0.00148497	2	3	3	7	8	8
PSOVI280g05530	transmembrane protein 8B-like	0	-1.40438	0.00182176	0.000359759	17	15	15	5	5	5
PSOVI280g05610	Homeobox domain containing protein 3	0	-1.06432	1.66785e-05	2.01066e-06	58	47	47	16	21	25
PSOVI280g05660	glutamate-gated chloride channel-like isoform X1	0	-1.61878	1.24213e-10	6.77896e-12	117	123	116	32	36	31
PSOVI280g05710	---NA---	0	1.61575	0.0191263	0.00533162	3	1	3	7	6	6
PSOVI280g05870	---NA---	0	2.1158	0.000406109	6.74092e-05	3	2	2	8	9	10
PSOVI280g05930	latrophilin Cirl	0	2.48343	0.0145392	0.00387658	0	0	2	5	3	3
PSOVI280g05960	DFP2-like protein	0	-2.06745	3.2795e-14	1.211e-15	56	69	72	13	13	14
PSOVI280g05970	catalase	0	-3.12449	0.00540679	0.00124783	6	4	3	1	0	0
PSOVI280g05980	catalase	0	-1.89217	0.0420142	0.0134267	6	4	4	1	1	1
PSOVI280g06000	DFP2-like protein	0	3.09147	2.76431e-126	4.50335e-129	58	71	63	428	500	474
PSOVI280g06010	DFP2-like protein	0	4.99801	1.13106e-162	1.02368e-165	21	27	26	594	697	739
PSOVI280g06030	DFP2-like protein	0	-3.18813	5.19939e-69	2.44699e-71	145	142	142	11	14	15
PSOVI280g06040	DFP2-like protein	0	-5.09158	6.00588e-145	7.06638e-148	312	379	396	8	10	9
PSOVI280g06080	---NA---	0	2.21289	0.00445863	0.00100681	1	1	2	4	5	8
PSOVI280g06230	---NA---	0	2.71832	0.00445546	0.00100448	0	1	1	4	5	4
PSOVI280g06490	hypothetical protein BLA29_005569, partial	0	-1.27109	0.00902883	0.00225496	17	11	12	6	3	5
PSOVI283g00070	succinate--CoA ligase [GDP-forming] subunit beta, mitochondrial-like	0	1.03517	1.26159e-17	3.47112e-19	140	136	142	234	246	253
PSOVI283g00320	serine protease-like protein 9	0	1.83382	0.034669	0.0106527	2	1	1	4	5	4
PSOVI283g00410	Matrix metalloproteinase-14	0	-1.37799	4.46768e-07	3.94647e-08	37	37	42	14	12	12
PSOVI283g00470	---NA---	0	-1.69114	0.00385124	0.000845608	10	11	10	2	4	2
PSOVI283g00500	Serine/threonine-protein phosphatase BSU1	0	-2.04926	0.000338528	5.49659e-05	11	12	12	2	3	2
PSOVI283g00700	juxtaposed with another zinc finger protein 1	0	-1.30526	1.1268e-14	3.95689e-16	103	97	98	37	33	33
PSOVI283g00710	tetraspanin-13 isoform X2	0	-1.28035	0.000110184	1.56317e-05	30	25	25	10	10	8
PSOVI283g00790	high affinity cAMP-specific and IBMX-insensitive 3',5'-cyclic phosphodiesterase 8B-like	0	-1.25843	5.80355e-23	1.15031e-24	248	242	243	92	83	87
PSOVI283g00800	high affinity cAMP-specific and IBMX-insensitive 3',5'-cyclic phosphodiesterase 8A-like	0	-1.39295	1.26142e-06	1.19303e-07	34	36	38	17	8	10
PSOVI283g00860	arrestin domain-containing protein 3	0	-2.06398	7.85254e-10	4.72616e-11	31	32	31	7	7	5
PSOVI283g00870	dexamethasone-induced Ras-related protein 1-like isoform X2	0	-2.30004	7.78354e-10	4.67054e-11	28	22	32	4	4	6
PSOVI283g01100	---NA---	0	3.85715	1.47803e-07	1.20527e-08	2	0	0	4	16	9
PSOVI283g01170	hypothetical protein QR98_0004990	0	-1.98926	0.0276999	0.00827812	6	5	4	1	1	1
PSOVI283g01260	protein rhomboid-like	0	2.67375	5.46219e-38	5.53684e-40	14	15	13	80	77	74
PSOVI283g01290	TP53-binding protein 1	0	-1.01975	0.000211328	3.18789e-05	37	34	36	17	14	14
PSOVI283g01500	glutathione S-transferase 1-like	0	1.15714	0.00266685	0.000558038	10	9	7	18	16	16
PSOVI283g01570	Beta-1,4-mannosyl-glycoprotein 4-beta-N-acetylglucosaminyltransferase	0	2.21289	0.00445863	0.00100681	1	2	1	5	7	5
PSOVI283g01620	DFP2-like protein	0	2.16465	8.71182e-13	3.65851e-14	11	6	8	30	36	31
PSOVI283g01630	DFP2-like protein	0	3.67339	7.67055e-21	1.72863e-22	2	3	3	30	30	31
PSOVI283g01640	amiloride-sensitive cation channel 5-like protein	0	-1.03336	2.38827e-07	2.01022e-08	172	149	146	68	64	63
PSOVI283g01660	DFP2-like protein	0	-1.3197	1.01522e-14	3.55588e-16	1548	1653	1606	533	547	567
PSOVI283g01680	hydroxyacid oxidase 1	0	1.86051	0.000223363	3.39731e-05	4	3	4	11	11	13
PSOVI283g01700	DFP2-like protein	0	5.83471	4.47444e-201	2.02482e-204	12	17	13	618	719	729
PSOVI283g01710	DFP2-like protein	0	-1.29377	0.000267971	4.19092e-05	1469	1897	1768	540	644	608
PSOVI283g01730	DFP2-like protein	0	7.48703	1.98175e-237	5.3808e-241	4	5	2	518	618	606
PSOVI283g01740	DFP2-like protein	0	7.33992	1.97003e-242	1.78299e-246	2	3	3	362	375	421
PSOVI283g01750	DFP2-like protein	0	7.00404	3.27494e-242	5.92804e-246	2	6	2	359	366	412
PSOVI283g01760	DFP2-like protein	0	6.3969	2.10446e-164	1.7142e-167	3	4	4	238	277	303
PSOVI283g01770	DFP2-like protein	0	7.05312	4.13516e-233	1.49703e-236	7	11	7	882	1003	994
PSOVI283g01780	DFP2-like protein	0	5.33878	6.82048e-134	8.64212e-137	3	8	5	165	196	205
PSOVI283g01790	DFP2-like protein	0	-1.13648	1.35917e-07	1.09358e-08	50	58	62	19	23	24
PSOVI283g01800	DFP2-like protein	0	-2.16674	9.75424e-05	1.35954e-05	13	13	12	3	3	1
PSOVI283g01820	DFP2-like protein	0	5.27472	6.48458e-98	2.1715e-100	3	4	3	115	110	118
PSOVI283g01830	DFP2-like protein	0	5.53002	1.09501e-130	1.48657e-133	3	5	3	144	159	146
PSOVI283g01840	DFP2-like protein	0	4.6047	9.36602e-41	8.56158e-43	2	2	3	47	48	58
PSOVI283g01850	DFP2-like protein	0	5.4332	1.58025e-57	9.29641e-60	2	2	1	61	71	66
PSOVI283g01860	DFP2-like protein	0	4.97542	1.31611e-47	1.0244e-49	2	1	3	53	59	59
PSOVI283g01900	Der f 7 allergen	0	1.96613	6.12883e-51	4.38209e-53	155	144	142	510	478	487
PSOVI283g01910	Group 7 mite allergen-like protein (lipopeptide binding protein)	0	3.45438	2.89882e-11	1.47447e-12	2	2	1	16	17	17
PSOVI283g01940	DFP2-like protein	0	-1.51862	3.94963e-06	4.13229e-07	6762	8943	8506	2160	2534	2536
PSOVI283g01970	---NA---	0	4.67071	4.79688e-20	1.1418e-21	1	1	1	25	26	22
PSOVI283g01990	DFP2-like protein	0	2.20272	0.0446777	0.0145044	1	0	1	3	3	3
PSOVI283g02040	Cellular nucleic acid-binding protein	0	1.00181	0.00305726	0.000649968	10	15	11	19	26	17
PSOVI283g02120	DNA damage-regulated autophagy modulator protein 2-like	0	2.13976	3.01888e-63	1.53007e-65	55	43	42	189	169	171
PSOVI283g02130	---NA---	0	2.19495	9.94449e-20	2.43009e-21	14	12	12	54	50	46
PSOVI283g02140	DNA damage-regulated autophagy modulator protein 2	0	-1.21123	1.16398e-23	2.20865e-25	278	255	263	102	99	93
PSOVI283g02160	glucose dehydrogenase [FAD, quinone]-like	0	1.89374	0.000109276	1.54089e-05	5	4	3	10	18	11
PSOVI283g02210	TWiK family of potassium channels	0	1.45133	0.00053201	9.10517e-05	6	6	7	14	16	15
PSOVI283g02250	synaptotagmin-4-like protein	0	-1.7934	7.37995e-20	1.78221e-21	86	83	79	20	22	19
PSOVI283g02260	---NA---	0	2.86663	2.63479e-120	5.24622e-123	58	51	45	333	315	315
PSOVI283g02270	---NA---	0	3.36808	2.49395e-147	2.70861e-150	41	45	38	363	355	380
PSOVI283g02280	---NA---	0	1.23387	7.18704e-06	7.92272e-07	14	16	16	31	28	34
PSOVI283g02290	---NA---	0	1.49853	0.00323145	0.000691084	5	3	5	9	15	8
PSOVI283g02300	glutathione S-transferase D7-like isoform X2	0	2.06823	5.02412e-08	3.78776e-09	4	6	7	23	21	18
PSOVI283g02330	DFP2-like protein	0	-4.2602	9.41056e-07	8.72153e-08	9	9	11	0	0	1
PSOVI283g02340	lysosomal aspartic protease-like	0	2.0473	1.01581e-59	5.60813e-62	84	82	80	295	292	284
PSOVI283g02390	protein AF-9-like	0	2.83231	0.0232305	0.0067322	1	0	0	3	4	1
PSOVI283g02520	hypothetical protein QR98_0046980	0	1.51825	1.89721e-12	8.32786e-14	20	20	23	50	56	49
PSOVI283g02690	---NA---	0	-1.03912	1.73986e-07	1.43611e-08	276	305	298	121	126	119
PSOVI283g02920	ligand-gated ion channel subunit, putative	0	-2.24226	6.31041e-14	2.40445e-15	45	37	41	8	7	7
PSOVI283g02960	transmembrane protein 68 isoform X1	0	-2.13078	1.32264e-08	9.15755e-10	31	23	24	4	5	6
PSOVI283g02970	very-long-chain 3-oxoacyl-CoA reductase	0	1.99241	1.41329e-06	1.34818e-07	5	6	4	17	18	17
PSOVI283g02980	Very-long-chain 3-oxoacyl-CoA reductase	0	1.24874	3.93991e-06	4.11856e-07	18	16	13	32	32	32
PSOVI283g03010	fer3-like protein	0	-1.38816	0.0445188	0.0144165	4	9	9	1	3	3
PSOVI283g03130	kinesin-like protein unc-104 isoform X5	0	-1.079	0.00174962	0.000343622	23	24	25	10	9	10
PSOVI283g03150	DFP2-like protein	0	1.30787	0.0155028	0.00418121	4	4	5	8	9	11
PSOVI283g03180	hypothetical protein QR98_0029040	0	-1.61878	0.000241616	3.72404e-05	18	18	15	5	5	4
PSOVI283g03340	protein stoned-B-like	0	-1.36718	1.59643e-05	1.91589e-06	30	29	29	9	10	10
PSOVI283g03350	Chitin binding domain containing protein	0	-1.46519	0.0454814	0.0148929	7	7	6	2	2	2
PSOVI283g03380	3-hydroxy-3-methylglutaryl-coenzyme A reductase	0	4.7389	0.00214092	0.000432678	0	0	0	1	2	5
PSOVI283g03410	protein groucho-1-like	0	-1.1025	6.43863e-13	2.63396e-14	145	133	124	53	54	53
PSOVI283g03420	transducin-like enhancer protein 4 isoform X2	0	-1.00991	2.02885e-08	1.45429e-09	113	121	117	51	47	51
PSOVI283g03550	synaptotagmin-2-like protein	0	-1.3304	0.0296405	0.00895466	10	9	8	3	3	3
PSOVI283g03650	homer protein homolog 2 isoform X2	0	-1.57913	4.20326e-07	3.69768e-08	31	30	34	10	9	8
PSOVI283g03800	reverse transcriptase-7	0	-1.2111	0.00170304	0.000332625	25	19	16	8	7	7
PSOVI283g03830	protein KIAA0556-like isoform X2	0	-1.6466	0.000168596	2.50247e-05	20	16	16	6	4	4
PSOVI283g04030	proton-coupled folate transporter-like	0	1.23667	0.000107247	1.50936e-05	12	12	11	25	22	24
PSOVI283g04190	senescence-associated protein	0	2.04501	9.52089e-05	1.32357e-05	1244	1768	725	4655	5459	3122
PSOVI283g04240	Senescence-associated protein	0	4.14423	9.74538e-24	1.82577e-25	2	3	1	34	54	8
PSOVI283g04280	acetylcholine receptor subunit beta-like 1	0	-3.88226	0.0406567	0.0129009	2	2	1	0	0	0
PSOVI283g04300	acetylcholine receptor subunit beta-like 1	0	-1.94323	0.00231064	0.00047179	9	10	9	2	3	1
PSOVI283g04310	acetylcholine receptor subunit beta-like 1	0	-3.53753	2.83334e-06	2.86437e-07	9	12	10	1	0	1
PSOVI283g04320	acetylcholine receptor subunit beta-like 1	0	-3.61352	3.80743e-09	2.45696e-10	14	20	13	2	0	1
PSOVI283g04330	acetylcholine receptor subunit beta-like 1	0	-2.37443	1.4969e-06	1.43585e-07	14	19	17	2	3	3
PSOVI283g04410	small conductance calcium-activated potassium channel protein-like	0	-1.43554	0.000110778	1.5731e-05	20	23	24	7	7	7
PSOVI283g04420	small conductance calcium-activated potassium channel protein isoform X7	0	-1.84966	3.64288e-14	1.34848e-15	55	50	56	13	13	12
PSOVI283g04560	Ion transport protein N-terminal domain containing protein	0	-1.6326	0.00195544	0.000390061	9	14	14	3	5	2
PSOVI283g04570	potassium/sodium hyperpolarization-activated cyclic nucleotide-gated channel 2-like	0	-1.84028	1.84758e-08	1.31432e-09	33	30	30	9	6	7
PSOVI283g04650	Retrovirus-related Pol polyprotein from transposon TNT 1-94	0	1.12423	0.00471541	0.00107376	5	10	10	15	17	15
PSOVI283g04670	tyrosine phosphatase-like protein	0	1.88733	0.002999	0.000635953	2	3	2	7	8	8
PSOVI283g04820	protein unc-13 homolog B-like isoform X3	0	-1.92529	7.52992e-17	2.18081e-18	61	62	60	14	14	13
PSOVI283g04850	zwei Ig domain protein zig-8-like	0	-1.37831	0.0104706	0.00267239	13	11	10	4	4	3
PSOVI283g04940	arginine-glutamic acid dipeptide repeats protein-like isoform X1	0	3.65709	9.01142e-09	6.09244e-10	1	1	1	12	11	13
PSOVI283g04990	ankyrin repeat domain containing protein 25	0	1.54069	0.0121185	0.00315987	3	4	2	7	9	7
PSOVI283g05000	protein Dr1	0	1.58517	0.00140158	0.000268163	4	4	5	12	9	13
PSOVI283g05050	dual oxidase maturation factor 1	0	-1.40641	1.3169e-08	9.09401e-10	47	45	48	16	15	14
PSOVI283g05240	---NA---	0	-1.05568	1.44822e-05	1.71312e-06	55	39	40	21	19	15
PSOVI283g05340	extracellular serine/threonine protein kinase four-jointed-like	0	1.01173	0.0198653	0.00559652	7	8	8	15	15	10
PSOVI283g05490	---NA---	0	1.83382	0.034669	0.0106527	2	1	1	6	3	4
PSOVI283g05570	gamma-aminobutyric acid type B receptor subunit 2-like	0	-1.38006	0.0151156	0.00405218	11	10	10	4	4	2
PSOVI283g05590	gamma-aminobutyric acid type B receptor subunit 2-like	0	-2.91445	0.000817796	0.000146847	3	6	11	0	2	0
PSOVI283g05610	---NA---	0	-3.88225	0.0406677	0.0129145	3	2	0	0	0	0
PSOVI283g05700	serine proteinase stubble	0	-1.05892	0.0022738	0.000462621	27	22	22	9	10	10
PSOVI283g05730	hypothetical protein BLA29_010917	0	1.64065	0.0449785	0.0146623	0	2	3	5	7	2
PSOVI283g05780	protein hairy isoform X1	0	1.3229	0.00319127	0.000681059	6	6	6	14	13	12
PSOVI283g05820	ras-specific guanine nucleotide-releasing factor 1-like	0	-1.19555	0.00343395	0.000744695	15	19	20	7	7	6
PSOVI283g05910	Retrovirus-related Pol polyprotein from transposon	0	1.429	0.00100538	0.000184988	4	7	7	12	16	14
PSOVI283g06040	hypothetical protein QR98_0021510	0	-1.9012	8.34872e-13	3.4871e-14	114	158	143	32	35	28
PSOVI283g06110	Bromo Adjacent Homology (BAH) domain contaning protein	0	5.71163	5.95437e-06	6.45607e-07	0	0	0	6	4	6
PSOVI283g06120	hypothetical protein BLA29_003061, partial	0	3.27693	0.00342785	0.000741375	0	0	1	4	3	4
PSOVI283g06170	hypothetical protein BLA29_006438	0	1.15144	0.0043461	0.000969123	8	9	7	14	16	16
PSOVI283g06260	JNK-interacting protein 1 isoform X2	0	-2.22901	3.10107e-10	1.78784e-11	34	28	27	5	6	5
PSOVI283g06280	PREDICTED: uncharacterized protein LOC108355273, partial	0	1.84143	6.02861e-11	3.20282e-12	12	10	11	34	33	35
PSOVI283g06300	DFP2-like protein	0	-2.33716	0.00023659	3.61875e-05	10	10	11	1	2	2
PSOVI283g06340	hypothetical protein BLA29_008900	0	1.04175	5.07475e-11	2.6685e-12	50	43	51	81	88	85
PSOVI283g06360	cuticle protein, putative	0	-2.33004	1.16398e-23	2.21229e-25	302	307	321	50	55	53
PSOVI283g06370	hypothetical protein BLA29_001144	0	1.07414	0.00160572	0.000310855	14	15	8	21	25	21
PSOVI283g06390	homeobox protein 5-like isoform X2	0	-2.20908	1.93652e-14	6.94056e-16	35	44	52	8	6	10
PSOVI283g06410	ankyrin repeat domain containing protein	0	1.97444	0.0405827	0.012837	1	1	1	4	3	4
PSOVI283g06440	motile sperm domain-containing protein 2-like	0	2.62603	5.27424e-11	2.78772e-12	4	4	4	21	22	22
PSOVI283g06500	mitochondrial glutamate carrier 1-like	0	-1.08394	1.77072e-06	1.7196e-07	53	50	51	19	19	24
PSOVI283g06530	---NA---	0	-4.83249	0.00215939	0.00043739	0	5	5	0	0	0
PSOVI283g06580	---NA---	0	4.90281	0.00102467	0.000189373	0	0	0	3	3	3
PSOVI283g06640	gag-pol protein	0	-1.94235	0.014003	0.00370865	10	9	0	2	2	0
PSOVI283g06650	PREDICTED: uncharacterized protein LOC107365302	0	-1.08031	0.0383966	0.0119822	8	13	14	2	7	5
PSOVI283g06670	gliomedin-like protein	0	-1.95206	2.30258e-09	1.45044e-10	32	33	31	8	7	6
PSOVI283g06760	DFP2-like protein	0	-1.18581	0.0106925	0.0027319	12	15	16	5	6	5
PSOVI283g06830	putative inorganic phosphate cotransporter	0	2.03464	0.002143	0.000433293	2	2	2	8	7	7
PSOVI283g06860	Der f 7 allergen	0	2.29513	1.31507e-45	1.0831e-47	29	25	25	116	112	105
PSOVI283g06880	lysosomal alpha-mannosidase isoform X2	0	2.78911	4.26832e-46	3.43815e-48	16	16	13	90	90	88
PSOVI283g06940	---NA---	0	-1.78508	0.0306984	0.00930456	6	5	6	1	2	1
PSOVI283g06970	long-chain-fatty-acid--CoA ligase 4-like	0	-2.64592	2.22186e-13	8.8078e-15	34	31	32	5	4	4
PSOVI283g06980	hypothetical protein BLA29_003565	0	-2.0432	1.84595e-13	7.26753e-15	47	44	45	9	11	8
PSOVI283g06990	tyrosine 3-monooxygenase-like	0	-1.65536	8.37389e-05	1.14744e-05	18	19	19	6	5	4
PSOVI283g07170	putative ferric-chelate reductase 1	0	1.44583	6.83773e-29	9.77791e-31	83	73	72	185	175	172
PSOVI283g07250	hypothetical protein BLA29_009705	0	2.79692	4.07553e-17	1.14845e-18	6	5	5	33	34	30
PSOVI283g07290	testis-specific serine/threonine-protein kinase 1-like	0	3.79194	0.0405827	0.0128274	0	0	0	1	2	1
PSOVI283g07310	ganglioside GM2 activator	0	3.61286	5.22706e-38	5.25119e-40	5	5	6	63	55	53
PSOVI283g07370	hypothetical protein QR98_0027190	0	-2.39574	0.00315449	0.000672638	7	6	7	1	1	1
PSOVI283g07430	ceramide phosphoethanolamine synthase	0	2.74771	1.54637e-11	7.5856e-13	5	3	3	22	21	22
PSOVI283g07500	amidophosphoribosyltransferase-like isoform X1	0	1.14169	4.20101e-05	5.44089e-06	12	14	22	32	24	35
PSOVI283g07570	Complement control protein-like protein	0	-1.38423	1.66581e-05	2.00669e-06	27	30	29	10	9	9
PSOVI283g07590	---NA---	0	2.09665	0.0239671	0.00698905	1	1	1	4	5	3
PSOVI283g07730	hypothetical protein QR98_0034790	0	-1.33952	2.51782e-24	4.58035e-26	242	244	245	83	83	81
PSOVI283g07740	Cytochrome P450 3A24	0	1.35964	3.61301e-17	1.0137e-18	38	40	42	90	88	86
PSOVI283g07810	G1/S-specific cyclin-D2	0	2.14578	0.00242393	0.000497156	2	2	1	8	6	6
PSOVI283g07820	---NA---	0	3.14339	0.00653548	0.0015515	0	0	1	4	3	3
PSOVI283g07930	integrator complex subunit 3-like	0	1.25599	0.0223711	0.00641632	4	5	4	10	8	9
PSOVI283g07950	---NA---	0	1.39461	6.86143e-06	7.52652e-07	13	12	9	25	24	28
PSOVI283g07980	DFP2-like protein	0	-2.22901	3.10107e-10	1.78767e-11	27	31	31	5	6	5
PSOVI283g08010	galectin-9 isoform X4	0	2.79024	2.48327e-90	8.76527e-93	62	63	62	354	370	384
PSOVI283g08020	galectin-like protein	0	2.23566	1.70038e-15	5.58636e-17	10	10	8	36	40	38
PSOVI284g00160	dual specificity protein kinase-like protein	0	1.57641	0.000247775	3.83245e-05	5	6	6	15	14	15
PSOVI284g00170	dual serine/threonine and tyrosine protein kinase	0	1.18396	0.0024367	0.000500174	8	9	8	17	17	15
PSOVI284g00360	hypothetical protein QR98_0029860	0	-1.18481	0.0233427	0.00677105	12	12	11	4	5	4
PSOVI284g00380	---NA---	0	-1.42612	0.000642495	0.000111531	19	17	18	5	5	7
PSOVI284g00420	---NA---	0	-1.31616	1.61439e-12	6.96955e-14	96	77	72	30	26	28
PSOVI284g00460	Retrovirus-related Pol polyprotein from transposon 17.6	0	2.64736	0.0432333	0.0139415	0	1	0	1	3	3
PSOVI284g00490	acetylcholinesterase 3	0	-4.96538	0.00120323	0.000225967	0	5	6	0	0	0
PSOVI284g00520	acetylcholinesterase 3	0	-1.32231	1.25871e-06	1.18846e-07	77	70	64	26	23	23
PSOVI284g00700	nuclear protein MDM1-like isoform X3	0	-1.46742	1.00001e-12	4.22667e-14	68	66	67	20	20	22
PSOVI284g00720	sodium/potassium/calcium exchanger 3-like	0	2.64038	4.84141e-17	1.38287e-18	6	6	7	34	35	34
PSOVI284g00790	cathepsin B	0	2.12654	7.30107e-53	4.95593e-55	53	55	55	197	210	203
PSOVI284g00870	tubby-related protein 4-like	0	-1.89099	1.8718e-06	1.82623e-07	24	20	22	5	5	5
PSOVI284g00910	adenomatous polyposis coli homolog isoform X1	0	4.55395	0.00443003	0.000994745	0	0	0	2	3	2
PSOVI284g00920	---NA---	0	2.82282	0.00246169	0.000506642	1	0	1	5	3	6
PSOVI284g00980	---NA---	0	-1.25455	0.000338528	5.49016e-05	38	18	17	10	16	0
PSOVI284g01090	inositol 1,4,5-trisphosphate receptor	0	5.30574	0.000114324	1.63069e-05	0	0	0	4	4	4
PSOVI284g01100	inositol 1,4,5-trisphosphate receptor	0	4.34176	0.00918164	0.00230517	0	0	0	2	2	2
PSOVI284g01120	FERM domain-containing protein 4A	0	2.82282	0.00246169	0.000506642	0	1	1	4	5	5
PSOVI284g01190	---NA---	0	4.09288	0.0192715	0.00539826	0	0	0	3	1	1
PSOVI284g01210	hypothetical protein BLA29_004531	0	-1.51984	0.000118638	1.69651e-05	20	21	20	5	6	7
PSOVI284g01270	plexin-A2-like	0	3.5873	4.14641e-06	4.36069e-07	1	1	0	8	8	8
PSOVI284g01290	vacuolar protein sorting-associated protein 13c	0	-4.83249	0.00215939	0.00043739	0	0	10	0	0	0
PSOVI284g01310	---NA---	0	2.36853	8.76956e-11	4.70662e-12	5	5	6	27	27	18
PSOVI284g01320	plexin-A2-like	0	1.7381	0.0285188	0.00856157	2	1	2	4	4	7
PSOVI284g01340	plexin-A2-like isoform X1	0	2.20272	0.0446777	0.0145044	1	0	1	4	2	3
PSOVI284g01350	hypothetical protein BLA29_005230, partial	0	4.09288	0.0192715	0.00539826	0	0	0	2	2	1
PSOVI284g01390	---NA---	0	1.17066	2.87408e-05	3.61828e-06	16	15	15	30	30	29
PSOVI284g01400	glutamate receptor ionotropic, kainate 2-like	0	-2.08024	0.0182771	0.00506843	5	5	6	1	1	1
PSOVI284g01410	neurogenic locus Notch protein-like	0	5.52291	2.58825e-05	3.23033e-06	0	0	0	5	5	4
PSOVI284g01420	neurogenic locus Notch protein-like	0	3.14339	0.00653548	0.0015515	0	1	0	3	3	4
PSOVI284g01550	glutamate receptor ionotropic, kainate 2-like	0	-2.47078	1.79011e-06	1.74167e-07	15	16	16	3	2	2
PSOVI284g01690	calcium-activated potassium channel slowpoke-like	0	-1.59347	0.00277013	0.000583784	11	14	11	3	4	3
PSOVI284g01700	calcium-activated potassium channel slowpoke-like	0	-1.91256	1.25871e-06	1.18933e-07	17	28	22	4	8	3
PSOVI284g01710	low-density liporeceptor-related 2-like protein 2	0	1.81072	4.97908e-20	1.18968e-21	179	174	182	538	554	515
PSOVI284g01730	---NA---	0	-1.09221	2.27552e-10	1.29336e-11	174	172	180	69	77	65
PSOVI284g01800	Group 8 mite allergen-like protein (mu class glutathione transferase)	0	1.8523	2.47104e-45	2.07989e-47	1024	912	937	3089	2827	2957
PSOVI284g01820	glutathione S-transferase	0	1.82468	1.75211e-49	1.3479e-51	161	143	139	470	421	452
PSOVI284g01850	phosphoinositide 3-kinase regulatory subunit 4-like protein	0	-1.11264	5.10774e-08	3.86004e-09	75	60	60	33	25	19
PSOVI284g02140	relaxin receptor 2	0	-1.2632	0.00291696	0.000617238	17	17	17	6	7	5
PSOVI284g02200	hypothetical protein BLA29_003253	0	2.99622	0.0123645	0.00323745	0	0	1	3	4	2
PSOVI284g02250	GATA zinc finger domain-containing protein 14	0	-1.92981	3.11353e-05	3.95638e-06	18	16	16	4	3	4
PSOVI284g02330	---NA---	0	1.58274	0.0365903	0.0113589	1	3	2	5	6	5
PSOVI284g02470	---NA---	0	1.91521	0.0109657	0.00282123	1	2	2	8	6	3
PSOVI284g02490	Beta-1,4-N-acetylgalactosaminyltransferase bre-4	0	-1.28839	1.39767e-14	4.94605e-16	206	192	202	71	71	68
PSOVI284g02770	platelet glycoprotein 4	0	2.28865	9.60573e-19	2.44294e-20	12	10	10	44	47	44
PSOVI284g02880	---NA---	0	-1.18581	0.0106925	0.0027319	14	13	16	6	2	8
PSOVI284g02920	D-aspartate oxidase	0	1.7381	0.0285188	0.00856156	2	2	1	5	4	6
PSOVI284g02960	myosin-2 heavy chain-like isoform X1	0	-1.96527	0.000767298	0.000136876	10	12	11	2	3	2
PSOVI284g02980	---NA---	0	-4.33946	0.0124513	0.00326466	0	7	0	0	0	0
PSOVI284g03040	hypothetical protein BLA29_009648	0	2.64736	0.0432333	0.0139415	0	0	1	2	3	2
PSOVI284g03080	reticulon-4-interacting protein 1 homolog, mitochondrial-like	0	1.7816	6.925e-24	1.28484e-25	28	28	26	81	82	79
PSOVI284g03110	serine/threonine-protein kinase Nek7-like	0	2.48343	0.0145392	0.00387658	1	0	1	4	3	4
PSOVI284g03150	cytochrome P450 4c3-like	0	-4.33945	0.0124431	0.0032604	3	2	2	0	0	0
PSOVI284g03170	hypothetical protein BLA29_012930, partial	0	-1.40922	7.12684e-10	4.25069e-11	56	51	55	19	17	16
PSOVI284g03210	cathepsin L	0	1.02139	3.08053e-14	1.13474e-15	176	173	176	297	314	301
PSOVI284g03230	glutamate receptor ionotropic, kainate 2-like isoform X1	0	-1.2706	0.000321138	5.16193e-05	25	24	22	9	9	7
PSOVI284g03240	---NA---	0	-1.06317	0.000212363	3.20592e-05	253	244	241	102	101	99
PSOVI284g03270	troponin I-like	0	-1.84085	8.12699e-36	9.04715e-38	314	287	292	73	66	74
PSOVI284g03290	sodium-dependent glucose transporter 1A-like	0	1.45009	3.19474e-34	3.75886e-36	138	145	147	346	328	332
PSOVI284g03310	protein Wnt-2	0	-2.24659	0.00764738	0.00186569	7	5	6	1	1	1
PSOVI284g03370	---NA---	0	1.21521	0.000396956	6.57821e-05	9	12	10	20	17	25
PSOVI284g03380	carbohydrate-binding protein	0	1.54175	0.00506693	0.0011616	3	5	3	10	9	9
PSOVI284g03400	methionine synthase reductase-like	0	-1.36863	9.94047e-05	1.38999e-05	23	25	25	9	7	8
PSOVI284g03430	hypothetical protein BLA29_014519, partial	0	2.21721	1.74114e-28	2.52133e-30	19	18	17	74	74	68
PSOVI284g03450	SH3 domain containing protein 5	0	-2.69594	4.12307e-08	3.08232e-09	19	12	24	1	3	3
PSOVI284g03460	---NA---	0	-1.84922	0.0102189	0.00259889	6	7	9	1	2	2
PSOVI284g03500	protein Wnt-5b-like	0	-1.08031	0.0382083	0.0119199	11	12	12	5	5	4
PSOVI284g03590	GTP-binding protein Di-Ras2	0	-1.62555	0.0111771	0.00288101	10	8	8	2	3	2
PSOVI284g03660	cystatin-like protein	0	2.17974	1.15165e-59	6.46236e-62	54	47	53	208	180	210
PSOVI284g03710	cystatin-like protein	0	2.96378	3.83164e-121	7.28251e-124	35	44	39	269	275	246
PSOVI284g03780	protein dopey-1-like isoform X1	0	5.79747	2.84864e-06	2.89396e-07	0	0	0	6	5	6
PSOVI284g03790	dopey-1-like protein	0	5.18352	0.000239551	3.67923e-05	0	0	0	3	4	4
PSOVI284g03800	dopey-1-like protein	0	5.04998	0.00049113	8.32996e-05	0	0	0	3	5	2
PSOVI284g03810	dopey-1-like protein	0	4.55395	0.00443003	0.000994745	0	0	0	3	2	2
PSOVI284g03820	protein dopey-1 homolog isoform X1	0	4.7389	0.00214092	0.000432678	0	0	0	4	2	2
PSOVI284g03920	hypothetical protein BLA29_003358	0	3.79194	0.0405827	0.0128274	0	0	0	1	2	1
PSOVI284g03950	hypothetical protein BLA29_000283, partial	0	-1.855	0.00041569	6.92628e-05	12	14	13	3	3	3
PSOVI284g04030	protein mesh-like	0	1.98274	1.07362e-11	5.14994e-13	8	11	10	32	34	33
PSOVI284g04080	putative fatty acyl-CoA reductase CG5065	0	-1.21735	0.000213878	3.23072e-05	28	28	26	10	11	9
PSOVI284g04270	forkhead box protein O-like	0	3.45438	2.89882e-11	1.47444e-12	2	3	0	17	8	25
PSOVI284g04280	Forkhead box protein O	0	2.33084	2.84864e-06	2.89527e-07	2	3	4	13	15	12
PSOVI284g04320	cathepsin B-like	0	2.92949	1.44486e-123	2.61536e-126	52	56	54	343	368	347
PSOVI284g04330	cathepsin B	0	3.42167	6.32648e-168	4.58067e-171	56	53	53	489	504	495
PSOVI284g04430	cuticular protein, putative	0	-1.58066	3.25966e-12	1.47804e-13	45	66	61	14	16	19
PSOVI284g04440	ell-associated factor Eaf-like	0	-1.69588	2.37932e-16	7.12783e-18	786	827	849	209	223	218
PSOVI284g04450	Ileal sodium/bile acid cotransporter	0	-1.855	0.00041569	6.92628e-05	13	14	12	4	3	2
PSOVI284g04460	nucleobindin-2-like isoform X1	0	-1.20021	1.02749e-08	7.03037e-10	92	90	87	35	32	33
PSOVI284g04520	---NA---	0	-2.17747	0.000290086	4.59716e-05	12	10	11	2	2	2
PSOVI284g04530	microtubule-associated protein futsch-like	0	-2.86456	4.88745e-24	8.97956e-26	56	53	55	7	7	5
PSOVI284g04570	---NA---	0	-1.9424	0.0140096	0.00371255	3	8	8	4	0	0
PSOVI284g04650	Nuclear protein 1	0	2.11056	7.7039e-09	5.18056e-10	8	10	5	22	38	26
PSOVI284g04850	chitinase-3-like protein 1	0	1.34884	2.05842e-13	8.14128e-15	32	29	31	69	69	63
PSOVI284g04940	hypothetical protein QR98_0071110	0	-1.09996	0.0174054	0.00477943	14	12	17	6	6	5
PSOVI284g05140	PDZ and PH domain containing protein	0	-1.70091	1.56323e-07	1.27758e-08	28	32	32	9	7	8
PSOVI284g05150	PDZ and PH domain containing protein	0	-1.96234	1.216e-15	3.93997e-17	61	52	52	9	15	12
PSOVI284g05160	ADP-sugar pyrophosphatase	0	2.10128	1.02438e-27	1.58538e-29	20	22	19	75	72	78
PSOVI284g05190	Synaptotagmin-like protein 5	0	-1.3033	3.79752e-10	2.20998e-11	74	55	59	22	22	21
PSOVI284g05210	peroxidase-like isoform X1	0	-2.08024	0.0182771	0.00506843	5	5	6	1	1	1
PSOVI284g05220	peroxidase-like isoform X1	0	-2.39574	0.00315449	0.000672637	7	6	7	2	0	1
PSOVI284g05230	---NA---	0	-1.57973	2.5082e-08	1.82059e-09	39	38	39	10	12	11
PSOVI284g05320	thyroglobulin-like isoform X2	0	1.97444	0.0405827	0.012837	1	1	1	4	3	4
PSOVI284g05380	suppressor of lurcher protein 1-like isoform X1	0	-2.73643	2.26603e-06	2.24367e-07	15	10	16	2	2	1
PSOVI284g05390	serine/threonine-protein kinase DCLK1-like isoform X1	0	-1.35544	5.49528e-10	3.24276e-11	58	61	55	19	21	18
PSOVI284g05450	hypothetical protein QR98_0066380	0	-2.24659	0.00764738	0.00186569	8	6	4	1	1	1
PSOVI284g05460	atrial natriuretic peptide receptor 1-like	0	-2.02752	5.66282e-05	7.5494e-06	14	15	15	2	3	4
PSOVI284g05480	scavenger receptor class B member 1-like isoform X1	0	-1.37359	0.0025091	0.00051708	15	14	17	5	5	5
PSOVI284g05600	trafficking protein particle complex subunit 10-like	0	2.12705	0.00757567	0.00184164	1	2	1	6	5	5
PSOVI284g05610	V-type proton ATPase subunit D	0	1.5049	7.98163e-05	1.08791e-05	8	6	8	19	20	15
PSOVI284g05630	sodium-coupled monocarboxylate transporter 1	0	1.71397	5.95238e-11	3.15154e-12	13	14	13	37	38	38
PSOVI284g05680	Retinoic acid induced 16-like domain containing protein	0	-1.01067	1.44518e-05	1.70821e-06	53	46	45	22	20	19
PSOVI284g05730	lipid exporter ABCA1, putative	0	2.55569	9.8663e-11	5.33989e-12	5	7	3	23	33	21
PSOVI284g05760	structural constituent of cuticle-like protein	0	-1.07357	4.82838e-05	6.32772e-06	31	40	45	13	20	14
PSOVI284g05950	protein GDAP2 homolog	0	2.69332	1.19076e-21	2.57572e-23	8	8	7	43	45	41
PSOVI284g05960	V-type proton ATPase 116 kDa subunit a isoform X1	0	1.82103	0.00131485	0.000248475	3	3	3	9	10	9
PSOVI284g06050	metabotropic glutamate receptor 5-like isoform X1	0	-1.98179	0.000258256	4.01092e-05	13	13	12	3	3	2
PSOVI284g06170	hypothetical protein QR98_0085390	0	2.28128	0.000834767	0.000150347	1	2	2	8	7	7
PSOVI284g06190	frizzled family receptor 4	0	1.26454	0.000405761	6.73147e-05	9	10	9	20	19	19
PSOVI284g06290	hypothetical protein QR98_0032670	0	1.06536	7.13897e-05	9.6724e-06	226	235	222	396	421	406
PSOVI284g06330	cubilin-like isoform X2	0	-1.12096	3.45942e-06	3.56306e-07	186	192	184	74	77	70
PSOVI284g06340	---NA---	0	1.28915	0.00584487	0.00136872	7	6	4	13	10	13
PSOVI286g00010	Transmembrane protein 165	0	2.09789	0.00129331	0.000243937	2	2	2	8	8	7
PSOVI286g00020	transmembrane protein 165	0	2.11009	4.31276e-11	2.25221e-12	7	8	8	32	27	27
PSOVI286g00050	dopamine receptor 2-like	0	-1.20896	0.011421	0.0029542	15	10	16	2	6	7
PSOVI286g00080	Diuretic hormone	0	-1.00936	0.00209457	0.000420279	24	26	28	11	13	9
PSOVI286g00140	replication factor C subunit 1	0	-1.27113	5.86298e-08	4.45733e-09	52	50	48	18	17	18
PSOVI286g00230	histamine H1 receptor-like	0	-1.48049	0.0111059	0.00286165	10	9	11	3	3	3
PSOVI286g00240	---NA---	0	1.41127	0.0275112	0.00820182	4	3	2	8	5	8
PSOVI286g00260	thyrotropin-releasing hormone receptor-like	0	-1.60035	0.022711	0.00653583	5	9	8	2	2	2
PSOVI286g00350	---NA---	0	2.13938	4.92105e-11	2.57877e-12	7	7	8	33	29	22
PSOVI286g00380	ABC transporter G family member 20-like isoform X1	0	1.57957	9.31923e-06	1.05346e-06	7	12	5	24	18	20
PSOVI286g00390	---NA---	0	2.41127	0.00468692	0.0010643	1	1	1	6	4	5
PSOVI286g00410	choline/ethanolamine kinase-like	0	1.58962	7.26044e-13	3.00301e-14	18	20	20	49	50	51
PSOVI286g00510	secreted protein, putative	0	1.25197	0.0137748	0.00363942	5	5	5	10	11	10
PSOVI286g00590	beta-hexosaminidase subunit beta-like	0	1.20757	9.85038e-11	5.32236e-12	35	33	33	64	71	65
PSOVI286g00650	solute carrier family 41 member 1-like	0	2.13525	1.58705e-10	8.87678e-12	7	7	7	27	27	26
PSOVI286g00740	hypothetical protein BLA29_000066	0	1.68858	0.0121118	0.00315374	2	3	2	6	7	7
PSOVI286g00750	FUN14 domain-containing protein 1B-like protein	0	2.16632	3.75785e-16	1.15637e-17	11	10	11	44	41	39
PSOVI286g00950	calcium-dependent secretion activator 1-like isoform X1	0	-2.6759	1.38046e-30	1.82412e-32	73	75	78	10	10	10
PSOVI286g00960	calcium-dependent secretion activator isoform X1	0	-1.82431	6.92236e-06	7.61215e-07	19	22	22	7	4	4
PSOVI286g01000	Retrovirus-related Pol polyprotein from transposon TNT 1-94	0	5.52291	2.58825e-05	3.23033e-06	0	0	0	5	1	8
PSOVI286g01160	L-serine dehydratase/L-threonine deaminase-like	0	1.52762	5.10343e-07	4.56348e-08	13	10	10	28	29	25
PSOVI286g01260	hypothetical protein QR98_0065840, partial	0	-4.73939	7.12328e-23	1.41834e-24	37	34	32	1	1	1
PSOVI286g01280	acyl-CoA Delta(11) desaturase-like	0	1.12644	6.96972e-17	1.99964e-18	96	86	85	165	166	168
PSOVI286g01330	adhesion G-protein coupled receptor D1-like	0	-2.70112	3.64383e-06	3.77276e-07	14	14	12	3	1	1
PSOVI286g01340	---NA---	0	-1.04137	0.000293992	4.66705e-05	36	27	36	14	12	15
PSOVI286g01370	---NA---	0	1.31438	0.0197084	0.00554204	6	3	3	10	8	8
PSOVI286g01390	hypothetical protein QR98_0075800	0	-2.7653	0.00217356	0.00044085	5	7	6	1	1	0
PSOVI286g01440	---NA---	0	1.6029	3.61086e-10	2.09481e-11	14	13	17	38	40	37
PSOVI286g01460	Down syndrome cell adhesion molecule-like protein Dscam2	0	-2.64093	3.53619e-27	5.63281e-29	70	67	69	10	10	8
PSOVI286g01470	Down syndrome cell adhesion molecule-like protein Dscam2	0	-2.64285	1.08097e-07	8.55075e-09	18	18	17	2	3	2
PSOVI286g01480	Down syndrome cell adhesion molecule-like protein Dscam2	0	-2.43061	5.98935e-07	5.40987e-08	17	16	19	3	1	4
PSOVI286g01490	Down syndrome cell adhesion molecule-like protein 1 homolog	0	-1.74681	0.000320409	5.14731e-05	14	13	17	4	4	3
PSOVI286g01560	FOG: Transposon-encoded proteins with TYA, reverse transcriptase, integrase domains in various combinations	0	-1.15146	0.0475978	0.0157022	14	4	11	3	4	4
PSOVI286g01570	Retrovirus-related Pol polyprotein from transposon TNT 1-94	0	-1.51185	0.00554896	0.00128817	15	12	7	2	2	6
PSOVI286g01680	N-acetyllactosaminide beta-1,3-N-acetylglucosaminyltransferase 3-like isoform X2	0	1.38016	0.017157	0.00470192	4	4	3	9	8	8
PSOVI286g01750	POU domain, class 6, transcription factor 1-like	0	-1.15251	0.00426731	0.000948162	20	17	18	8	6	7
PSOVI286g01790	hypothetical protein BLA29_011438	0	-2.50797	0.00902883	0.00225537	7	5	3	1	1	0
PSOVI286g01800	potassium voltage-gated channel subfamily KQT member 5 isoform X5	0	1.2407	0.00094854	0.000173071	9	8	9	18	17	18
PSOVI286g01820	Zona pellucida-like domain containing protein 1	0	-1.37344	3.02428e-14	1.11128e-15	89	87	88	29	28	30
PSOVI286g01920	hypothetical protein BLA29_000192	0	-6.54777	4.08396e-36	4.43547e-38	47	47	49	0	0	1
PSOVI286g02040	FUN14 domain-containing protein 1B-like protein	0	2.18192	6.20613e-18	1.67384e-19	13	12	10	45	45	47
PSOVI286g02050	collagen alpha-1(IV) chain	0	1.49289	8.61324e-06	9.62743e-07	9	10	9	20	25	23
PSOVI286g02070	collagen alpha-2(IV) chain-like	0	1.1192	0.000393202	6.49465e-05	11	14	13	23	25	23
PSOVI286g02090	---NA---	0	2.5208	9.24637e-30	1.27201e-31	15	10	14	61	65	67
PSOVI286g02100	---NA---	0	2.39538	1.23483e-56	7.59962e-59	27	32	28	136	132	125
PSOVI286g02120	lipopolysaccharide-induced tumor necrosis factor-alpha factor homolog isoform X2	0	2.05678	5.23014e-32	6.57969e-34	26	22	27	96	87	85
PSOVI286g02180	cholinephosphotransferase 1 isoform X4	0	1.57489	1.43447e-28	2.06426e-30	54	49	47	133	126	124
PSOVI286g02300	cell adhesion molecule-like protein	0	3.79194	0.0405827	0.0128274	0	0	0	1	2	1
PSOVI286g02460	Brain tumor protein	0	-1.34422	0.0016844	0.000327776	18	16	17	6	6	5
PSOVI286g02480	Glycerol-3-phosphate acyltransferase 4	0	2.42325	1.19118e-78	4.74357e-81	46	50	51	224	226	226
PSOVI286g02510	gastric triacylglycerol lipase-like	0	-1.12054	0.0287422	0.00864686	13	12	11	5	5	4
PSOVI286g02530	Down syndrome cell adhesion molecule-like protein Dscam2 isoform X2	0	-1.81379	0.000303947	4.85809e-05	12	15	15	4	3	3
PSOVI286g02590	---NA---	0	-5.08706	0.000670205	0.00011713	3	4	5	0	0	0
PSOVI286g02670	sodium-dependent glucose transporter 1-like isoform X1	0	1.45976	5.28487e-10	3.10903e-11	17	19	19	43	45	42
PSOVI286g02700	Down syndrome cell adhesion molecule-like protein Dscam2	0	3.79194	0.0405827	0.0128274	0	0	0	2	1	1
PSOVI286g02720	Down syndrome cell adhesion molecule-like protein Dscam2	0	-2.49178	2.43849e-15	8.12167e-17	38	42	40	6	5	7
PSOVI286g02750	putative peptidyl-prolyl cis-trans isomerase dodo	0	-1.14106	4.08515e-08	3.04657e-09	60	60	66	25	27	20
PSOVI286g02820	cysteine-rich hydrophobic domain-containing protein 2	0	1.06374	1.5325e-08	1.07518e-09	32	33	36	61	63	57
PSOVI286g03000	acetyl-CoA acetyltransferase, mitochondrial	0	1.30194	7.60594e-13	3.15968e-14	33	33	30	64	73	66
PSOVI286g03080	ankyrin repeat and sterile alpha motif domain-containing protein 1B	0	4.55395	0.00443003	0.000994745	0	0	0	3	3	1
PSOVI286g03090	ankyrin repeat and SAM domain-containing protein 1A isoform X3	0	-1.57554	0.000687839	0.000120744	15	15	16	4	4	5
PSOVI286g03210	calsequestrin-2-like protein	0	2.45929	1.6615e-45	1.38346e-47	36	33	31	158	166	148
PSOVI286g03310	Golgi-associated plant pathogenesis-related protein 1	0	1.95944	2.0948e-16	6.23757e-18	15	14	14	52	46	46
PSOVI286g03330	G-protein coupled receptor GRL101-like	0	-2.1837	1.60263e-07	1.31123e-08	22	21	22	4	3	5
PSOVI287g00010	mitochondrial import inner membrane translocase subunit TIM50-C-like	0	-3.32569	0.00192469	0.000382707	5	6	4	0	1	0
PSOVI287g00040	CSC1-like protein 2	0	-1.31048	0.000180272	2.69208e-05	22	26	25	9	10	6
PSOVI287g00060	RSN1 TM domain containing protein	0	6.28738	1.55023e-08	1.09017e-09	0	0	0	8	14	2
PSOVI287g00070	RSN1 TM domain containing protein	0	1.52251	0.00170936	0.00033432	4	5	5	15	9	11
PSOVI288g00380	protein unc-79 homolog	0	-1.83306	9.35834e-12	4.4382e-13	52	59	44	12	12	13
PSOVI288g00390	protein unc-79 homolog	0	-1.23032	0.000217272	3.28592e-05	24	28	28	10	10	9
PSOVI288g00410	protein unc-79 homolog	0	4.90281	0.00102467	0.000189373	0	0	0	3	3	3
PSOVI288g00470	---NA---	0	-2.19019	6.55475e-13	2.69333e-14	136	130	130	25	25	24
PSOVI288g00550	zinc finger HIT domain-containing protein 2	0	1.21293	0.00172409	0.000338285	9	8	8	16	16	18
PSOVI288g00580	hypothetical protein BLA29_004878, partial	0	-1.3961	1.81455e-08	1.28754e-09	46	45	48	16	16	13
PSOVI288g00650	---NA---	0	1.66364	2.13254e-18	5.55861e-20	25	24	26	71	62	71
PSOVI288g00660	acid phosphatase type 7-like	0	1.9602	4.23373e-24	7.7402e-26	22	21	21	74	72	68
PSOVI288g00680	cuticlin-1-like isoform X3	0	-1.28303	5.07149e-09	3.31398e-10	61	57	56	21	19	21
PSOVI288g00790	aromatic-L-amino-acid decarboxylase-like	0	-1.2187	0.0079567	0.00195803	15	14	15	5	5	6
PSOVI288g00840	basement membrane-specific heparan sulfate proteoglycan core protein-like	0	-1.61642	0.00392893	0.000865866	11	11	11	3	3	3
PSOVI288g00920	anaphase-promoting complex subunit 1	0	4.34176	0.00918164	0.00230517	0	0	0	2	2	2
PSOVI288g00950	alkylglycerol monooxygenase-like	0	2.31369	2.43627e-13	9.6798e-15	13	18	11	54	75	51
PSOVI288g01010	cationic amino acid transporter 4	0	-1.79491	4.21218e-14	1.57447e-15	161	137	141	39	34	35
PSOVI288g01050	---NA---	0	-1.72137	9.44854e-17	2.76213e-18	83	93	83	22	23	22
PSOVI288g01170	insulin receptor-like	0	3.25511	0.000109418	1.54598e-05	0	1	1	7	6	6
PSOVI288g01370	CREB-regulated transcription coactivator 1-like	0	2.58839	0.00151518	0.000292092	2	1	0	6	6	5
PSOVI288g01390	gamma-aminobutyric acid type B receptor subunit 1-like	0	-1.04704	0.00319915	0.000683029	22	23	23	9	10	9
PSOVI288g01400	secreted salivary gland peptide, putative	0	-1.45567	1.1161e-06	1.04651e-07	36	34	30	9	9	13
PSOVI288g01470	NGFI-A-binding protein homolog	0	-1.81788	0.000615877	0.000106687	14	13	11	3	1	5
PSOVI288g01580	protein SZT2-like	0	2.41127	0.00468692	0.0010643	1	1	1	5	5	5
PSOVI288g01860	Tryptophan 5-hydroxylase 1	0	-1.72392	0.0108749	0.00278737	10	7	7	2	2	2
PSOVI288g01870	growth/differentiation factor 8	0	2.06149	1.65828e-12	7.18903e-14	8	10	10	33	34	34
PSOVI288g01880	growth/differentiation factor 11-like	0	2.50184	1.70729e-12	7.43242e-14	6	4	6	27	33	19
PSOVI288g01960	Senescence-associated protein	0	1.95237	4.53076e-06	4.79361e-07	56	82	39	201	256	132
PSOVI288g01980	CTD small phosphatase-like protein 2	0	-1.91785	1.54219e-05	1.83126e-06	20	17	17	4	4	4
PSOVI288g02090	---NA---	0	7.05226	4.68705e-14	1.75621e-15	0	0	0	17	14	10
PSOVI288g02100	immunodeficiency virus type I enhancer binding protein, putative	0	2.7028	8.82461e-05	1.21719e-05	1	2	1	8	8	8
PSOVI288g02110	Transcription factor HIVEP2	0	1.20261	1.4434e-05	1.7048e-06	15	17	14	30	34	27
PSOVI291g00010	---NA---	0	2.16587	5.15485e-19	1.27367e-20	13	12	13	47	49	51
PSOVI291g00100	calmodulin-regulated spectrin-associated protein 2-like isoform X1	0	2.88829	0.000141107	2.05613e-05	1	1	1	7	6	8
PSOVI291g00110	---NA---	0	3.79194	0.0405827	0.0128274	0	0	0	2	2	0
PSOVI291g00250	RNA-binding protein MEX3B-like	0	1.57418	0.0156322	0.00422036	2	3	3	7	8	6
PSOVI291g00340	---NA---	0	1.07896	0.00182709	0.000360986	13	10	10	20	21	19
PSOVI291g00420	---NA---	0	-1.36674	7.82477e-06	8.70363e-07	35	32	27	9	10	12
PSOVI291g00440	leucine-rich repeat-containing protein 70-like	0	-3.01228	0.00901011	0.00224743	1	3	8	1	0	0
PSOVI291g00490	---NA---	0	-1.01765	7.14875e-08	5.53188e-09	96	98	95	42	41	39
PSOVI291g00520	---NA---	0	2.32636	0.000155685	2.29532e-05	2	3	1	9	8	10
PSOVI291g00610	facilitated trehalose transporter Tret1-like	0	2.14821	1.28157e-05	1.49394e-06	2	4	4	14	13	12
PSOVI291g00620	heterogeneous nuclear ribonucleoprotein K-like isoform X1	0	-1.96146	1.38781e-22	2.85124e-24	179	204	205	41	44	44
PSOVI291g00630	heterogeneous nuclear ribonucleoprotein K isoform X3	0	-1.18649	0.00488831	0.00111623	14	13	24	6	3	10
PSOVI291g00640	glutamate receptor ionotropic, kainate 2-like isoform X2	0	-2.63944	2.04385e-11	1.01369e-12	27	28	27	4	3	4
PSOVI291g00650	glutamate receptor ionotropic, kainate 2-like	0	-2.37637	6.92458e-06	7.62713e-07	15	14	15	3	2	2
PSOVI291g00680	---NA---	0	2.09789	0.00129331	0.000243937	2	1	3	5	10	8
PSOVI291g00690	Senescence-associated protein	0	2.31381	2.32143e-07	1.94975e-08	78	126	49	369	454	258
PSOVI291g00830	---NA---	0	-3.2738	1.38687e-30	1.84514e-32	65	65	54	9	7	0
PSOVI291g00840	Potassium voltage-gated channel protein Shaker	0	-1.2187	0.0079567	0.00195803	13	16	15	5	6	5
PSOVI291g00950	---NA---	0	-1.05184	0.0208994	0.00592803	14	15	15	6	6	6
PSOVI291g01020	mid1-interacting protein 1-B isoform X1	0	1.82209	1.55474e-26	2.56098e-28	32	28	26	92	87	82
PSOVI291g01160	hypothetical protein BLA29_005769	0	-1.82934	0.00252028	0.000520752	10	10	10	3	2	2
PSOVI291g01170	probable protein phosphatase 2C 21	0	-2.30405	1.60454e-10	8.99596e-12	28	28	32	5	5	5
PSOVI291g01180	hypothetical protein BLA29_007481	0	-1.38341	1.21974e-05	1.41414e-06	31	27	31	9	9	11
PSOVI291g01190	ras-related protein Rab-22A	0	1.34194	0.0408732	0.0130029	3	3	3	7	7	6
PSOVI291g01250	hypothetical protein BLA29_013046	0	2.44303	1.00196e-36	1.04286e-38	16	20	17	85	83	80
PSOVI291g01410	protocadherin beta-6, putative	0	2.20272	0.0446777	0.0145044	0	1	1	3	3	3
PSOVI291g01500	---NA---	0	2.66941	0.000840092	0.00015161	1	1	1	7	5	6
PSOVI291g01570	collagen alpha chain CG42342-like isoform X1	0	-1.45271	7.45618e-06	8.25315e-07	31	29	27	10	8	9
PSOVI291g01610	---NA---	0	1.7496	0.0148486	0.00397656	1	2	3	7	6	5
PSOVI291g01690	lysosomal Pro-X carboxypeptidase isoform X1	0	1.81975	1.77923e-23	3.39774e-25	138	138	134	401	435	403
PSOVI291g01770	homeobox protein onecut-like	0	-2.32276	2.17867e-11	1.0845e-12	36	30	29	6	5	5
PSOVI291g01790	---NA---	0	3.25511	0.000109418	1.54598e-05	1	0	1	6	7	6
PSOVI291g01800	---NA---	0	2.40513	0.000282215	4.43155e-05	1	3	1	7	10	7
PSOVI291g01830	nose resistant to fluoxetine protein 6-like isoform X1	0	4.5688	1.7893e-18	4.63156e-20	1	1	1	24	21	23
PSOVI291g01850	glucosamine-6-phosphate isomerase 1	0	1.83517	7.29709e-43	6.47221e-45	51	51	53	159	150	165
PSOVI292g00150	---NA---	0	2.81686	2.62977e-05	3.29167e-06	1	1	2	9	8	9
PSOVI292g00240	---NA---	0	-2.21275	1.60454e-10	9.00364e-12	62	63	66	12	9	14
PSOVI292g00250	potassium voltage-gated channel subfamily KQT member 1-like isoform X4	0	-1.49222	1.1721e-06	1.10326e-07	27	35	34	10	9	10
PSOVI292g00260	potassium voltage-gated channel subfamily KQT member 1-like	0	-1.47103	0.00135212	0.000256743	14	15	17	4	4	6
PSOVI292g00290	sphingomyelin phosphodiesterase-like	0	1.78014	1.02811e-22	2.07502e-24	28	25	25	76	76	78
PSOVI292g00330	putative thiamine transporter SLC35F3	0	-1.52717	1.94926e-20	4.4987e-22	118	115	118	34	33	37
PSOVI292g00370	---NA---	0	-1.82526	2.11775e-15	7.01507e-17	66	54	59	14	16	13
PSOVI292g00380	predicted protein	0	1.20231	3.94017e-12	1.80087e-13	39	35	36	79	68	70
PSOVI292g00390	adenylate cyclase type 8-like	0	-1.99976	2.48402e-15	8.29581e-17	51	56	53	9	11	14
PSOVI292g00420	---NA---	0	4.55395	0.00443003	0.000994745	0	0	0	4	2	1
PSOVI292g00570	hypothetical protein QR98_0040650	0	1.13256	3.73038e-11	1.92107e-12	41	36	39	80	70	68
PSOVI292g00580	---NA---	0	-1.44621	8.02435e-07	7.3757e-08	213	159	179	64	66	43
PSOVI292g00590	flotillin-1 isoform X2	0	-1.56976	0.0160409	0.00435393	10	8	7	3	2	2
PSOVI292g00610	serine/arginine repetitive matrix protein 1-like isoform X1	0	-1.73297	1.34366e-05	1.57241e-06	21	20	22	6	4	6
PSOVI292g00650	RYamide receptor-like	0	-1.82934	0.00252028	0.000520752	9	11	10	2	2	3
PSOVI292g00710	PREDICTED: uncharacterized protein LOC108354472, partial	0	-3.88226	0.0406567	0.0129009	2	2	1	0	0	0
PSOVI292g00740	cleavage stimulation factor subunit 1-like protein	0	2.20927	1.16249e-15	3.75609e-17	221	208	192	874	780	804
PSOVI292g00790	paramyosin	0	-1.23519	8.33377e-14	3.21313e-15	3093	2990	3083	1146	1108	1078
PSOVI292g00820	Myosin tail domain containing protein	0	-1.22415	7.98668e-16	2.55163e-17	163	140	129	54	51	53
PSOVI292g00850	beta-hexosaminidase subunit beta-like	0	-1.84666	8.67763e-28	1.33514e-29	118	118	118	29	28	27
PSOVI292g00860	beta-hexosaminidase subunit beta-like	0	-1.40487	4.83596e-07	4.30242e-08	37	37	38	14	11	11
PSOVI292g01010	nose resistant to fluoxetine protein 6-like isoform X1	0	-1.82934	0.00252028	0.000520753	11	9	10	2	2	3
PSOVI292g01120	sphingomyelin phosphodiesterase-like	0	2.71546	3.56992e-22	7.4959e-24	7	9	7	45	43	43
PSOVI292g01130	---NA---	0	2.21289	0.00445863	0.00100681	2	1	1	6	6	5
PSOVI292g01180	melatonin receptor type 1A-like isoform X3	0	-1.95818	2.07955e-05	2.55027e-06	17	16	18	5	3	3
PSOVI292g01250	solute carrier organic anion transporter family member 2A1-like	0	1.95854	4.6825e-12	2.15287e-13	10	11	10	36	34	34
PSOVI292g01260	solute carrier organic anion transporter family member 2A1-like	0	2.05118	6.66571e-10	3.95756e-11	8	7	7	27	26	26
PSOVI292g01360	two pore potassium channel protein sup-9-like	0	-1.21349	0.024943	0.00732556	11	11	11	4	5	3
PSOVI292g01370	---NA---	0	2.15512	4.04139e-06	4.24293e-07	4	4	3	13	15	15
PSOVI292g01460	adenylate cyclase type 3	0	-1.2704	1.11745e-05	1.28433e-06	36	32	34	14	12	10
PSOVI292g01580	hypothetical protein BLA29_005704	0	1.00142	0.0251357	0.00738899	7	7	8	15	11	12
PSOVI292g01620	serine protease nudel-like	0	-1.43674	6.08801e-08	4.64494e-09	40	41	43	13	14	12
PSOVI292g01810	complexin-like isoform X1	0	-1.71608	1.12661e-16	3.30367e-18	74	73	65	20	16	19
PSOVI292g01900	T-box transcription factor TBX20-like	0	-1.02309	0.0451522	0.0147464	11	12	13	5	5	5
PSOVI292g02030	hypothetical protein QR98_0084520	0	-1.9218	5.22173e-09	3.41688e-10	30	32	32	7	7	7
PSOVI292g02060	---NA---	0	-2.22305	7.92194e-12	3.72114e-13	35	40	30	8	5	6
PSOVI292g02070	hypothetical protein BLA29_005263	0	-1.54609	0.0112342	0.00289979	9	10	9	4	2	2
PSOVI292g02140	long-chain-fatty-acid--CoA ligase 4-like	0	-1.49778	4.07553e-17	1.15084e-18	126	122	119	39	36	36
PSOVI292g02190	protein Skeletor, isoforms B/C isoform X1	0	1.93209	0.000964332	0.000176579	3	2	3	9	9	9
PSOVI292g02240	---NA---	0	3.79195	0.0405827	0.0128357	0	0	0	0	2	2
PSOVI292g02290	peptidoglycan endopeptidase RipB-like	0	4.63129	8.09546e-199	4.39612e-202	30	34	27	621	657	658
PSOVI292g02400	cell adhesion molecule-like protein 7	0	-1.06747	9.29083e-06	1.04773e-06	48	47	45	20	19	18
PSOVI292g02440	putative leucine-rich repeat-containing protein DDB_G0290503	0	2.44346	0.000868041	0.000157283	1	2	1	6	9	5
PSOVI292g02460	IBR domain containing protein	0	-1.13554	9.95374e-05	1.39275e-05	33	33	32	13	14	11
PSOVI292g02490	hypothetical protein BLA29_003043	0	-1.78033	0.00183072	0.000362035	10	10	13	2	2	4
PSOVI292g02500	Complement control protein-like protein	0	-2.39462	4.25502e-08	3.19251e-09	25	20	18	3	3	4
PSOVI292g02570	transmembrane protein 47 isoform X2	0	-1.08168	4.15309e-11	2.16506e-12	129	122	113	50	53	44
PSOVI292g02610	Diacylglycerol O-acyltransferase 1	0	2.75913	4.50168e-28	6.76331e-30	9	10	9	59	52	53
PSOVI292g02700	---NA---	0	-1.42174	6.91338e-16	2.18996e-17	90	93	90	25	31	31
PSOVI292g02710	hypothetical protein BLA29_013752, partial	0	4.20528	5.61691e-10	3.31961e-11	0	0	2	14	10	13
PSOVI292g02770	FAD-dependent oxidoreductase domain-containing protein 1	0	1.30787	0.0155028	0.00418122	5	4	4	10	8	10
PSOVI292g02790	---NA---	0	1.21746	5.36659e-05	7.09619e-06	13	13	14	23	26	31
PSOVI292g02800	Heat shock protein HSP 90-alpha	0	1.42826	9.22789e-22	1.97102e-23	62	58	60	141	136	138
PSOVI292g02930	hypothetical protein BLA29_006281	0	-1.72392	0.0109268	0.00280464	9	9	6	3	2	1
PSOVI294g00360	transmembrane protein 5	0	-1.45993	0.00545449	0.00126131	12	12	12	4	4	3
PSOVI294g00520	gamma-aminobutyric acid receptor subunit beta-like	0	-1.08118	0.000740759	0.000131337	28	27	27	13	8	12
PSOVI294g00540	Retrovirus-related Pol polyprotein from transposon TNT 1-94	0	1.29735	0.0095802	0.00241564	12	3	0	13	8	11
PSOVI294g00700	transmembrane and TPR repeat-containing protein CG4050-like	0	-2.03667	3.20433e-12	1.45005e-13	41	39	41	9	9	7
PSOVI294g00780	probable G-protein coupled receptor 83	0	-1.67926	0.00774996	0.00189453	11	9	7	3	3	1
PSOVI294g00790	probable G-protein coupled receptor 83	0	-2.19455	0.0358263	0.0110861	4	3	5	1	0	1
PSOVI294g00810	endothelin-converting enzyme 1 isoform X3	0	1.96319	9.14906e-12	4.33067e-13	10	10	10	36	33	32
PSOVI294g00820	phosphatidylserine decarboxylase proenzyme, mitochondrial-like	0	1.80184	2.1027e-14	7.59323e-16	17	17	13	46	48	47
PSOVI294g00830	caseinolytic peptidase B protein homolog	0	1.35135	1.8708e-06	1.82356e-07	14	14	13	30	30	30
PSOVI294g00840	NADPH-dependent diflavin oxidoreductase 1	0	1.15967	0.00210779	0.000423885	9	9	9	17	18	17
PSOVI294g00960	innexin inx2-like	0	1.88753	3.67244e-05	4.72641e-06	6	3	4	16	12	14
PSOVI294g00980	otopetrin, putative	0	1.14627	0.0449785	0.0146712	5	4	4	9	8	8
PSOVI294g01040	---NA---	0	1.82454	4.53512e-32	5.66428e-34	39	35	30	109	111	96
PSOVI294g01050	---NA---	0	-5.37301	1.98289e-37	2.02793e-39	48	55	57	1	1	1
PSOVI294g01240	serine/threonine-protein phosphatase 6 regulatory ankyrin repeat subunit A-like isoform X6	0	1.09422	1.07853e-12	4.59757e-14	59	63	59	110	110	111
PSOVI294g01250	serine/threonine-protein phosphatase 6 regulatory ankyrin repeat subunit A-like isoform X6	0	1.55297	4.43904e-17	1.26152e-18	23	31	29	67	74	68
PSOVI294g01260	serine/threonine-protein phosphatase 6 regulatory ankyrin repeat subunit A-like isoform X6	0	2.25729	1.6423e-17	4.54832e-19	8	12	11	42	45	41
PSOVI294g01270	D-3-phosphoglycerate dehydrogenase	0	2.01288	5.22712e-33	6.33934e-35	589	596	612	1972	2118	2113
PSOVI294g01410	rho GTPase-activating protein 18-like isoform X1	0	2.15639	2.91043e-11	1.483e-12	8	7	7	29	28	28
PSOVI294g01550	zinc finger protein 358-like	0	1.27732	0.00223443	0.000454005	6	9	6	14	15	15
PSOVI294g01650	hypothetical protein QR98_0082160	0	3.1434	0.00655981	0.00155809	1	0	0	3	4	3
PSOVI294g01710	---NA---	0	1.20837	0.00936919	0.0023565	6	6	6	12	12	12
PSOVI294g01730	---NA---	0	-4.40602	9.19251e-33	1.12317e-34	51	43	62	2	2	2
PSOVI294g01780	---NA---	0	2.20932	0.0141901	0.00376552	1	1	1	4	4	5
PSOVI294g01800	---NA---	0	3.55832	8.78374e-19	2.22595e-20	3	2	3	31	28	25
PSOVI294g01870	hypothetical protein BLA29_002605	0	5.87849	1.36584e-06	1.29921e-07	0	0	0	6	6	6
PSOVI294g01950	eye-specific diacylglycerol kinase-like isoform X1	0	3.71377	0.000245054	3.78149e-05	0	1	0	6	4	5
PSOVI294g01960	eye-specific diacylglycerol kinase-like isoform X2	0	2.30272	1.54253e-05	1.83445e-06	2	3	3	12	13	10
PSOVI294g02010	---NA---	0	-1.24965	1.87444e-08	1.33576e-09	49	52	69	21	18	22
PSOVI294g02100	transcription elongation factor SPT6	0	3.53794	4.01382e-12	1.83817e-13	1	2	2	17	18	18
PSOVI294g02130	neuromedin-U receptor 2	0	-1.15588	5.26963e-05	6.94891e-06	32	31	39	12	15	12
PSOVI294g02190	Autophagy-related protein 2-like protein B	0	2.77648	4.96807e-07	4.43794e-08	2	2	2	13	11	13
PSOVI294g02200	transcription factor SPT20 homolog isoform X1	0	-1.25789	4.48816e-16	1.39328e-17	135	126	128	49	43	47
PSOVI294g02230	---NA---	0	1.50487	0.0231542	0.00669542	3	2	3	8	5	7
PSOVI294g02250	hypothetical protein BLA29_004330, partial	0	1.54069	0.0121185	0.00315986	3	3	3	8	7	8
PSOVI294g02260	GTP-binding protein-like protein 2	0	3.07584	1.42762e-80	5.55594e-83	22	20	17	146	137	145
PSOVI294g02350	gastric triacylglycerol lipase-like	0	1.3862	0.00117402	0.000219843	6	6	7	15	14	14
PSOVI294g02380	---NA---	0	1.49563	0.000448896	7.52019e-05	5	7	6	14	14	16
PSOVI295g00250	Innexin inx2	0	2.01232	1.0947e-36	1.1493e-38	33	31	29	113	107	102
PSOVI295g00270	innexin inx2-like	0	2.21646	9.63994e-47	7.67775e-49	31	30	31	124	118	125
PSOVI295g00350	monocarboxylate transporter 6-like isoform X2	0	1.20376	0.024943	0.00731678	4	5	5	11	10	7
PSOVI295g00430	papilin-like isoform X1	0	1.04022	0.000581338	0.00010002	14	15	14	25	25	26
PSOVI295g00490	L-2-hydroxyglutarate dehydrogenase, mitochondrial	0	1.15328	3.59641e-18	9.60213e-20	91	91	90	172	174	172
PSOVI295g00530	synaptosomal-associated protein 25 isoform X1	0	-1.13043	8.74177e-06	9.79483e-07	57	61	64	24	26	21
PSOVI295g00560	cuticle protein 10.9-like	0	-1.2951	0.000499893	8.49217e-05	7850	10748	10650	2804	3535	3849
PSOVI295g00650	---NA---	0	2.3074	4.59163e-10	2.69289e-11	6	5	5	26	20	23
PSOVI295g00720	potassium channel subfamily T member 1-like	0	-2.67405	7.90793e-12	3.7074e-13	26	28	30	4	4	3
PSOVI295g00730	potassium channel subfamily T member 1	0	-2.68451	0.00349984	0.000762433	4	7	6	2	0	0
PSOVI295g00740	potassium channel subfamily T member 2-like	0	-1.78322	0.01518	0.00407217	4	7	10	2	2	1
PSOVI295g00870	---NA---	0	-1.31054	1.86363e-05	2.26354e-06	34	33	35	10	12	13
PSOVI295g00910	chorion peroxidase-like	0	-1.29084	6.28297e-14	2.38831e-15	701	700	719	229	269	243
PSOVI295g01030	chorion peroxidase-like	0	-1.19755	2.2157e-05	2.72927e-06	33	37	35	12	14	13
PSOVI295g01040	chorion peroxidase-like	0	-1.52328	1.47789e-11	7.20955e-13	61	55	56	17	15	19
PSOVI295g01070	disintegrin and metalloproteinase domain-containing protein 10-like	0	2.14578	0.00242393	0.000497157	1	2	2	7	7	6
PSOVI295g01080	hypothetical protein BLA29_006413	0	2.2947	4.88937e-09	3.1817e-10	7	8	4	22	38	21
PSOVI295g01110	---NA---	0	-2.08415	4.0216e-14	1.49595e-15	112	111	115	24	23	21
PSOVI295g01350	sex peptide receptor-like	0	-2.21328	0.00258891	0.000537511	7	8	8	2	1	1
PSOVI295g01470	gamma-glutamyl hydrolase	0	1.90079	0.000137818	1.99947e-05	4	3	4	12	12	12
PSOVI295g01520	glycine receptor subunit alpha-2-like	0	-1.50182	0.00096172	0.000175911	15	17	15	5	5	4
PSOVI295g01530	---NA---	0	-3.88226	0.0406567	0.0129009	1	2	2	0	0	0
PSOVI295g01540	glycine receptor subunit alpha-3-like	0	-2.01501	0.00915524	0.00229606	6	7	7	1	1	2
PSOVI298g00100	RNA-binding protein 39-like isoform X2	0	-1.18788	7.28637e-08	5.65816e-09	274	306	299	107	111	112
PSOVI298g00150	---NA---	0	-4.83249	0.00215939	0.00043739	0	5	5	0	0	0
PSOVI298g00400	---NA---	0	1.08312	4.31006e-06	4.5445e-07	18	23	25	37	41	42
PSOVI298g00420	---NA---	0	1.46375	6.73319e-10	4.00371e-11	14	21	19	43	42	43
PSOVI298g00590	gag-pol protein	0	-2.33716	0.00023659	3.61876e-05	11	9	11	2	3	0
PSOVI298g00630	hemicentin-1-like isoform X1	0	-1.15967	0.0218163	0.0062335	13	11	13	4	6	4
PSOVI298g00740	hypothetical protein BLA29_003462	0	-1.66599	0.000238739	3.66241e-05	19	13	17	4	4	5
PSOVI298g00880	protein capicua homolog isoform X2	0	2.13006	2.15548e-06	2.12446e-07	7	3	2	14	14	18
PSOVI298g00890	hypothetical protein QR98_0063690	0	6.16353	6.93768e-08	5.34344e-09	0	0	0	8	7	7
PSOVI298g00920	low-density lipoprotein receptor-related protein 2-like protein 1	0	3.25957	1.54368e-124	2.65454e-127	36	35	34	301	267	295
PSOVI298g00950	motile sperm domain-containing protein 2-like	0	1.29365	4.55106e-09	2.95331e-10	24	22	21	51	44	46
PSOVI298g01010	putative peptidyl-tRNA hydrolase PTRHD1	0	1.78371	1.47861e-20	3.38571e-22	25	24	21	70	67	70
PSOVI298g01020	---NA---	0	2.47707	4.84141e-17	1.38464e-18	8	7	8	38	36	37
PSOVI298g01030	otopetrin-1-like isoform X1	0	1.34194	0.0408732	0.0130029	3	3	3	6	7	7
PSOVI298g01210	glycosyl transferase	0	1.0354	4.15158e-15	1.41279e-16	84	80	81	145	142	143
PSOVI298g01220	Regulator of G-protein signaling 12	0	-1.39481	2.01656e-06	1.97659e-07	34	34	34	11	11	11
PSOVI298g01280	ras and EF-hand domain-containing protein homolog	0	-1.94323	0.00231064	0.000471789	9	9	10	2	2	2
PSOVI298g01360	Cuticle protein 10.9	0	-1.55719	2.63812e-16	8.04612e-18	77	80	81	24	22	23
PSOVI298g01430	Retrovirus-related Pol polyprotein from transposon TNT 1-94	0	1.21521	0.000396956	6.57814e-05	11	11	9	18	23	21
PSOVI298g01490	Neuroligin-4, X-linked	0	-2.06335	1.23081e-05	1.42921e-06	16	16	18	4	3	3
PSOVI298g01510	hypothetical protein BLA29_010565	0	4.04168	9.25848e-09	6.28461e-10	0	1	1	11	10	12
PSOVI298g01520	---NA---	0	-1.07651	2.07324e-09	1.29775e-10	81	79	77	33	32	31
PSOVI298g01590	E3 ubiquitin-protein ligase UBR5 isoform X9	0	4.04168	9.25848e-09	6.2846e-10	1	1	0	13	11	9
PSOVI298g01800	cartilage oligomeric matrix protein	0	1.47015	0.00609814	0.00143223	4	4	4	9	11	9
PSOVI298g01880	protein EFR3 homolog B-like isoform X2	0	-1.363	2.59393e-12	1.14801e-13	73	72	72	24	24	24
PSOVI298g01890	testis-specific serine/threonine-protein kinase 2-like	0	-1.31207	4.49352e-06	4.74433e-07	39	34	32	13	12	11
PSOVI298g02020	glutathione S-transferase kappa 1-like	0	1.58036	1.26272e-27	1.96568e-29	84	78	71	216	195	186
PSOVI298g02040	Zinc finger homeobox protein 3	0	-1.37029	0.000413033	6.86706e-05	20	21	20	7	6	7
PSOVI298g02050	zinc finger homeobox protein 3	0	4.55395	0.00443003	0.000994745	0	0	0	3	2	2
PSOVI298g02100	testis-specific serine/threonine-protein kinase 3-like	0	3.79194	0.0405827	0.0128274	0	0	0	1	1	2
PSOVI298g02180	hypothetical protein BLA29_011485, partial	0	1.82937	0.01791	0.0049409	1	2	2	9	2	5
PSOVI300g00010	Pao retrotransposon peptidase family protein	0	-1.47824	0.000330764	5.33162e-05	19	17	20	6	4	7
PSOVI300g00030	secreted salivary gland peptide, putative	0	5.18351	0.000240617	3.69995e-05	0	0	0	0	11	0
PSOVI301g00190	phosphoribosyl pyrophosphate synthase-associated protein 2	0	1.38281	1.12524e-08	7.7603e-10	19	18	17	41	37	43
PSOVI301g00200	PDZ and C2 domain containing protein	0	-1.21349	0.024943	0.00732556	9	12	12	4	4	4
PSOVI301g00210	regulating synaptic membrane exocytosis protein 2-like isoform X2	0	4.55395	0.00443003	0.000994745	0	0	0	2	2	3
PSOVI301g00270	Zona pellucida-like domain containing protein 2	0	-1.73913	1.87563e-12	8.18221e-14	50	52	51	14	12	13
PSOVI301g00430	cathepsin L1-like	0	2.43624	2.81185e-14	1.02814e-15	6	7	7	32	30	32
PSOVI301g00460	acid phosphatase type 7-like	0	1.01223	0.0036104	0.000790439	12	12	10	21	20	18
PSOVI301g00480	long-chain-fatty-acid--CoA ligase 4-like	0	2.09575	1.2253e-49	9.09358e-52	41	38	35	148	135	135
PSOVI301g00510	sodium/potassium/calcium exchanger 4-like isoform X2	0	1.60128	0.00788257	0.00193265	3	3	3	8	8	8
PSOVI301g00560	cilia- and flagella-associated protein 36	0	-1.60817	1.00957e-05	1.15311e-06	24	24	24	7	7	6
PSOVI301g00700	cytochrome P450 3A9-like	0	2.04742	1.34016e-17	3.69943e-19	14	14	13	46	48	52
PSOVI301g00720	hypothetical protein BLA29_011886, partial	0	1.50311	1.33808e-25	2.33731e-27	54	45	43	127	109	109
PSOVI301g00770	---NA---	0	-1.92837	2.60827e-27	4.13112e-29	3273	2841	2841	711	644	657
PSOVI301g00810	hypothetical protein BLA29_012584	0	1.96296	6.09851e-14	2.31267e-15	11	13	12	42	40	39
PSOVI301g00820	translation initiation factor IF-2-like	0	2.77388	7.7164e-75	3.28238e-77	68	70	70	406	411	402
PSOVI301g00950	39S ribosomal protein L55, mitochondrial	0	1.05484	0.00250301	0.0005156	13	9	11	18	19	22
PSOVI301g00970	protein FAM179B-like protein	0	-1.00906	0.0417009	0.013304	12	13	13	5	6	5
PSOVI301g00990	cytochrome P450 3A8-like	0	1.62592	2.70832e-36	2.91692e-38	91	87	88	238	228	237
PSOVI301g01170	CAZ family protein-like protein	0	-1.02757	0.000670205	0.000117066	111	105	109	37	47	52
PSOVI301g01180	vesicular inhibitory amino acid transporter-like	0	-1.12563	6.0035e-07	5.43352e-08	59	60	65	25	24	23
PSOVI301g01400	Ski oncogene	0	2.51904	4.34838e-20	1.03111e-21	8	9	9	41	43	45
PSOVI301g01410	---NA---	0	4.54867	5.867e-08	4.46569e-09	0	0	1	9	9	9
PSOVI301g01470	hypothetical protein BLA29_008835	0	2.20272	0.0446777	0.0145044	1	1	0	3	4	2
PSOVI301g01500	hemicentin-1-like isoform X2	0	3.01154	0.000717269	0.000126978	1	1	0	6	6	4
PSOVI301g01510	hemicentin-1-like isoform X1	0	3.27693	0.00342785	0.000741375	1	0	0	4	3	4
PSOVI301g01520	hypothetical protein BLA29_002728	0	-1.67391	0.000127057	1.82956e-05	14	20	19	4	4	6
PSOVI301g01640	aquaporin-9-like isoform X2	0	1.30997	1.07e-08	7.36961e-10	22	19	21	45	44	43
PSOVI301g01650	---NA---	0	1.83382	0.034669	0.0106527	1	2	1	4	4	5
PSOVI301g01660	---NA---	0	1.12603	0.000952866	0.000174205	12	11	10	23	19	20
PSOVI301g01700	---NA---	0	2.92287	5.53609e-60	2.95619e-62	17	19	15	96	117	120
PSOVI301g01740	thrombospondin type-1 domain-containing protein 7A-like	0	-1.33977	1.68255e-06	1.63092e-07	39	38	33	14	9	14
PSOVI301g01770	CD63 antigen-like	0	1.77088	1.62891e-49	1.23838e-51	120	100	108	315	318	325
PSOVI301g01800	embryonic polarity protein dorsal-like isoform X3	0	-1.02259	2.94725e-10	1.69115e-11	114	119	114	50	46	50
PSOVI301g01860	plancitoxin-1	0	1.84534	4.31563e-18	1.16005e-19	18	19	19	57	56	60
PSOVI301g01870	protein MON2 homolog isoform X1	0	1.322	0.0250263	0.00735455	3	4	4	9	7	8
PSOVI301g01980	transmembrane protein 14C	0	1.14943	4.4406e-21	9.96713e-23	117	109	110	204	225	209
PSOVI301g01990	---NA---	0	-2.53352	2.72428e-14	9.93651e-16	34	37	39	6	4	6
PSOVI301g02010	---NA---	0	4.09288	0.0192715	0.00539826	0	0	0	2	3	0
PSOVI301g02020	hypothetical protein BLA29_010366	0	-2.29976	2.3593e-12	1.03989e-13	37	41	27	9	5	4
PSOVI301g02030	Sushi domain containing protein 3	0	-1.9913	1.14751e-16	3.37533e-18	63	55	55	11	12	14
PSOVI301g02040	Thyroglobulin type-1 repeat protein	0	2.13737	6.6622e-07	6.0719e-08	5	4	4	17	17	16
PSOVI301g02080	membralin	0	-1.19771	1.06369e-10	5.78587e-12	81	76	74	28	29	29
PSOVI301g02150	rho GTPase-activating protein 190-like protein	0	2.32636	0.000155685	2.29533e-05	2	2	2	10	8	9
PSOVI301g02160	rho GTPase-activating protein 190 isoform X1	0	-1.20906	2.07484e-09	1.30135e-10	66	65	64	24	24	24
PSOVI301g02220	---NA---	0	2.46328	0.000161409	2.38556e-05	1	1	3	9	9	7
PSOVI301g02270	aldose reductase-like	0	2.09538	3.78334e-54	2.43114e-56	45	41	45	152	164	164
PSOVI301g02300	cAMP-specific 3',5'-cyclic phosphodiesterase isoform X7	0	-1.60342	6.56322e-32	8.31615e-34	233	249	250	71	70	65
PSOVI301g02310	lachesin-like	0	-1.90455	0.000569461	9.79252e-05	11	13	12	2	3	3
PSOVI301g02340	hypothetical protein BLA29_000723	0	-2.0825	5.39781e-15	1.85643e-16	118	135	139	25	28	26
PSOVI301g02350	voltage-dependent calcium channel type A subunit alpha-1-like isoform X2	0	-1.11433	1.30251e-06	1.23544e-07	63	83	82	29	31	30
PSOVI301g02390	gag-pol protein	0	4.09287	0.0192851	0.00540381	0	0	0	3	2	0
PSOVI301g02430	Voltage-dependent calcium channel type A subunit alpha-1	0	1.61575	0.0189457	0.00527783	2	2	3	7	6	6
PSOVI301g02440	cacophony A	0	1.99623	0.00669732	0.00159538	1	2	2	8	7	3
PSOVI301g02500	neuroendocrine protein 7B2-like	0	-1.12225	7.35324e-17	2.11633e-18	178	176	173	70	72	65
PSOVI301g02670	4-coumarate--CoA ligase 1-like	0	1.14014	4.86354e-09	3.16048e-10	29	32	30	54	58	60
PSOVI301g02680	sodium bicarbonate transporter-like protein 11 isoform X2	0	3.17843	0.000211113	3.18131e-05	0	1	1	4	6	8
PSOVI301g02690	sodium bicarbonate transporter-like protein 11 isoform X1	0	3.14339	0.00653548	0.0015515	0	1	0	3	3	4
PSOVI301g02730	sodium bicarbonate transporter-like protein 11	0	-1.76257	1.48204e-08	1.03551e-09	33	34	33	8	9	8
PSOVI301g02750	---NA---	0	4.55395	0.00443003	0.000994746	0	0	0	4	2	1
PSOVI301g02850	lachesin-like isoform X2	0	-2.08662	0.00203395	0.000407195	9	8	9	1	2	2
PSOVI301g02890	diacylglycerol kinase 1-like	0	-1.86074	5.03438e-14	1.89547e-15	53	53	52	13	13	11
PSOVI301g02920	F-box/LRR-repeat protein 21	0	-1.07611	0.00409264	0.000906255	21	21	20	9	8	8
PSOVI301g02930	inactive phospholipase C-like protein 2	0	-1.19978	0.0360768	0.0111669	10	10	10	4	4	3
PSOVI301g02990	histone-lysine N-methyltransferase 2C-like isoform X1	0	2.67496	1.59345e-05	1.90838e-06	1	2	2	10	10	9
PSOVI301g03080	galactosyltransferase-like protein 3	0	1.63616	6.49921e-13	2.66462e-14	533	490	500	1314	1339	1394
PSOVI301g03210	hemicentin-1-like isoform X3	0	-1.57252	0.00558462	0.00129696	11	10	11	3	4	2
PSOVI301g03220	---NA---	0	-2.71311	3.05308e-07	2.6223e-08	12	13	23	1	3	2
PSOVI301g03260	GTP-binding protein Ras-like protein	0	-1.2416	0.00274192	0.000576228	20	17	16	7	6	6
PSOVI301g03350	hypothetical protein BLA29_001434, partial	0	1.3107	1.51152e-05	1.7921e-06	10	14	13	29	25	25
PSOVI302g00120	protein grainyhead-like isoform X1	0	1.71976	2.81064e-10	1.61022e-11	9	14	14	35	37	33
PSOVI302g00170	PREDICTED: putative uncharacterized protein DDB_G0277255	0	-1.15002	3.09497e-05	3.92999e-06	47	54	55	20	20	20
PSOVI302g00290	heat shock 70 kDa protein cognate 4	0	1.03777	5.37389e-07	4.81992e-08	391	425	420	684	752	735
PSOVI302g00360	---NA---	0	-1.05547	1.5111e-11	7.39889e-13	300	253	249	126	100	104
PSOVI302g00380	nidogen-2	0	2.12008	5.52803e-09	3.64733e-10	5	6	7	22	23	23
PSOVI302g00390	UPF0568 protein C14orf166 homolog	0	1.15939	1.36495e-07	1.09947e-08	25	24	23	45	48	45
PSOVI302g00480	protein obstructor-E-like	0	-1.40742	0.00259846	0.000539822	12	14	18	4	5	5
PSOVI302g00500	---NA---	0	3.19236	6.2266e-06	6.79633e-07	1	1	1	9	8	9
PSOVI302g00510	tyrosine-protein phosphatase non-receptor type 4-like	0	1.98745	1.19401e-07	9.50971e-09	6	6	6	22	19	21
PSOVI30g00010	hypothetical protein BLA29_000758	0	-2.59893	0.00566886	0.00132166	8	4	4	0	2	0
PSOVI33g00080	homeobox protein prospero isoform X1	0	-1.32528	3.25757e-09	2.08739e-10	55	65	65	22	21	20
PSOVI33g00090	homeobox protein prospero-like	0	-1.58851	6.41486e-13	2.61843e-14	70	59	58	22	16	15
PSOVI33g00160	IDLSRF-like peptide	0	-1.0758	2.47932e-18	6.55228e-20	259	270	262	109	109	103
PSOVI33g00180	thyrostimulin alpha-2 subunit-like	0	-1.8912	0.000284077	4.4788e-05	12	12	16	5	2	2
PSOVI33g00190	thyrostimulin alpha-2 subunit-like	0	-1.10082	0.0411713	0.0131035	10	12	11	4	3	6
PSOVI33g00250	early nodulin-75-like	0	-1.24812	0.000139956	2.03683e-05	28	25	28	9	10	10
PSOVI33g00280	hypothetical protein BLA29_000528	0	3.87435	3.12687e-16	9.59372e-18	1	2	2	23	21	23
PSOVI33g00310	cytochrome b561	0	1.49853	0.00323145	0.000691095	4	5	4	11	12	9
PSOVI33g00370	AT-rich interactive domain-containing protein 4A-like	0	2.5566	9.68565e-12	4.60445e-13	4	5	5	24	24	24
PSOVI33g00400	Down syndrome cell adhesion molecule-like protein Dscam2	0	-1.77702	4.24681e-08	3.18251e-09	32	30	31	8	7	8
PSOVI33g00630	sulfhydryl oxidase 2	0	-1.21431	0.00366814	0.000803743	19	16	17	6	6	7
PSOVI33g00760	---NA---	0	2.64736	0.0432333	0.0139416	0	0	1	2	2	3
PSOVI33g00790	NPF_LOCMIRecName: Full=Neuropeptide F; Short=Lom-NPF; Short=NPF; Short=longNPF; Flags: Precursor	0	-1.02233	1.73636e-08	1.22735e-09	79	77	77	33	32	33
PSOVI33g00810	---NA---	0	3.14339	0.00653548	0.0015515	0	0	1	4	3	3
PSOVI33g00830	protein turtle homolog A-like isoform X1	0	1.42008	0.00907165	0.00226853	4	4	4	10	9	9
PSOVI33g01060	sodium/potassium/calcium exchanger 4-like	0	-1.55298	3.52675e-06	3.63879e-07	28	28	27	8	10	6
PSOVI33g01110	inactivation-no-after-potential D protein-like isoform X2	0	-1.69412	7.39512e-19	1.86066e-20	98	96	98	24	27	26
PSOVI33g01220	inositol monophosphatase 1	0	1.31251	1.7836e-15	5.87594e-17	40	40	36	82	85	80
PSOVI33g01260	histidine triad nucleotide-binding protein 1	0	1.03544	1.9955e-08	1.42858e-09	36	36	35	59	65	64
PSOVI33g01380	---NA---	0	1.75384	2.67706e-07	2.27268e-08	6	10	8	26	25	19
PSOVI33g01400	Retrovirus-related Pol polyprotein from transposon TNT 1-94	0	1.14627	0.0449785	0.0146712	4	3	6	9	8	8
PSOVI33g01410	Retrovirus-related Pol polyprotein from transposon TNT 1-94	0	1.1447	0.00701124	0.00168851	7	7	8	12	17	13
PSOVI33g01530	hypothetical protein QR98_0070890	0	-1.31567	2.06815e-06	2.0309e-07	46	39	29	10	15	14
PSOVI33g01590	kin of IRRE-like protein 3	0	-1.3131	0.00326415	0.000699861	16	15	16	6	6	4
PSOVI33g01600	zwei Ig domain protein zig-8-like isoform X1	0	-2.70112	3.64383e-06	3.77278e-07	15	12	13	4	1	0
PSOVI33g01610	Down syndrome cell adhesion molecule homolog	0	-2.10589	1.31015e-13	5.12252e-15	45	41	46	6	8	12
PSOVI34g00020	locomotion-related protein Hikaru genki-like	0	-2.07103	4.39078e-07	3.8706e-08	26	20	19	6	1	6
PSOVI34g00030	sushi domain-containing protein 2 isoform X1	0	-2.15667	9.2319e-08	7.20237e-09	28	27	14	4	4	5
PSOVI34g00040	---NA---	0	-2.43065	6.79071e-07	6.19516e-08	14	18	20	2	3	3
PSOVI34g00050	locomotion-related protein Hikaru genki-like	0	-1.66599	0.000238739	3.66243e-05	18	16	15	4	4	5
PSOVI34g00120	secreted protein, putative	0	-1.26485	1.58227e-16	4.69713e-18	3637	3123	3103	1241	1088	1180
PSOVI34g00220	gamma-glutamyltransferase 5a-like protein	0	1.67514	8.48291e-07	7.82341e-08	8	8	9	23	22	24
PSOVI34g00230	protein SSUH2 homolog isoform X1	0	-2.06214	2.45518e-09	1.55102e-10	32	29	28	6	6	6
PSOVI34g00290	1-phosphatidylinositol 4,5-bisphosphate phosphodiesterase delta-1 isoform X1	0	1.29161	1.03907e-06	9.69573e-08	16	16	16	38	32	31
PSOVI34g00320	superoxide dismutase [Cu-Zn]	0	2.00868	1.14117e-21	2.45813e-23	566	562	539	1824	1993	1920
PSOVI34g00620	HMG box transcription factor BBX-like isoform X4	0	2.22093	1.37647e-07	1.11249e-08	4	5	4	19	17	17
PSOVI35g00260	DUF389 domain containing protein	0	2.13736	1.15255e-14	4.05776e-16	10	10	10	39	38	37
PSOVI35g00310	discoidin domain-containing receptor 2-like	0	-1.52297	2.75671e-06	2.77942e-07	28	29	31	7	11	8
PSOVI35g00330	discoidin domain-containing receptor 2-like	0	-1.05892	0.0022738	0.000462621	23	24	24	10	9	10
PSOVI35g00440	sialin isoform X1	0	1.67064	4.68225e-43	4.11059e-45	95	92	94	256	252	258
PSOVI35g00480	discoidin domain-containing receptor 2-like isoform X1	0	-1.90643	7.76759e-09	5.23042e-10	37	29	27	8	6	7
PSOVI35g00490	discoidin domain-containing receptor 2-like	0	-1.09967	0.0112592	0.0029083	16	15	17	6	5	8
PSOVI35g00530	hemicentin-1-like isoform X2	0	1.69738	0.000722277	0.00012793	3	5	4	12	11	11
PSOVI35g00540	---NA---	0	3.09738	0.000383233	6.31611e-05	1	1	0	6	6	5
PSOVI35g00650	---NA---	0	-1.08724	0.00443003	0.000994003	21	19	20	9	8	7
PSOVI35g00680	cuticle protein 14-like	0	3.27233	1.9663e-52	1.35251e-54	7	13	11	81	88	90
PSOVI35g00800	---NA---	0	4.7389	0.00214092	0.000432678	0	0	0	2	3	3
PSOVI35g00950	Poly(U)-binding-splicing factor half pint	0	-1.05148	4.68333e-13	1.88622e-14	468	444	452	192	192	179
PSOVI35g01000	RING finger protein 122-like	0	1.00931	1.1475e-09	6.98946e-11	70	68	69	120	132	105
PSOVI35g01080	putative mediator of RNA polymerase II transcription subunit 26	0	-1.12874	1.38362e-05	1.62544e-06	54	53	57	21	20	23
PSOVI35g01170	xaa-Pro aminopeptidase 1-like	0	2.90219	8.06049e-07	7.42654e-08	1	3	1	10	13	11
PSOVI35g01180	---NA---	0	1.28915	0.00584487	0.00136873	4	7	6	14	10	12
PSOVI35g01280	hypothetical protein BLA29_000966	0	-1.0663	0.022711	0.00653148	14	14	14	6	5	6
PSOVI35g01290	dedicator of cytokinesis protein 1 isoform X1	0	1.93833	0.0211006	0.00599656	1	1	2	5	5	4
PSOVI35g01360	Der f 7 allergen	0	2.80511	8.53281e-107	2.23958e-109	171	158	155	973	957	965
PSOVI35g01390	bile salt export pump	0	2.69644	2.63812e-16	8.04639e-18	5	6	6	31	31	34
PSOVI35g01400	multidrug resistance protein 1	0	2.74612	0.000464691	7.82684e-05	1	1	1	7	7	5
PSOVI35g01440	phytanoyl-CoA dioxygenase domain-containing protein 1	0	1.62684	6.03598e-13	2.44739e-14	19	17	19	51	48	47
PSOVI35g01460	hypothetical protein QR98_0015110	0	2.12661	2.51451e-08	1.82745e-09	8	13	6	27	49	26
PSOVI35g01470	---NA---	0	-1.42787	8.55136e-15	2.9797e-16	80	86	83	27	28	24
PSOVI35g01480	octopamine receptor beta-2R-like	0	-1.1064	3.26534e-07	2.81052e-08	55	60	54	24	22	21
PSOVI35g01500	---NA---	0	1.33104	0.0320783	0.0097724	4	4	2	13	4	5
PSOVI35g01560	Retrovirus-related Pol polyprotein from transposon TNT 1-94	0	1.14627	0.0449785	0.0146712	4	3	6	9	8	8
PSOVI35g01570	Retrovirus-related Pol polyprotein from transposon TNT 1-94	0	1.1447	0.00701124	0.00168851	7	7	8	12	17	13
PSOVI36g00020	---NA---	0	-4.33945	0.0124431	0.0032614	7	0	0	0	0	0
PSOVI36g00040	acetylcholinesterase-like isoform X1	0	2.72394	3.16156e-103	9.15647e-106	51	44	51	280	269	278
PSOVI36g00130	---NA---	0	2.2946	4.89635e-06	5.22029e-07	3	3	3	11	14	14
PSOVI36g00140	type-1 angiotensin II receptor isoform X1	0	-2.96138	3.5583e-21	7.89016e-23	44	44	51	5	5	5
PSOVI36g00150	cholecystokinin receptor type A-like	0	-2.55416	4.70014e-12	2.16524e-13	29	30	32	4	4	5
PSOVI36g00160	---NA---	0	-2.16581	0.0118681	0.00308383	7	5	5	1	1	1
PSOVI36g00220	hypothetical protein QR98_0018550	0	-1.08025	1.22348e-14	4.31855e-16	231	214	203	92	81	89
PSOVI36g00280	DFP2-like protein	0	1.0875	1.98738e-05	2.42825e-06	16	22	19	35	35	34
PSOVI36g00350	guanylate cyclase soluble subunit beta-1	0	-2.66385	9.52835e-11	5.13863e-12	26	25	25	3	4	3
PSOVI36g00420	head-specific guanylate cyclase	0	-1.99535	4.63188e-06	4.90898e-07	19	20	18	4	4	4
PSOVI36g00430	gamma-aminobutyric acid receptor subunit beta-like isoform X1	0	-1.48518	0.000470509	7.93337e-05	14	21	18	4	7	5
PSOVI36g00440	---NA---	0	-1.01892	0.0274503	0.00817622	13	17	13	4	5	9
PSOVI36g00500	---NA---	0	3.14339	0.00653548	0.0015515	0	0	1	3	3	4
PSOVI36g00620	leucine-rich repeat neuronal protein 1-like	0	-1.57554	0.000714191	0.000126045	13	17	16	3	5	5
PSOVI36g00640	---NA---	0	-1.97577	3.24896e-09	2.07893e-10	30	32	31	6	7	7
PSOVI36g00680	Malonyl-[acyl-carrier protein] O-methyltransferase	0	1.61385	7.19925e-35	8.34015e-37	160	146	148	399	387	403
PSOVI36g00690	Prolactin regulatory element-binding protein	0	1.03333	2.33981e-09	1.47601e-10	40	39	43	71	76	67
PSOVI36g00700	AP-3 complex subunit sigma-2-like isoform X1	0	1.54624	8.77862e-23	1.76383e-24	37	40	36	97	95	91
PSOVI36g00710	low-density lipoprotein receptor-related protein 1-like isoform X1	0	2.2937	1.01181e-35	1.13552e-37	227	217	210	892	963	889
PSOVI36g00730	hypothetical protein BLA29_005939	0	-1.25856	0.00023659	3.61551e-05	29	23	24	10	9	8
PSOVI36g00820	---NA---	0	-5.65782	6.96181e-19	1.74534e-20	30	26	21	0	0	1
PSOVI36g00830	Cysteine-rich venom protein 6	0	2.11914	3.09036e-15	1.03767e-16	11	10	11	40	39	41
PSOVI36g00880	---NA---	0	-1.05731	3.68766e-06	3.82419e-07	53	59	61	29	22	20
PSOVI36g00900	Zinc finger MYND domain-containing protein 11	0	2.09665	0.0239671	0.00698905	1	1	1	5	4	3
PSOVI36g01000	excitatory amino acid transporter 1-like	0	1.71271	1.14824e-05	1.32397e-06	6	7	6	20	17	17
PSOVI36g01010	---NA---	0	1.64065	0.0449785	0.0146623	1	2	2	5	4	5
PSOVI36g01060	---NA---	0	-1.04844	7.83078e-07	7.18655e-08	61	57	54	25	22	24
PSOVI36g01100	hypothetical protein BLA29_001913	0	1.41498	0.000211113	3.18123e-05	7	7	9	18	20	15
PSOVI36g01110	---NA---	0	-1.08505	4.07909e-08	3.03837e-09	185	164	172	71	76	63
PSOVI36g01190	Short-chain dehydrogenase	0	-1.43718	2.97773e-11	1.52269e-12	62	59	60	18	23	16
PSOVI36g01210	transcriptional regulator prz1-like	0	-1.04183	2.20402e-06	2.1743e-07	62	52	50	23	22	23
PSOVI36g01260	la-related protein 1B isoform X1	0	2.26128	2.63395e-05	3.30641e-06	1	3	4	10	14	10
PSOVI36g01370	---NA---	0	-1.45207	0.00382566	0.000839299	14	13	12	5	4	3
PSOVI36g01410	---NA---	0	3.71377	0.000245054	3.78149e-05	0	0	1	4	4	7
PSOVI36g01490	GEM-interacting protein	0	-1.53717	0.00276738	0.00058283	11	15	12	3	5	3
PSOVI36g01590	5-hydroxytryptamine receptor 2A-like	0	-3.0496	0.000299984	4.78389e-05	8	7	7	1	0	1
PSOVI36g01620	---NA---	0	3.3401	1.95727e-57	1.16916e-59	70	76	79	549	717	684
PSOVI36g01670	---NA---	0	-1.21923	0.000106913	1.50175e-05	2458	2967	2993	874	1076	1140
PSOVI36g01710	hypothetical protein BLA29_001144	0	1.58274	0.0365903	0.0113589	2	3	1	7	4	5
PSOVI36g01800	---NA---	0	-2.61133	0.0407977	0.0129678	0	0	9	1	0	0
PSOVI36g01840	hypothetical protein BLA29_010937	0	2.58839	0.00151518	0.000292092	1	1	1	7	6	4
PSOVI36g01860	---NA---	0	1.89915	0.00572302	0.00133584	1	1	4	7	5	8
PSOVI36g01870	---NA---	0	1.83382	0.034669	0.0106527	2	1	1	4	4	5
PSOVI36g01880	teneurin-m isoform X1	0	3.80504	0.000124589	1.78951e-05	0	0	1	6	5	5
PSOVI36g01920	hypothetical protein QR98_0061890	0	1.30346	7.45811e-27	1.20826e-28	105	93	94	204	207	206
PSOVI36g01960	transcription initiation factor TFIID subunit 3-like	0	2.81896	0.000258433	4.0207e-05	1	1	1	7	6	7
PSOVI36g02080	endoplasmic reticulum resident protein 29	0	-1.29748	0.0137748	0.00364036	13	12	10	3	4	5
PSOVI36g02170	Methylmalonyl-CoA mutase, mitochondrial	0	1.91557	1.65535e-43	1.42328e-45	45	48	48	145	158	153
PSOVI36g02280	---NA---	0	-1.52723	0.00788257	0.00193206	10	12	9	3	4	2
PSOVI36g02300	protein Malvolio isoform X1	0	1.07805	1.03083e-08	7.0625e-10	36	33	31	59	59	63
PSOVI36g02390	Neuroendocrine convertase 2	0	-1.37841	2.36373e-11	1.18518e-12	300	318	315	101	108	98
PSOVI36g02560	Kelch repeat domain containing protein	0	-1.16959	0.0336392	0.0102936	10	11	11	3	4	5
PSOVI36g02570	hypothetical protein BLA29_005047, partial	0	-1.81912	8.74346e-11	4.67679e-12	47	43	47	11	12	10
PSOVI36g02590	centrosomal protein of 83 kDa isoform X1	0	-3.88226	0.0406567	0.0129009	2	1	2	0	0	0
PSOVI36g02660	---NA---	0	5.71163	5.95437e-06	6.45609e-07	0	0	0	8	4	4
PSOVI36g02670	death-inducer obliterator 1	0	2.31299	4.93248e-05	6.47307e-06	2	2	3	11	11	9
PSOVI36g02680	---NA---	0	1.4657	0.00204028	0.000408831	4	6	5	12	8	16
PSOVI36g02690	death-inducer obliterator 1 isoform X1	0	-1.11228	1.86697e-06	1.81814e-07	49	50	53	22	20	18
PSOVI36g02700	estradiol 17-beta-dehydrogenase 8	0	1.02393	4.04525e-07	3.54403e-08	176	164	170	280	308	299
PSOVI36g02770	serine-enriched protein isoform X2	0	-1.48204	1.37477e-05	1.61379e-06	24	27	28	8	9	7
PSOVI36g02820	Integrin alpha-PS2	0	2.30272	1.54253e-05	1.83446e-06	2	3	3	13	13	9
PSOVI36g02890	ABC transporter G family member 20-like isoform X2	0	-1.24991	4.0066e-18	1.07336e-19	157	157	159	55	58	57
PSOVI36g02990	protein brunelleschi	0	2.35834	2.83167e-05	3.5572e-06	3	2	2	8	12	12
PSOVI36g03000	gamma-glutamyltranspeptidase 1-like isoform X1	0	2.03313	2.66831e-07	2.26283e-08	5	6	5	20	19	18
PSOVI36g03010	RNA-binding E3 ubiquitin-protein ligase MEX3C	0	1.51214	1.0324e-06	9.62413e-08	14	18	12	32	46	30
PSOVI36g03070	---NA---	0	4.55395	0.00443003	0.000994745	0	0	0	2	2	3
PSOVI36g03180	---NA---	0	2.07295	0.00404429	0.000894217	2	1	2	8	6	5
PSOVI36g03190	1-phosphatidylinositol 3-phosphate 5-kinase-like	0	2.12928	0.000130192	1.8806e-05	3	3	2	11	8	12
PSOVI36g03250	protein still life, isoform SIF type 1 isoform X1	0	-1.85854	6.61403e-07	6.02201e-08	22	25	26	6	5	6
PSOVI36g03260	Mitochondrial ornithine transporter 1	0	1.44551	7.25527e-13	2.98863e-14	25	25	24	55	59	59
PSOVI36g03360	probable tRNA N6-adenosine threonylcarbamoyltransferase, mitochondrial	0	1.04643	7.17427e-08	5.55813e-09	31	30	35	58	55	57
PSOVI36g03370	Malate dehydrogenase	0	1.04931	5.34135e-15	1.82734e-16	102	105	99	175	178	189
PSOVI36g03380	---NA---	0	2.67496	1.59345e-05	1.90838e-06	2	1	2	11	9	9
PSOVI36g03390	Zinc finger protein GLIS3	0	2.47451	9.52835e-11	5.13974e-12	4	5	5	23	23	22
PSOVI36g03530	Tonsoku-like protein	0	2.58839	0.00151518	0.000292092	1	1	1	5	6	6
PSOVI36g03560	Ca(2+)/calmodulin-responsive adenylate cyclase-like	0	1.49853	0.00323145	0.000691081	4	5	4	10	11	11
PSOVI36g03570	Ca(2+)/calmodulin-responsive adenylate cyclase-like	0	2.29391	0.00261871	0.000546068	1	2	1	6	6	6
PSOVI36g03910	synaptotagmin-16-like isoform X2	0	-1.32875	0.000185799	2.78304e-05	24	25	22	9	9	6
PSOVI36g03950	---NA---	0	-1.0462	0.0325186	0.00992421	11	13	15	6	5	5
PSOVI36g03960	homeobox protein prophet of Pit-1-like	0	-1.72487	5.33748e-09	3.50711e-10	38	36	35	9	10	9
PSOVI36g04050	---NA---	0	-1.5259	2.86845e-07	2.44295e-08	44	53	55	14	19	12
PSOVI36g04180	---NA---	0	1.1447	0.00701124	0.00168856	7	6	9	12	14	16
PSOVI36g04350	N-acetylneuraminate lyase isoform X1	0	2.05177	1.46066e-35	1.6657e-37	31	26	27	100	98	101
PSOVI36g04370	helix-loop-helix protein 13-like	0	-1.67569	9.83693e-06	1.11999e-06	22	23	23	6	8	4
PSOVI36g04660	hypothetical protein BLA29_003450, partial	0	1.09806	0.0493204	0.0163151	5	5	4	9	9	8
PSOVI36g04700	sodium-dependent dopamine transporter-like	0	-1.5503	1.00719e-05	1.14948e-06	25	26	25	7	8	7
PSOVI36g04840	---NA---	0	-4.68305	3.33473e-09	2.14287e-10	10	15	14	1	0	0
PSOVI38g00050	hypothetical protein BLA29_012645	0	1.79738	1.12651e-20	2.55908e-22	23	20	26	65	71	70
PSOVI38g00070	---NA---	0	4.83518	7.79896e-10	4.68686e-11	0	1	0	9	12	12
PSOVI38g00100	pecanex-like protein 1	0	1.42083	1.94841e-06	1.90803e-07	11	13	12	29	27	27
PSOVI38g00110	---NA---	0	3.6627	2.0037e-25	3.55439e-27	3	4	3	35	42	35
PSOVI38g00120	pecanex-like protein 1	0	2.69396	2.97533e-08	2.18121e-09	2	2	4	17	15	14
PSOVI38g00150	3-hydroxyanthranilate 3,4-dioxygenase	0	1.64309	3.36057e-29	4.74477e-31	69	73	70	181	189	197
PSOVI38g00210	---NA---	0	2.41127	0.00468692	0.0010643	1	1	1	4	4	7
PSOVI38g00220	folylpolyglutamate synthase, mitochondrial isoform X1	0	1.36838	9.84666e-15	3.43996e-16	31	33	34	69	73	75
PSOVI38g00270	glutamate [NMDA] receptor subunit 1 isoform X2	0	-1.13532	5.28179e-07	4.72775e-08	80	87	85	31	34	33
PSOVI38g00280	---NA---	0	-1.15896	8.13837e-05	1.11296e-05	33	33	31	10	13	14
PSOVI38g00410	---NA---	0	1.97444	0.0405827	0.012837	1	2	0	4	4	3
PSOVI38g00470	hypothetical protein BLA29_009599, partial	0	2.75122	2.23119e-40	2.07994e-42	11	16	14	77	81	80
PSOVI38g00480	hypothetical protein QR98_0034500	0	2.2151	8.9665e-52	6.24872e-54	49	49	60	212	215	202
PSOVI38g00510	integrin alpha-8	0	1.05482	0.0114411	0.00296351	9	8	7	15	14	14
PSOVI38g00520	integrin alpha-9	0	3.61632	0.000472451	7.97895e-05	0	0	1	5	4	5
PSOVI38g00730	Retrovirus-related Pol polyprotein from transposon TNT 1-94	0	3.2769	0.00343395	0.000744971	0	1	0	8	1	2
PSOVI38g00850	5-oxoprolinase	0	1.4261	6.76981e-08	5.20189e-09	14	16	15	33	36	35
PSOVI38g00930	myosin-I heavy chain isoform X1	0	1.7496	0.0148486	0.00397656	2	2	2	6	6	6
PSOVI38g01040	hypothetical protein BLA29_013237, partial	0	-1.52855	0.000169151	2.51224e-05	20	20	18	7	5	5
PSOVI38g01100	Glutathione S-transferase delta class 3	0	1.00927	0.00010704	1.50451e-05	21	22	23	38	39	37
PSOVI38g01110	glutathione S-transferase	0	1.74216	2.36909e-28	3.47356e-30	549	498	504	1482	1492	1464
PSOVI38g01160	---NA---	0	1.58274	0.0365903	0.0113589	3	1	2	6	5	5
PSOVI38g01320	---NA---	0	-1.70919	2.27428e-08	1.64463e-09	37	33	34	10	6	11
PSOVI38g01340	---NA---	0	1.61575	0.0189457	0.00527782	2	3	2	4	8	7
PSOVI38g01370	BAG family molecular chaperone regulator 2-like	0	1.09316	4.22494e-20	9.98017e-22	171	166	157	308	295	299
PSOVI38g01470	hypothetical protein QR98_0096500	0	1.72612	1.60198e-06	1.54703e-07	8	7	7	21	20	22
PSOVI38g01600	rap guanine nucleotide exchange factor 2-like protein	0	1.18041	0.00394108	0.000868899	5	9	9	16	14	15
PSOVI38g01670	---NA---	0	3.79194	0.0405827	0.0128274	0	0	0	2	1	1
PSOVI38g01680	nuclear receptor coactivator 6 isoform X1	0	3.99771	1.84016e-08	1.30738e-09	0	1	1	11	10	11
PSOVI38g01800	sorbitol dehydrogenase	0	4.55395	0.00443003	0.000994746	0	0	0	2	3	2
PSOVI41g00040	Ig-like and fibronectin type-III domain-containing protein 2	0	2.28256	4.80417e-07	4.2698e-08	3	4	4	16	16	15
PSOVI41g00100	acyl-CoA desaturase	0	1.01536	2.94443e-14	1.07928e-15	87	94	94	156	164	156
PSOVI41g00120	retinol dehydrogenase 7-like	0	1.58319	4.44749e-10	2.60433e-11	16	14	15	43	37	36
PSOVI41g00160	acetyl-coenzyme A synthetase, cytoplasmic-like	0	1.18554	0.00191488	0.000379891	10	7	9	17	15	19
PSOVI41g00190	valacyclovir hydrolase	0	1.21101	1.46057e-08	1.01919e-09	26	23	25	50	48	49
PSOVI41g00350	sodium/potassium-transporting ATPase subunit beta-like	0	-1.30035	5.64709e-05	7.51821e-06	32	28	24	9	10	10
PSOVI41g00360	glycoprotein 3-alpha-L-fucosyltransferase A-like	0	-2.24659	0.00764738	0.00186569	6	6	6	1	1	1
PSOVI41g00440	hypothetical protein BLA29_013992	0	2.04529	1.57113e-49	1.18023e-51	49	36	41	158	144	144
PSOVI41g00480	pyrokinin-1 receptor-like	0	-1.08969	0.000802472	0.000143789	24	27	29	12	8	12
PSOVI41g00490	pyrokinin-1 receptor-like	0	-1.26309	2.54344e-05	3.1652e-06	65	71	72	24	26	24
PSOVI41g00510	pyrokinin-1 receptor-like	0	-1.47903	0.0019289	0.000383752	13	15	15	4	5	4
PSOVI41g00530	tectonic-1-like isoform X1	0	-1.69951	0.0449123	0.0146248	6	6	4	1	1	2
PSOVI41g00720	CD9 antigen-like	0	-1.28184	1.06161e-11	5.06579e-13	75	74	76	28	26	25
PSOVI41g00880	DFP2-like protein	0	-4.31291	1.21707e-25	2.11492e-27	43	41	39	1	2	2
PSOVI41g00900	Retrovirus-related Pol polyprotein from transposon TNT 1-94	0	-1.13391	3.70263e-07	3.22041e-08	48	60	54	22	20	21
PSOVI41g01010	voltage-gated potassium channel subunit beta-2 isoform X2	0	-1.35479	7.31174e-09	4.91023e-10	53	50	50	16	17	18
PSOVI43g00090	hypothetical protein BLA29_003447	0	-1.43668	4.05438e-15	1.37605e-16	105	95	98	33	31	30
PSOVI43g00130	MARVEL domain containing protein	0	-1.1481	4.18966e-22	8.87302e-24	375	346	344	143	137	131
PSOVI43g00160	islet cell autoantigen 1-like isoform X1	0	-1.08592	3.67244e-05	4.72635e-06	42	36	39	17	16	14
PSOVI43g00220	carboxypeptidase B-like	0	-1.43957	0.00188414	0.000373111	14	15	16	5	4	5
PSOVI43g00230	monocarboxylate transporter 12-like	0	1.04104	0.00111025	0.000206194	14	13	12	22	24	23
PSOVI43g00250	---NA---	0	1.33444	0.00513318	0.00117958	6	6	4	11	12	12
PSOVI43g00340	zinc finger protein 182	0	-1.36674	7.82477e-06	8.70263e-07	32	31	31	10	11	10
PSOVI43g00400	GATA-binding factor 2-like isoform X2	0	1.02859	0.0450044	0.0146849	5	6	6	10	10	10
PSOVI43g00410	---NA---	0	2.99622	0.0123645	0.00323745	0	0	1	3	3	3
PSOVI43g00570	cyclin-L1 isoform X1	0	-1.14233	1.54432e-15	5.0457e-17	201	182	185	80	68	72
PSOVI43g00600	gastrula zinc finger protein XlCGF57.1-like isoform X2	0	-1.09518	1.07647e-11	5.17338e-13	97	106	102	40	40	42
PSOVI43g00620	cytosolic non-specific dipeptidase	0	1.62868	3.06776e-22	6.3582e-24	36	38	38	97	102	98
PSOVI43g00790	Kelch-like protein 17	0	-1.47741	9.62097e-06	1.09106e-06	28	28	26	8	8	9
PSOVI43g00820	Hsp20/alpha crystallin family protein	0	1.35669	2.09916e-24	3.79973e-26	935	831	799	1859	1890	1867
PSOVI43g00860	alpha-actinin-2 isoform X2	0	1.21467	2.87155e-15	9.61602e-17	67	79	96	160	149	172
PSOVI43g00900	CKLF-like MARVEL transmembrane domain-containing protein 4	0	1.00576	3.76362e-05	4.84716e-06	20	24	21	36	39	37
PSOVI43g00960	---NA---	0	4.55395	0.00443003	0.000995144	0	0	0	0	7	0
PSOVI43g01050	homeobox protein DBX1-like	0	-1.89145	0.00342785	0.000741505	7	10	10	2	2	2
PSOVI43g01060	homeobox protein DBX1 isoform X1	0	-5.49145	6.44102e-05	8.66847e-06	7	6	3	0	0	0
PSOVI43g01160	hypothetical protein QR98_0054570	0	2.34453	0.000483982	8.18682e-05	2	1	2	8	8	7
PSOVI43g01300	serine-rich adhesin for platelets-like	0	5.62035	1.24053e-05	1.44274e-06	0	0	0	6	3	6
PSOVI43g01350	LIM domain only protein 3-like	0	-1.12354	0.000304917	4.87635e-05	31	27	29	12	12	10
PSOVI43g01360	LIM domain only protein 3-like	0	-1.57554	0.000687839	0.000120742	16	14	16	4	5	4
PSOVI43g01400	serine/threonine-protein kinase BRSK2-like isoform X2	0	-1.83944	8.75543e-12	4.12875e-13	48	56	60	12	14	13
PSOVI43g01460	hypothetical protein BLA29_002225	0	2.40513	0.000282215	4.43155e-05	2	1	2	8	8	8
PSOVI43g01480	coiled-coil domain-containing protein 82-like	0	-1.09787	5.78289e-07	5.21292e-08	52	55	56	22	21	22
PSOVI43g01700	pyrroline-5-carboxylate reductase 3-like isoform X1	0	2.31382	0.00819517	0.00202932	1	1	1	5	5	4
PSOVI43g01750	---NA---	0	1.85303	5.95972e-05	7.98297e-06	5	4	4	13	13	15
PSOVI43g01890	---NA---	0	1.40671	5.2088e-16	1.63114e-17	41	33	32	85	80	76
PSOVI43g01950	---NA---	0	-1.1184	0.00111724	0.000207695	21	28	25	11	10	8
PSOVI44g00120	nose resistant to fluoxetine protein 6-like	0	-1.08031	0.0382083	0.01192	10	10	15	5	5	4
PSOVI44g00260	Death-associated protein kinase 3	0	2.34989	0.0255518	0.0075321	0	1	1	4	4	2
PSOVI44g00300	---NA---	0	4.04862	1.57802e-05	1.88237e-06	0	1	0	7	5	7
PSOVI44g00340	---NA---	0	-4.83249	0.00216014	0.000437737	5	2	3	0	0	0
PSOVI44g00420	---NA---	0	2.10471	2.53786e-16	7.64872e-18	827	945	905	3424	3105	3329
PSOVI44g00460	hypothetical protein BLA29_013489, partial	0	-1.27142	1.0074e-12	4.26702e-14	113	111	115	42	40	38
PSOVI44g00510	glutamate-gated chloride channel-like	0	-2.14071	2.49682e-23	4.79072e-25	109	113	109	22	22	20
PSOVI44g00650	---NA---	0	1.21248	0.00228073	0.000464444	7	9	8	12	17	19
PSOVI44g00750	sodium channel protein para	0	3.79194	0.0405827	0.0128274	0	0	0	1	2	1
PSOVI44g00780	sodium channel protein para-like isoform X1	0	-1.97598	2.52801e-11	1.27441e-12	39	40	37	8	8	9
PSOVI44g00790	---NA---	0	1.28927	4.6802e-06	4.96866e-07	17	15	18	32	38	35
PSOVI44g01000	zinc finger protein castor homolog 1 isoform X2	0	-1.77866	0.000109418	1.54783e-05	17	17	15	4	4	4
PSOVI44g01130	protein quiver isoform X1	0	-1.18425	1.35259e-05	1.5853e-06	42	35	35	15	11	16
PSOVI44g01180	26S protease regulatory subunit 7	0	1.03426	3.6384e-05	4.67272e-06	270	278	271	442	487	505
PSOVI44g01190	SH3 and cysteine-rich domain-containing protein 3	0	-1.89095	1.72549e-07	1.41956e-08	26	29	24	7	6	5
PSOVI44g01200	hypothetical protein QR98_0050700	0	-1.51173	0.022711	0.00653643	7	7	10	2	3	2
PSOVI44g01260	---NA---	0	2.34989	0.0255518	0.0075321	1	1	0	2	4	4
PSOVI44g01290	---NA---	0	2.97263	4.27033e-06	4.49874e-07	1	2	1	10	8	11
PSOVI44g01300	zinc finger protein 236	0	-1.36743	2.30244e-05	2.84445e-06	26	29	30	10	10	8
PSOVI44g01350	---NA---	0	2.50173	2.68735e-31	3.42941e-33	13	14	15	65	72	68
PSOVI44g01360	---NA---	0	2.91209	2.28857e-11	1.14128e-12	2	3	4	14	21	25
PSOVI44g01370	cyclin-dependent kinase-like 1 isoform X3	0	-1.37831	0.0104706	0.00267239	10	13	11	4	4	3
PSOVI44g01420	Leucine rich repeat containing protein	0	-1.7528	3.82608e-05	4.93107e-06	19	17	20	4	5	5
PSOVI44g01440	hypothetical protein QR98_0050670	0	2.67534	1.39991e-18	3.61095e-20	8	6	6	38	38	35
PSOVI44g01480	transmembrane protein 151B-like isoform X1	0	-1.96883	1.24455e-11	6.01492e-13	45	35	40	9	8	9
PSOVI44g01500	---NA---	0	-1.5917	0.000974267	0.000178647	15	15	13	4	5	3
PSOVI44g01530	calcium-independent protein kinase C	0	1.3557	3.08911e-06	3.16488e-07	1016	1000	1047	1998	2217	2480
PSOVI44g01580	homeobox protein PKNOX2-like	0	-1.32824	1.25871e-06	1.18849e-07	83	83	84	27	30	28
PSOVI44g01630	probable methylmalonate-semialdehyde dehydrogenase [acylating], mitochondrial	0	1.60247	9.77563e-21	2.21188e-22	288	287	291	727	774	749
PSOVI45g00250	transient receptor potential-gamma protein-like isoform X1	0	1.64037	0.00979908	0.00247704	3	2	3	7	8	7
PSOVI45g00260	atrial natriuretic peptide receptor 1-like	0	-1.27669	0.0406677	0.0129191	9	9	8	3	3	3
PSOVI45g00270	protein cab-1-like	0	-2.20173	7.89938e-73	3.50321e-75	736	702	703	141	127	130
PSOVI45g00390	hypothetical protein BLA29_008437	0	-1.15967	0.0218163	0.00623352	11	15	11	4	6	4
PSOVI45g00450	hypothetical protein BLA29_002872	0	1.01697	0.00544766	0.00125924	11	10	10	17	20	17
PSOVI45g00810	---NA---	0	1.82237	0.00252026	0.000520065	1	3	4	10	7	8
PSOVI45g00880	---NA---	0	1.87108	0.000826047	0.000148552	1	5	3	10	14	5
PSOVI45g00940	Transforming protein p54/c-ets-1	0	-1.09811	1.81703e-05	2.20036e-06	42	43	38	13	16	20
PSOVI45g01000	presenilins-associated rhomboid-like protein, mitochondrial	0	1.88336	9.35764e-18	2.54077e-19	18	16	18	56	53	56
PSOVI45g01120	---NA---	0	-1.31101	2.47122e-14	8.99113e-16	103	94	108	34	36	35
PSOVI45g01210	peptidyl-prolyl cis-trans isomerase-like 1	0	1.14822	0.00551874	0.00127866	8	7	8	14	15	15
PSOVI45g01310	Propionyl-CoA carboxylase alpha chain, mitochondrial	0	1.11019	0.00977557	0.00246933	8	7	7	13	14	14
PSOVI45g01430	transcription elongation regulator 1-like	0	-1.70543	1.07481e-25	1.85798e-27	135	137	129	36	34	35
PSOVI45g01450	acylpyruvase FAHD1, mitochondrial	0	1.05914	1.20658e-16	3.56001e-18	83	82	85	140	152	154
PSOVI49g00070	---NA---	0	-1.33941	0.00699279	0.00168159	16	11	12	5	3	5
PSOVI49g00150	putative pigment biosynthesis protein	0	2.31383	0.00812306	0.00201013	1	1	1	4	1	9
PSOVI49g00240	hypothetical protein BLA29_014791	0	-1.68119	4.04742e-07	3.54959e-08	34	26	27	8	10	5
PSOVI49g00250	hypothetical protein QR98_0099560	0	2.80163	7.09071e-119	1.5402e-121	116	116	119	743	690	664
PSOVI49g00330	---NA---	0	3.51182	0.00092162	0.000168075	1	0	0	5	4	4
PSOVI49g00350	chymotrypsin-like elastase family member 2A	0	1.35322	1.16081e-05	1.33951e-06	12	10	13	26	27	24
PSOVI49g00390	asparagine--tRNA ligase, cytoplasmic	0	1.03403	3.65631e-11	1.87961e-12	186	180	178	309	323	321
PSOVI49g00470	insulin receptor substrate 1-B	0	2.9234	4.39491e-08	3.30543e-09	2	2	2	15	13	13
PSOVI49g00490	elongation of very long chain fatty acids protein AAEL008004-like	0	-1.04893	0.00807531	0.00199599	22	17	17	7	6	10
PSOVI49g00550	---NA---	0	-1.64348	6.69264e-08	5.13653e-09	32	37	34	9	9	10
PSOVI49g00570	---NA---	0	1.76915	0.0025676	0.000532139	3	3	3	8	11	8
PSOVI49g00580	long-chain-fatty-acid--CoA ligase 5 isoform X3	0	-2.19455	0.0358263	0.0110861	4	4	4	1	0	1
PSOVI49g00590	Apolipoprotein D	0	-1.64406	8.25768e-09	5.57537e-10	39	38	37	11	11	9
PSOVI49g00630	methylthioribulose-1-phosphate dehydratase-like	0	1.89283	2.91779e-25	5.22873e-27	23	24	27	76	88	72
PSOVI49g00820	---NA---	0	-1.73748	8.22473e-15	2.85845e-16	60	60	64	13	17	17
PSOVI49g00840	GRB2-associated-binding protein 2	0	-2.02855	1.15928e-29	1.6053e-31	124	123	126	28	24	26
PSOVI49g00850	hypothetical protein QR98_0087430	0	-1.97137	7.87935e-12	3.68687e-13	264	180	187	49	31	57
PSOVI49g00910	clusterin-associated protein 1-like	0	-1.27669	0.0406677	0.0129192	10	8	8	3	3	3
PSOVI49g00980	transmembrane protein 53-A	0	1.04307	1.45954e-20	3.32885e-22	185	179	174	333	307	309
PSOVI52g00130	---NA---	0	-1.87207	4.61463e-28	6.97477e-30	122	111	123	33	26	24
PSOVI52g00150	calsyntenin-1	0	3.9719	3.13719e-05	3.99211e-06	0	0	1	7	7	4
PSOVI52g00200	Phosphorylated CTD-interacting factor-like protein	0	-1.14922	1.28145e-06	1.21314e-07	51	48	44	19	16	20
PSOVI52g00370	peptidyl-prolyl cis-trans isomerase B	0	1.5049	0.00135829	0.000258283	6	6	3	12	13	12
PSOVI52g00520	transmembrane protein 85-like protein	0	2.03577	0.0127053	0.00333933	2	1	1	6	3	6
PSOVI52g00600	PHD and RING finger domain-containing protein 1	0	-1.16646	2.5626e-05	3.19136e-06	38	34	36	16	13	12
PSOVI52g00640	zinc finger protein 729-like isoform X1	0	2.21512	0.00143252	0.000274344	3	1	1	9	6	6
PSOVI52g00920	homeobox protein SIX6-like	0	-1.03874	0.0192452	0.00537345	14	15	17	7	6	6
PSOVI52g00940	hypothetical protein BLA29_001377, partial	0	2.47672	2.91513e-05	3.68051e-06	2	2	2	11	10	9
PSOVI52g00960	mitogen-activated protein kinase-binding protein 1-like	0	3.32795	5.69961e-05	7.61233e-06	1	1	0	6	8	6
PSOVI52g00970	Mitogen-activated protein kinase-binding protein 1	0	1.84747	1.58101e-05	1.8902e-06	4	6	5	16	16	15
PSOVI58g00050	---NA---	0	-1.32644	5.15676e-10	3.029e-11	125	119	120	41	43	40
PSOVI58g00060	probable sodium/potassium/calcium exchanger CG1090	0	1.53251	2.1515e-05	2.64435e-06	8	8	8	21	19	20
PSOVI58g00140	diacylglycerol O-acyltransferase 1	0	1.36707	9.9816e-11	5.41133e-12	24	23	23	54	51	50
PSOVI58g00310	hypothetical protein BLA29_006478	0	-1.47684	4.5805e-08	3.44916e-09	43	39	39	11	16	10
PSOVI58g00380	fibroblast growth factor receptor 3 isoform X3	0	2.34989	0.0255518	0.0075321	1	1	0	3	2	5
PSOVI58g00400	---NA---	0	-5.80695	6.0705e-06	6.59299e-07	10	7	3	0	0	0
PSOVI58g00450	nuclear hormone receptor HR96	0	1.03753	1.93501e-13	7.63567e-15	66	60	56	106	107	107
PSOVI58g00550	paired box protein Pax-6-like isoform X2	0	-1.43217	0.0156098	0.00421292	7	12	10	4	4	1
PSOVI58g00560	---NA---	0	-1.94236	0.013918	0.00368451	6	6	7	2	1	1
PSOVI58g00570	paired box protein Pax-6-like isoform X1	0	-2.41087	0.0144759	0.00385446	0	9	5	2	0	0
PSOVI58g00580	Homeobox domain containing protein	0	-2.51136	7.32589e-10	4.37604e-11	15	20	40	3	0	8
PSOVI58g00620	hypothetical protein BLA29_008378	0	-1.2984	4.6747e-07	4.14203e-08	36	49	42	14	16	14
PSOVI58g00630	---NA---	0	-1.09996	0.0174054	0.00477943	14	15	14	6	5	6
PSOVI58g00830	---NA---	0	1.17619	0.00640839	0.00151437	6	7	8	14	15	12
PSOVI58g00850	guanine nucleotide-releasing factor 2 isoform X3	0	-1.07335	6.1052e-07	5.53109e-08	56	61	58	23	24	24
PSOVI58g00930	---NA---	0	4.09288	0.0192715	0.00539826	0	0	0	2	0	3
PSOVI58g00940	oxysterol-binding protein-related protein 1-like	0	1.37582	1.00664e-05	1.14795e-06	11	11	12	26	26	24
PSOVI58g00950	Fatty acid hydroxylase domain-containing protein 2	0	2.26128	2.63395e-05	3.30642e-06	3	2	3	11	10	13
PSOVI58g01130	phosphoenolpyruvate carboxykinase, cytosolic [GTP]-like isoform X2	0	1.15856	3.06319e-16	9.37062e-18	371	371	376	684	735	716
PSOVI59g00010	Homeobox domain containing protein	0	-1.24769	0.00246088	0.000505585	28	24	4	9	11	0
PSOVI60g00030	DIS3-like exonuclease 2	0	-3.08226	8.75543e-12	4.13642e-13	38	20	14	3	4	0
PSOVI63g00130	Zona pellucida-like domain containing protein	0	1.57421	0.0152323	0.00409309	2	3	3	7	7	7
PSOVI63g00310	vitellogenin receptor	0	1.31018	0.000390469	6.44598e-05	9	11	9	18	26	18
PSOVI63g00350	frequenin-1-like	0	-1.366	2.26705e-06	2.24674e-07	35	37	34	13	10	12
PSOVI63g00360	frequenin-1-like	0	-1.74233	3.30757e-10	1.90988e-11	83	85	75	27	19	16
PSOVI63g00450	potassium voltage-gated channel protein Shaw-like isoform X1	0	-2.18498	3.61484e-09	2.32941e-10	26	28	27	5	4	6
PSOVI63g00460	potassium voltage-gated channel protein Shaw-like isoform X1	0	-2.45791	3.79739e-07	3.3097e-08	15	18	20	3	2	3
PSOVI63g00510	pancreatic triacylglycerol lipase-like	0	-2.01329	9.30607e-06	1.05029e-06	18	17	18	3	4	4
PSOVI63g00580	CUGBP Elav-like family member 6	0	-1.94323	0.00231064	0.000471789	9	12	7	1	2	3
PSOVI63g00620	ABC transporter G family member 20-like protein	0	-1.09496	2.20624e-18	5.7707e-20	519	541	545	222	211	210
PSOVI63g00650	dolichyl-diphosphooligosaccharide--protein glycosyltransferase subunit 1	0	1.10701	1.51211e-13	5.92581e-15	53	66	62	109	116	109
PSOVI63g00670	hypothetical protein BLA29_008530, partial	0	1.1774	0.000186217	2.79098e-05	13	12	12	25	26	21
PSOVI63g00680	---NA---	0	-1.19647	0.00747319	0.00181402	16	16	14	5	7	5
PSOVI63g00700	atrial natriuretic peptide-converting enzyme	0	-2.15125	7.25527e-13	2.9943e-14	36	48	47	8	9	8
PSOVI63g00710	atrial natriuretic peptide-converting enzyme	0	-2.09293	2.8929e-07	2.46639e-08	21	24	21	5	4	4
PSOVI63g00740	---NA---	0	-1.38218	0.0216153	0.00616278	11	7	10	3	2	4
PSOVI63g00750	transcription factor Dp-1-like	0	1.25092	1.046e-05	1.19567e-06	16	14	13	31	29	28
PSOVI63g00780	---NA---	0	2.64736	0.0432333	0.0139415	0	1	0	4	2	1
PSOVI63g00830	---NA---	0	2.35079	3.06636e-40	2.88625e-42	18	22	25	96	98	91
PSOVI66g00190	UDP-N-acetylglucosamine--peptide N-acetylglucosaminyltransferase 110 kDa subunit isoform X1	0	-1.15091	3.07264e-12	1.3849e-13	341	361	357	136	138	134
PSOVI66g00330	---NA---	0	2.68053	1.64098e-12	7.09919e-14	4	5	4	29	20	24
PSOVI66g00340	RING finger protein unkempt homolog	0	3.20455	5.38029e-09	3.54011e-10	2	1	2	16	13	13
PSOVI66g00420	hypothetical protein BLA29_006806	0	1.84747	1.58101e-05	1.8902e-06	5	5	5	16	15	16
PSOVI66g00440	---NA---	0	4.73895	0.00235484	0.000481454	0	0	0	3	2	3
PSOVI66g00450	DFP2-like protein	0	-6.43977	2.395e-108	5.85258e-111	141	140	156	1	2	1
PSOVI66g00480	---NA---	0	1.02551	0.0011875	0.000222797	10	16	14	24	23	23
PSOVI66g00490	---NA---	0	2.15849	0.000765269	0.000136376	1	2	3	11	9	4
PSOVI66g00510	DFP2-like protein	0	1.03388	0.022699	0.00652476	63584	60954	60905	109506	104288	110893
PSOVI66g00530	lipid storage droplets surface-binding protein 2-like	0	1.17202	5.24633e-16	1.64764e-17	237	226	213	442	459	403
PSOVI66g00540	lysosomal alpha-mannosidase-like	0	1.88225	1.89224e-05	2.30344e-06	5	5	4	15	15	15
PSOVI66g00600	26S protease regulatory subunit 6A-B	0	1.00293	1.50811e-10	8.36977e-12	77	75	77	129	137	127
PSOVI66g00650	insulin gene enhancer protein ISL-1 isoform X2	0	-1.08969	0.000802472	0.000143791	27	30	23	12	12	8
PSOVI66g00660	insulin gene enhancer protein ISL-1	0	-1.239	0.000241479	3.71759e-05	56	67	65	20	26	22
PSOVI66g00670	insulin protein enhancer isl, putative	0	-1.13107	0.00510135	0.0011718	60	59	53	20	26	21
PSOVI66g00680	---NA---	0	-1.37529	7.60407e-08	5.91176e-09	79	77	78	27	25	25
PSOVI66g00820	hypothetical protein QR98_0056840, partial	0	1.56564	3.09928e-06	3.1781e-07	8	10	9	26	21	22
PSOVI66g00830	translation initiation factor eIF 4e-like domain-containing protein	0	2.07295	0.00404429	0.000894216	2	2	1	6	6	7
PSOVI66g00860	protein disulfide-isomerase a6-like protein	0	-1.20896	0.011421	0.00295419	14	13	14	3	6	6
PSOVI66g00880	sterol O-acyltransferase 1	0	-1.15215	0.0145877	0.00389654	15	15	12	6	5	5
PSOVI66g00900	aldehyde dehydrogenase family 8 member A1-like	0	1.90821	1.27192e-10	6.97605e-12	10	9	10	30	31	33
PSOVI69g00030	Spindle assembly abnormal protein 6	0	-1.17834	0.00322195	0.000688188	20	19	17	8	7	6
PSOVI69g00040	hypothetical protein BLA29_013374, partial	0	-1.48138	6.83168e-09	4.5693e-10	49	54	51	15	17	15
PSOVI69g00140	GEM-interacting protein	0	-1.08031	0.0382083	0.0119199	14	10	11	4	5	5
PSOVI69g00170	glucosylceramidase-like	0	1.91521	0.0109657	0.00282123	1	2	2	6	6	5
PSOVI69g00230	solute carrier family 35 member G1-like	0	2.10643	2.55782e-16	7.75518e-18	11	12	12	44	44	42
PSOVI69g00270	G-protein coupled receptor GRL101-like	0	1.75296	6.4866e-05	8.73873e-06	5	5	5	14	15	15
PSOVI69g00310	GNAT-like acetyltransferase domain containing protein	0	-1.89217	0.0420142	0.0134267	6	4	4	1	1	1
PSOVI69g00400	---NA---	0	2.83231	0.0232305	0.0067322	0	1	0	2	3	3
PSOVI69g00440	Pancreas transcription factor 1 subunit alpha	0	1.48107	0.0025676	0.00053182	4	5	5	12	11	11
PSOVI69g00560	---NA---	0	-1.00041	8.63553e-05	1.18876e-05	49	51	50	20	22	22
PSOVI69g00590	neuronal acetylcholine receptor subunit alpha-7-like	0	-1.74402	0.000650727	0.000113195	12	13	15	3	4	3
PSOVI69g00610	neuronal acetylcholine receptor subunit alpha-7-like	0	-1.68026	0.000672021	0.000117569	15	11	16	3	4	4
PSOVI69g00640	---NA---	0	1.31438	0.0197084	0.00554204	4	4	4	9	8	9
PSOVI69g00760	tachykinin-like peptides receptor 86C	0	-1.7784	5.36659e-05	7.09427e-06	16	16	21	6	4	3
PSOVI69g00770	---NA---	0	-1.04978	0.000211328	3.18838e-05	27	35	40	12	14	16
PSOVI69g00940	---NA---	0	-1.8957	7.40149e-24	1.37995e-25	103	91	94	23	23	20
PSOVI69g01020	---NA---	0	-2.51884	2.2579e-08	1.63074e-09	23	18	21	3	4	2
PSOVI72g00170	COMM domain-containing protein	0	2.06146	2.03256e-15	6.71448e-17	12	12	11	41	40	45
PSOVI72g00500	solute carrier family 35 member G1-like	0	1.33038	1.67609e-06	1.62314e-07	14	14	15	31	33	29
PSOVI72g00630	---NA---	0	2.33629	5.97779e-65	2.92154e-67	86	81	105	361	415	400
PSOVI72g00640	---NA---	0	-1.07395	1.56731e-16	4.63852e-18	854	760	777	323	323	325
PSOVI72g00740	cyclin-dependent kinase 5 activator 1-like	0	-1.66867	7.63078e-15	2.64512e-16	75	72	73	21	18	20
PSOVI72g00830	ankyrin repeat-containing protein kinase A	0	-1.82044	1.34497e-11	6.54897e-13	46	44	43	12	10	10
PSOVI73g00030	pancreatic triacylglycerol lipase-like	0	-1.89734	3.00452e-07	2.57787e-08	22	26	27	5	6	6
PSOVI73g00070	AF373221_1group 14 allergen protein	0	2.13975	8.57182e-05	1.17922e-05	3	3	3	10	15	10
PSOVI73g00080	hypothetical protein BLA29_001311, partial	0	1.83382	0.034669	0.0106527	1	1	2	5	2	6
PSOVI73g00140	---NA---	0	3.14339	0.00653548	0.0015515	1	0	0	4	4	2
PSOVI73g00170	---NA---	0	1.7496	0.0148486	0.00397656	2	2	2	7	5	6
PSOVI73g00280	---NA---	0	-1.08031	0.0382083	0.01192	11	12	12	4	4	6
PSOVI73g00330	---NA---	0	1.16716	3.53032e-06	3.64566e-07	20	19	17	34	38	36
PSOVI73g00360	lysosomal acid phosphatase	0	1.84747	1.58101e-05	1.89023e-06	5	5	5	17	14	16
PSOVI73g00390	hypothetical protein BLA29_003204	0	2.34989	0.0255518	0.00753211	1	0	1	3	4	3
PSOVI73g00400	Saccharopine dehydrogenase-like oxidoreductase	0	1.0933	2.12969e-18	5.53191e-20	97	95	91	173	175	169
PSOVI73g00460	hypothetical protein BLA29_002565	0	1.98397	0.000590551	0.000101819	3	3	2	9	9	10
PSOVI73g00470	hypothetical protein QR98_0101780, partial	0	-1.87178	2.42297e-11	1.21708e-12	46	40	39	10	9	10
PSOVI73g00490	calpain-D-like isoform X2	0	1.38011	1.28157e-05	1.49287e-06	12	10	11	24	23	27
PSOVI73g00540	hypothetical protein BLA29_007430	0	1.57421	0.0152323	0.00409309	2	3	3	7	9	5
PSOVI73g00560	elongation of very long chain fatty acids protein 5	0	1.45208	0.00161913	0.000314037	5	5	6	14	14	10
PSOVI73g00570	Group 14 mite allergen-like protein (Apolipophorin-like)	0	1.98135	3.22015e-70	1.45721e-72	413	388	390	1348	1327	1348
PSOVI76g00020	---NA---	0	-2.29041	0.000361273	5.91813e-05	8	10	12	1	1	3
PSOVI77g00060	ZAG-1	0	-1.08061	6.43585e-07	5.85395e-08	53	54	59	22	23	22
PSOVI77g00090	---NA---	0	2.08245	0.000219276	3.32168e-05	2	2	4	12	7	11
PSOVI77g00120	C-1-tetrahydrofolate synthase, cytoplasmic	0	1.71609	1.52989e-56	9.55405e-59	163	161	165	449	464	462
PSOVI77g00230	neuroligin-4, X-linked-like	0	-1.59608	0.00788516	0.001934	10	10	9	3	3	2
PSOVI77g00240	signal-induced proliferation-associated 1-like protein 2	0	-1.14506	4.31881e-13	1.7355e-14	154	144	147	61	54	57
PSOVI77g00270	---NA---	0	4.19079	3.98258e-06	4.17312e-07	1	0	0	7	7	7
PSOVI77g00320	m7GpppX diphosphatase	0	3.39346	7.39015e-152	7.35738e-155	48	45	45	399	411	433
PSOVI77g00360	---NA---	0	-1.02153	1.98453e-05	2.42117e-06	68	49	59	24	26	24
PSOVI77g00370	Sodium-dependent glucose transporter 1	0	1.87828	0.00157252	0.000304142	3	2	3	9	8	9
PSOVI77g00380	Sodium-dependent glucose transporter 1	0	1.08658	1.41653e-07	1.14871e-08	25	28	31	47	54	52
PSOVI77g00390	S-methyl-5'-thioadenosine phosphorylase-like	0	1.08208	0.000591188	0.000102034	14	12	13	23	24	24
PSOVI77g00410	4-coumarate--CoA ligase-like	0	1.2021	4.79159e-12	2.21604e-13	37	36	36	71	72	72
PSOVI80g00130	---NA---	0	-1.36753	2.01965e-17	5.61166e-19	168	143	148	59	42	51
PSOVI80g00150	hypothetical protein BLA29_007051, partial	0	1.05482	0.0114411	0.00296353	6	9	9	15	15	13
PSOVI80g00160	PAX-interacting protein 1-like isoform X2	0	3.39915	0.00179351	0.000353378	0	1	0	4	5	3
PSOVI80g00210	hypothetical protein BLA29_003727, partial	0	-1.36386	3.69205e-07	3.20786e-08	53	48	53	16	17	18
PSOVI80g00230	Lysosomal acid phosphatase	0	1.97879	6.15096e-08	4.7041e-09	7	5	7	23	21	21
PSOVI80g00250	serine/threonine-protein kinase ULK1-like isoform X3	0	2.75495	9.08893e-09	6.15306e-10	3	3	2	18	13	17
PSOVI80g00260	serine/threonine-protein kinase unc-51-like	0	1.88388	2.25834e-07	1.89064e-08	7	6	7	24	19	21
PSOVI80g00270	serine/threonine-protein kinase unc-51 isoform X1	0	1.53123	5.23684e-05	6.90093e-06	6	7	9	23	20	12
PSOVI80g00330	---NA---	0	4.90281	0.00102467	0.000189373	0	0	0	3	2	4
PSOVI81g00150	---NA---	0	-1.01394	3.28125e-08	2.41736e-09	76	80	78	34	33	32
PSOVI81g00170	nephrin-like isoform X1	0	1.5628	0.00112223	0.000208723	4	5	5	11	12	13
PSOVI81g00180	nephrin-like isoform X1	0	4.3808	4.85676e-07	4.32972e-08	0	0	1	9	8	7
PSOVI81g00250	hypothetical protein QR98_0020760	0	-1.03856	0.00293159	0.000620599	25	21	24	10	10	9
PSOVI81g00300	hypothetical protein BLA29_005897	0	-1.73297	1.34366e-05	1.57241e-06	22	21	20	6	4	6
PSOVI81g00310	probable RNA-binding protein 46	0	-1.51205	2.86732e-07	2.43939e-08	35	34	35	11	10	10
PSOVI81g00330	---NA---	0	-2.19455	0.0358263	0.0110861	4	4	4	1	0	1
PSOVI81g00340	ecdysone-induced protein 78C-like	0	-1.62459	0.000684889	0.000120006	16	14	14	4	5	3
PSOVI83g00080	sodium/potassium/calcium exchanger 3-like	0	1.36111	1.72825e-07	1.42495e-08	16	16	16	36	36	34
PSOVI83g00210	---NA---	0	2.21981	4.50125e-06	4.75831e-07	4	3	3	16	14	11
PSOVI83g00220	---NA---	0	1.77867	4.49352e-06	4.74607e-07	1099	1165	1130	3171	3587	3208
PSOVI83g00230	---NA---	0	2.23106	2.23652e-26	3.73472e-28	16	17	16	69	64	65
PSOVI83g00240	protein slit isoform X1	0	2.07286	3.06799e-07	2.63788e-08	5	4	6	19	20	16
PSOVI83g00250	slit homolog 2 protein isoform X3	0	2.21665	0.000451174	7.57469e-05	0	2	4	7	8	10
PSOVI83g00290	ceramide synthase 1-like	0	-1.49431	0.0159467	0.00432114	10	8	9	3	3	2
[truncated: 19 more rows]

## Sheet: EdgeR P vs L
Gene	Name	log2 (FC) Larvae	log2 (FC) Protonymph	FDR	P value	L1 - TPM	L2 - TPM	L3 - TPM	P1 - TPM	P2 - TPM	P3 - TPM
PSOVI05g00980	Cuticle protein 16.8	0	-1.37055	7.4448e-12	4.42821e-14	1434	1410	1834	549	523	531
PSOVI05g01000	cuticle protein, putative	0	1.99918	8.7998e-46	1.18206e-48	106	107	133	395	417	403
PSOVI05g01300	transcription factor Sp9-like isoform X3	0	-1.27715	2.83875e-10	2.18385e-12	47	51	114	23	26	27
PSOVI05g01370	Retrovirus-related Pol polyprotein from transposon TNT 1-94	0	-2.40969	0.0387377	0.00347093	1	0	13	0	0	2
PSOVI05g02470	secreted salivary gland peptide, putative	0	1.04032	3.18655e-09	2.91285e-11	293	251	146	433	391	398
PSOVI05g02670	advillin-like isoform X2	0	1.20958	3.72541e-21	1.1801e-23	195	175	118	346	314	319
PSOVI05g03870	titin-like isoform X1	0	1.06418	2.09878e-15	9.68754e-18	131	114	105	222	207	209
PSOVI05g04110	---NA---	0	-1.85445	0.0148861	0.000978124	9	7	10	2	2	2
PSOVI05g04580	protein pangolin, isoforms A/H/I/S isoform X3	0	-1.01927	2.85387e-05	5.42537e-07	50	48	56	21	23	22
PSOVI05g05330	---NA---	0	1.88404	4.00473e-20	1.34107e-22	560	611	665	1978	1852	2144
PSOVI05g05560	hypothetical protein QR98_0003960	0	-1.07277	0.021029	0.0015333	19	19	18	9	7	7
PSOVI05g05740	gag-pol protein	0	-4.53322	5.54833e-30	1.25539e-32	7	4	131	0	0	5
PSOVI05g05790	DFP2-like protein	0	2.16639	0.0448568	0.0042019	0	3	0	5	3	5
PSOVI05g05800	DFP2-like protein	0	2.0016	0.00187018	7.37984e-05	2	0	6	11	8	10
PSOVI06g00270	---NA---	0	2.92277	0.039158	0.00352631	0	1	0	4	3	2
PSOVI06g00320	filamin-A isoform X4	0	1.14495	1.77422e-21	5.45962e-24	235	227	226	436	447	447
PSOVI06g00920	Serine protease 57	0	-1.01306	0.000933735	3.16062e-05	38	35	34	15	17	14
PSOVI06g01610	carboxypeptidase B	0	-1.3907	1.94114e-05	3.51369e-07	33	29	35	11	9	12
PSOVI06g01680	plexin-B-like	0	-1.04117	1.90948e-05	3.42183e-07	54	48	52	21	22	22
PSOVI06g01760	Cuticle protein 14 isoform a	0	2.35863	4.00881e-19	1.415e-21	7	10	14	48	48	44
PSOVI06g01790	cuticle protein 16.8-like	0	1.52583	3.29714e-07	4.05839e-09	12	12	14	29	34	33
PSOVI08g01510	---NA---	0	-1.02978	0.0358097	0.00312815	16	17	19	9	8	5
PSOVI08g01630	protocadherin-like wing polarity protein stan	0	-1.06533	8.91704e-09	8.8775e-11	66	70	107	32	36	33
PSOVI08g01640	---NA---	0	-1.45226	1.51311e-06	2.10896e-08	191	192	325	65	90	76
PSOVI09g00420	tight junction protein ZO-2 isoform X2	0	-1.0378	0.00021115	5.40823e-06	37	38	48	18	17	17
PSOVI09g00710	Polysaccharide deacetylase-like protein	0	1.45216	0.0110842	0.000666113	4	6	4	10	13	11
PSOVI09g00740	---NA---	0	2.45859	0.0108562	0.000647271	1	2	0	6	0	10
PSOVI09g00990	methyltransferase-like protein 10	0	1.04139	0.0273284	0.00220228	11	11	4	19	13	15
PSOVI09g02010	protein ovo isoform X1	0	-1.00081	1.35124e-12	7.46003e-15	173	166	190	76	77	78
PSOVI14g00070	calcium/calmodulin-dependent 3',5'-cyclic nucleotide phosphodiesterase 1C-like	0	-1.05851	3.94049e-07	4.99292e-09	213	212	282	105	104	91
PSOVI14g01080	frizzled-5-like	0	-1.0069	1.24935e-07	1.42473e-09	90	94	128	41	47	48
PSOVI14g01130	28S ribosomal protein S15, mitochondrial-like	0	1.99731	0.0411232	0.00377028	2	1	1	3	7	5
PSOVI14g01290	---NA---	0	1.32902	0.0366743	0.00325286	5	5	3	13	9	7
PSOVI14g02500	uncharacterized mitochondrial protein AtMg00810-like	0	-1.02142	0.00810712	0.000440246	19	23	33	12	11	9
PSOVI14g04020	hypothetical protein BLA29_003026	0	2.55359	0.0273284	0.00220378	1	0	1	6	3	3
PSOVI14g06350	integrase core domain protein	0	1.46628	0.000408989	1.21042e-05	9	14	0	12	22	22
PSOVI14g06730	Retrovirus-related Pol polyprotein from transposon TNT 1-94	0	-4.89422	0.00249491	0.000105451	12	0	0	0	0	0
PSOVI14g08250	m-phase phosphoprotein 8-like isoform x1	0	1.24747	0.00829595	0.000455004	8	7	7	15	15	16
PSOVI14g08830	---NA---	0	1.04753	0.0470718	0.00447329	8	10	4	17	12	11
PSOVI14g08980	---NA---	0	-1.85445	0.0148861	0.000978124	9	7	10	2	2	2
PSOVI14g09680	jerky protein homolog	0	2.27049	0.0279519	0.00226418	1	2	0	3	5	6
PSOVI14g10200	---NA---	0	3.32373	0.00741439	0.000396026	0	0	1	2	4	6
PSOVI17g00090	---NA---	0	-5.10967	0.000843588	2.80941e-05	0	7	7	0	0	0
PSOVI17g00430	---NA---	0	2.18507	1.18962e-15	5.16806e-18	19	19	3	53	54	56
PSOVI17g02010	transcription factor Sox-11-like	0	-1.09476	0.000530154	1.64538e-05	33	31	37	13	14	14
PSOVI17g02220	DFP2-like protein	0	2.70142	0.00222934	9.24099e-05	1	1	1	8	4	7
PSOVI17g02230	DFP2-like protein	0	2.55359	0.0273284	0.00220378	1	0	1	5	3	4
PSOVI17g03320	Neuronal PAS domain-containing protein 4	0	-1.85445	0.0148861	0.000978122	6	12	8	1	4	1
PSOVI17g04200	hypothetical protein BLA29_007527	0	-1.21902	1.26209e-05	2.18173e-07	28	33	65	14	17	16
PSOVI17g04570	hypothetical protein QR98_0086570, partial	0	1.75607	1.96986e-13	1.01622e-15	10	16	25	40	55	56
PSOVI17g04640	Retrovirus-related Pol polyprotein from transposon TNT 1-94	0	1.04975	8.36433e-14	4.08792e-16	65	65	55	105	112	117
PSOVI17g04920	hypothetical protein QR98_0031310	0	2.13498	3.59503e-44	5.85669e-47	59	62	74	255	259	237
PSOVI17g04950	---NA---	0	2.24984	1.31268e-54	7.12832e-58	110	98	82	438	366	398
PSOVI17g04960	---NA---	0	3.1047	2.02637e-33	3.66797e-36	20	22	35	189	199	198
PSOVI17g07080	cuticle protein 14-like	0	1.48907	0.0164464	0.00109851	2	5	5	10	9	11
PSOVI17g08600	homeobox protein HMX3-like	0	-1.30984	0.00896484	0.000507918	21	14	14	5	6	6
PSOVI17g09130	---NA---	0	-1.79838	0.0393038	0.00354656	9	3	9	0	5	0
PSOVI20g00650	serine proteinase stubble-like isoform X1	0	-1.89446	7.16673e-18	2.59453e-20	70	63	73	16	16	16
PSOVI20g01920	hypothetical protein QR98_0003790	0	1.06487	0.00479982	0.000228501	13	15	8	24	19	23
PSOVI20g02060	hypothetical protein BLA29_010816	0	1.24592	3.12466e-05	6.02365e-07	194	173	64	316	279	276
PSOVI20g02200	---NA---	0	-1.43422	1.07346e-13	5.44063e-16	72	80	132	23	34	35
PSOVI20g02280	2-oxoglutarate and iron-dependent oxygenase domain-containing protein 1-like protein	0	1.03414	4.43712e-06	6.82696e-08	31	33	21	52	52	48
PSOVI20g03100	hypothetical protein QR98_0080950	0	-2.29263	0.000105291	2.4586e-06	16	13	12	2	3	2
PSOVI20g03480	DFP2-like protein	0	-1.09202	4.59193e-05	9.10157e-07	39	44	52	14	23	18
PSOVI22g00480	---NA---	0	1.53953	5.98164e-05	1.25599e-06	10	8	7	24	20	20
PSOVI22g00570	Cuticle protein 6	0	1.83446	0.00218743	8.90891e-05	3	3	4	10	12	10
PSOVI22g00580	Cuticle protein 6	0	6.12371	5.61278e-08	6.29908e-10	0	0	0	8	8	9
PSOVI22g00590	secreted salivary gland peptide, putative	0	3.68781	1.95553e-08	2.07075e-10	1	1	1	12	12	14
PSOVI22g00670	hypothetical protein BLA29_003407	0	1.77341	5.8056e-11	4.0459e-13	67	75	125	270	275	270
PSOVI22g00940	lipoma HMGIC fusion partner-like	0	-1.35941	0.0262249	0.00208394	11	9	16	4	4	4
PSOVI22g01400	hypothetical protein BLA29_010865, partial	0	1.77287	1.48617e-49	1.34507e-52	178	172	124	481	461	466
PSOVI22g03100	hypothetical protein BLA29_011558	0	1.00885	0.00279408	0.000120624	17	22	20	39	29	36
PSOVI22g05210	---NA---	0	1.62845	0.0196877	0.00140043	3	3	3	7	9	9
PSOVI22g05290	putative polyprotein	0	-1.93916	0.00377718	0.000174005	15	11	6	0	3	4
PSOVI22g06240	Troponin I	0	1.11136	5.95562e-16	2.47949e-18	106	105	73	184	171	179
PSOVI22g06270	hypothetical protein BLA29_000442	0	-2.25384	0.0221456	0.00163752	7	6	5	1	1	1
PSOVI22g06650	Caveolin-1	0	-1.2048	6.04383e-11	4.26662e-13	101	97	101	41	38	34
PSOVI22g07850	---NA---	0	-1.25024	0.0154195	0.00101876	14	17	16	5	6	6
PSOVI22g08500	filamin-A-like	0	1.52356	4.71371e-25	1.15187e-27	375	346	216	816	756	754
PSOVI26g00960	cytochrome P450, putative	0	-1.02627	1.33142e-09	1.13272e-11	128	122	157	61	57	57
PSOVI26g01040	hypothetical protein QR98_0031090	0	5.49145	3.88889e-05	7.56731e-07	0	0	0	6	5	5
PSOVI26g01870	hypothetical protein BLA29_012761	0	1.33356	0.000147575	3.53944e-06	9	17	7	22	24	27
PSOVI26g01880	---NA---	0	1.31867	0.00660469	0.0003392	8	6	6	18	14	12
PSOVI26g01890	---NA---	0	1.07639	0.0174283	0.00118302	5	8	14	15	17	18
PSOVI26g02350	Krueppel-like factor 5	0	-1.08036	0.0025788	0.000109697	20	26	37	11	13	10
PSOVI26g02360	---NA---	0	-1.36343	0.0140407	0.000905232	10	12	20	4	6	4
PSOVI26g02370	Krueppel-like factor 5	0	-1.0612	1.05292e-08	1.06731e-10	58	67	115	31	31	38
PSOVI26g02530	Adenosine kinase 2	0	1.19849	2.0096e-15	9.09405e-18	104	100	57	184	172	164
PSOVI26g02640	DFP2-like protein	0	5.51597	1.95558e-27	4.60178e-30	1	0	1	29	29	38
PSOVI26g02670	DFP2-like protein	0	4.40217	2.59563e-20	8.45713e-23	1	2	1	26	28	27
PSOVI26g02700	Blo t 5 allergen	0	1.10619	4.84491e-06	7.62978e-08	51	50	16	79	67	72
PSOVI26g03010	SHH isoform 4	0	-1.26408	0.00269208	0.00011549	16	16	32	8	7	8
PSOVI26g03070	---NA---	0	-5.53925	5.24087e-05	1.06724e-06	2	7	10	0	0	0
PSOVI26g03660	---NA---	0	1.87946	0.0365182	0.00322248	2	2	1	7	5	5
PSOVI26g03670	hypothetical protein BLA29_014306	0	3.24747	7.4448e-12	4.44707e-14	2	3	2	16	23	22
PSOVI26g03800	secreted salivary gland peptide, putative	0	2.92277	0.039158	0.00352632	1	0	0	3	3	3
PSOVI26g03970	catalase	0	-1.52435	0.00314031	0.000140624	17	7	23	6	8	0
PSOVI280g00410	lachesin-like isoform X1	0	-1.36828	0.00365434	0.000168016	12	21	21	5	5	8
PSOVI280g00440	troponin I-like	0	1.0446	3.82092e-09	3.52732e-11	1102	1052	626	1732	1589	1616
PSOVI280g02550	Retrovirus-related Pol polyprotein from transposon TNT 1-94	0	-1.35929	0.0264209	0.00210191	29	0	7	0	0	12
PSOVI280g03110	---NA---	0	1.25222	0.012605	0.000781468	10	7	3	4	12	26
PSOVI280g03140	---NA---	0	1.96025	0.0240222	0.00183933	0	2	3	6	6	6
PSOVI280g04280	---NA---	0	1.6671	6.76108e-07	9.05638e-09	10	19	0	25	32	24
PSOVI280g05130	synaptic functional regulator FMR1-like isoform X2	0	1.4674	0.00239905	0.000100313	7	6	5	17	14	13
PSOVI280g05920	---NA---	0	2.45859	0.0108562	0.000647271	1	2	0	6	0	10
PSOVI280g05990	DFP2-like protein	0	2.76612	7.34685e-15	3.52415e-17	3	6	6	24	30	37
PSOVI280g06000	DFP2-like protein	0	4.71349	1.84756e-44	2.67545e-47	3	2	3	58	71	63
PSOVI280g06010	DFP2-like protein	0	2.66811	2.92148e-10	2.27394e-12	3	4	6	21	27	26
PSOVI280g06030	DFP2-like protein	0	2.46267	3.645e-62	1.64947e-65	27	33	29	145	142	142
PSOVI280g06040	DFP2-like protein	0	7.05148	1.46445e-198	1.32541e-202	3	3	3	312	379	396
PSOVI280g06600	hypothetical protein BLA29_005460	0	1.6719	0.023282	0.00175527	4	3	1	8	8	7
PSOVI283g00890	---NA---	0	1.06628	0.0256641	0.00200918	9	12	4	18	12	16
PSOVI283g01100	---NA---	0	-2.98042	0.0018489	7.19546e-05	8	11	2	2	0	0
PSOVI283g01110	serine protease 33-like	0	-1.40485	9.73056e-06	1.63805e-07	27	35	39	10	12	11
PSOVI283g01120	serine protease 33-like	0	-1.09567	5.15223e-09	4.98949e-11	73	79	84	26	34	36
PSOVI283g01160	transmembrane protease serine 3-like	0	-1.57142	2.46215e-07	2.94147e-09	34	36	40	11	10	11
PSOVI283g01190	hypothetical protein QR98_0036040	0	-1.95462	0.0365867	0.00323425	4	7	8	0	2	2
PSOVI283g01300	---NA---	0	-5.53925	5.24087e-05	1.06724e-06	2	7	10	0	0	0
PSOVI283g01620	DFP2-like protein	0	3.59024	1.52932e-05	2.67137e-07	1	1	0	11	6	8
PSOVI283g01660	DFP2-like protein	0	2.00065	5.00815e-31	1.04251e-33	399	446	515	1548	1653	1606
PSOVI283g01710	DFP2-like protein	0	2.69959	8.38583e-14	4.17432e-16	185	255	436	1469	1897	1768
PSOVI283g01790	DFP2-like protein	0	5.83861	1.31245e-49	1.06906e-52	0	2	1	50	58	62
PSOVI283g01800	DFP2-like protein	0	4.18722	2.55099e-09	2.26262e-11	1	0	1	13	13	12
PSOVI283g01810	DFP2-like protein	0	4.80748	4.898e-22	1.46288e-24	1	1	1	29	29	25
PSOVI283g01940	DFP2-like protein	0	2.02818	3.12237e-09	2.82593e-11	1514	2025	3072	6762	8943	8506
PSOVI283g02020	gag-pol protein	0	-5.98359	8.5389e-07	1.1515e-08	0	0	26	0	0	0
PSOVI283g02080	Cellular nucleic acid-binding protein	0	-1.00814	0.0109218	0.000654935	24	22	26	9	7	15
PSOVI283g02120	DNA damage-regulated autophagy modulator protein 2-like	0	1.32293	2.50118e-08	2.67294e-10	27	24	13	55	43	42
PSOVI283g02310	---NA---	0	2.27049	0.0279519	0.00226418	2	1	0	5	4	5
PSOVI283g02320	DFP2-like protein	0	3.27079	4.01112e-12	2.28709e-14	2	2	3	18	21	23
PSOVI283g02330	DFP2-like protein	0	2.39304	0.000305942	8.63915e-06	1	2	3	9	9	11
PSOVI283g03180	hypothetical protein QR98_0029040	0	1.27194	0.00390879	0.000180422	6	10	8	18	18	15
PSOVI283g03330	DFP2-like protein	0	2.74658	4.2345e-07	5.44211e-09	1	3	3	15	13	15
PSOVI283g03710	myosin heavy chain, muscle-like	0	1.04952	2.18984e-17	8.32413e-20	179	153	133	289	268	281
PSOVI283g03850	hypothetical protein QR98_0020920	0	-2.25626	0.00195477	7.87287e-05	10	9	10	1	2	2
PSOVI283g04510	cuticle protein 10.9-like	0	2.27166	4.80849e-54	3.04638e-57	77	67	93	371	316	318
PSOVI283g04580	---NA---	0	2.05622	8.08865e-05	1.78625e-06	6	4	1	14	15	12
PSOVI283g06300	DFP2-like protein	0	1.22363	0.0465389	0.00440159	4	5	6	10	10	11
PSOVI283g06750	DFP2-like protein	0	2.6658	0.0168292	0.00112865	0	1	1	3	5	5
PSOVI283g06900	cuticle protein 10.9-like	0	1.52686	1.01281e-22	2.84163e-25	112	121	154	304	339	339
PSOVI283g06910	cuticle protein, putative	0	1.35684	9.17298e-23	2.49063e-25	1224	1159	1176	2740	2565	2683
PSOVI283g07870	---NA---	0	-1.0545	5.85239e-05	1.21582e-06	43	40	58	19	19	21
PSOVI283g07980	DFP2-like protein	0	2.32898	6.65946e-12	3.85741e-14	7	5	8	27	31	31
PSOVI284g00070	toll-like receptor 6	0	-1.02032	7.09392e-06	1.18136e-07	56	58	88	26	30	31
PSOVI284g00490	acetylcholinesterase 3	0	-1.86188	0.000369723	1.07748e-05	0	0	47	0	5	6
PSOVI284g01290	vacuolar protein sorting-associated protein 13c	0	4.83249	0.00222934	9.21736e-05	0	0	0	0	0	10
PSOVI284g01430	neurogenic locus Notch protein	0	-1.21062	0.0066354	0.000342309	15	17	27	6	8	8
PSOVI284g01700	calcium-activated potassium channel slowpoke-like	0	-1.04366	1.22122e-05	2.10002e-07	60	49	50	17	28	22
PSOVI284g02130	hypothetical protein BLA29_004325	0	1.24189	3.77733e-19	1.29911e-21	105	91	73	194	182	178
PSOVI284g03560	hypothetical protein BLA29_000971, partial	0	-1.06326	0.000212111	5.50503e-06	37	38	43	17	15	17
PSOVI284g04120	Retrovirus-related Pol polyprotein from transposon TNT 1-94	0	-3.4758	0.00241568	0.000101604	5	4	8	0	0	1
PSOVI284g04570	---NA---	0	-1.95991	9.07824e-08	1.02704e-09	12	23	51	3	8	8
PSOVI284g05080	---NA---	0	-1.38273	2.23756e-11	1.47834e-13	84	79	114	38	21	34
PSOVI284g05090	calcium-activated chloride channel regulator 1-like protein	0	-1.18146	0.0176479	0.00120113	15	16	19	6	6	7
PSOVI284g05710	thioredoxin-like protein 1	0	1.17701	7.80311e-05	1.70201e-06	19	17	12	32	32	31
PSOVI284g05760	structural constituent of cuticle-like protein	0	1.00811	0.000135276	3.21999e-06	22	26	18	31	40	45
PSOVI284g06330	cubilin-like isoform X2	0	-1.05415	1.17905e-05	2.01684e-07	371	379	561	186	192	184
PSOVI286g01240	chitin binding peritrophin-A, putative	0	1.05001	0.000183736	4.57302e-06	24	20	14	36	33	36
PSOVI286g01260	hypothetical protein QR98_0065840, partial	0	6.38727	3.11548e-31	6.20332e-34	1	0	0	37	34	32
PSOVI286g01390	hypothetical protein QR98_0075800	0	3.12434	0.00106655	3.68741e-05	0	2	0	5	7	6
PSOVI286g01670	---NA---	0	1.27115	1.5112e-08	1.5592e-10	35	29	10	58	44	54
PSOVI286g01750	POU domain, class 6, transcription factor 1-like	0	-1.06983	5.98164e-05	1.25545e-06	47	41	45	20	17	18
PSOVI286g01920	hypothetical protein BLA29_000192	0	6.85922	2.4678e-44	3.79696e-47	0	0	1	47	47	49
PSOVI286g02080	---NA---	0	2.03373	1.61832e-23	4.1011e-26	15	20	23	66	73	69
PSOVI286g02090	---NA---	0	2.11695	8.93242e-05	2.02109e-06	3	4	3	15	10	14
PSOVI286g02660	DFP2-like protein	0	1.63066	5.61713e-07	7.4224e-09	23536	26950	39409	76565	85777	86475
PSOVI286g03130	Transposable element Tcb2 transposase	0	1.57041	0.0281962	0.00228908	3	3	3	8	8	8
PSOVI286g03370	gamma-aminobutyric acid receptor subunit beta-like	0	-6.85862	1.66152e-12	9.32341e-15	0	0	48	0	0	0
PSOVI287g00060	RSN1 TM domain containing protein	0	-6.08862	2.62175e-07	3.15588e-09	0	0	28	0	0	0
PSOVI288g00620	DFP2-like protein	0	1.12475	1.03982e-05	1.75985e-07	22	20	22	45	38	39
PSOVI288g01490	NGFI-A-binding protein 1-like isoform X3	0	-1.25759	0.0311839	0.00262759	8	11	20	3	4	7
PSOVI288g01640	---NA---	0	1.09244	0.000207815	5.30399e-06	16	22	14	36	24	37
PSOVI288g01850	ATP-dependent RNA helicase-like protein	0	1.51332	0.00955456	0.000554301	6	4	3	10	11	12
PSOVI288g02020	sushi, von Willebrand factor type A, EGF and pentraxin domain-containing protein 1-like	0	-1.16775	6.80892e-05	1.45434e-06	37	36	41	14	14	16
PSOVI288g02270	secreted protein, putative	0	1.78874	0.00186863	7.35163e-05	4	3	4	11	10	13
PSOVI291g01250	hypothetical protein BLA29_013046	0	1.26914	0.00312354	0.000139088	8	8	9	16	20	17
PSOVI291g01600	Retrovirus-related Pol polyprotein from transposon TNT 1-94	0	1.40956	0.0157346	0.00104242	6	5	3	12	10	11
PSOVI291g01800	---NA---	0	-2.56422	9.80814e-05	2.2725e-06	5	13	18	1	3	1
PSOVI292g00500	Cellular nucleic acid-binding protein	0	-1.55399	0.0022217	9.08866e-05	12	20	16	8	5	1
PSOVI292g00830	paramyosin-like isoform X1	0	1.00115	2.64321e-09	2.36834e-11	133	125	143	244	229	231
PSOVI292g01950	T-box transcription factor TBX20-like	0	-1.14947	0.00144065	5.30676e-05	26	26	30	11	11	10
PSOVI292g02490	hypothetical protein BLA29_003043	0	2.02396	0.000653378	2.10519e-05	3	3	3	10	10	13
PSOVI292g02780	---NA---	0	-1.2092	1.85846e-08	1.95114e-10	46	58	85	24	21	26
PSOVI292g02840	glutamate receptor, ionotropic kainate 2-like protein 1	0	1.10904	0.0403625	0.00367131	7	6	7	15	13	10
PSOVI292g02920	stress-induced-phosphoprotein 1-like	0	1.64413	0.0112668	0.000680146	4	4	2	10	9	9
PSOVI294g00080	transmembrane protein 98-like	0	-1.34768	0.00173874	6.6566e-05	24	15	23	7	7	7
PSOVI294g01050	---NA---	0	5.75134	1.6383e-46	1.92758e-49	1	1	1	48	55	57
PSOVI294g01730	---NA---	0	5.34461	5.56722e-44	9.57346e-47	1	1	2	51	43	62
PSOVI294g02030	argonaute-2-like protein	0	1.42408	0.0190741	0.00134653	5	4	4	11	10	10
PSOVI294g02120	myosin regulatory light chain 2-like	0	1.07889	2.16202e-10	1.60454e-12	1751	1606	1009	2788	2532	2624
PSOVI295g00560	cuticle protein 10.9-like	0	1.06094	0.0176901	0.0012072	3400	4876	7323	7850	10748	10650
PSOVI295g01090	disintegrin and metalloproteinase domain-containing protein 10-like	0	-1.21828	0.0022185	9.05553e-05	23	20	27	7	11	8
PSOVI295g01100	disintegrin and metalloproteinase domain-containing protein 10-like	0	-1.28321	4.50237e-09	4.19716e-11	49	51	85	20	23	23
PSOVI295g01110	---NA---	0	-1.34725	1.71478e-08	1.78477e-10	271	260	433	112	111	115
PSOVI298g00400	---NA---	0	1.4744	8.52214e-05	1.89741e-06	9	9	9	18	23	25
PSOVI298g01360	Cuticle protein 10.9	0	1.78474	1.58726e-22	4.59701e-25	27	27	25	77	80	81
PSOVI298g01470	neuroligin-4, X-linked-like isoform X1	0	-1.92718	0.0197601	0.00141284	6	10	7	1	1	3
PSOVI300g00030	secreted salivary gland peptide, putative	0	-6.52349	6.68992e-10	5.4493e-12	15	15	8	0	0	0
PSOVI301g00020	secreted salivary gland peptide, putative	0	3.96106	1.05692e-10	7.65258e-13	1	1	1	15	17	14
PSOVI301g00290	tudor domain-containing protein 1	0	1.5119	0.0197041	0.00140706	5	4	2	9	10	9
PSOVI301g00610	---NA---	0	1.07704	3.93054e-13	2.09885e-15	115	129	123	206	236	235
PSOVI301g00770	---NA---	0	2.69123	4.67968e-49	4.65893e-52	637	617	356	3273	2841	2841
PSOVI301g01990	---NA---	0	-1.00639	2.86132e-08	3.1076e-10	79	81	94	34	37	39
PSOVI301g02010	---NA---	0	-4.7731	0.0043755	0.000205133	11	0	0	0	0	0
PSOVI301g02340	hypothetical protein BLA29_000723	0	-1.10608	6.67137e-06	1.09288e-07	251	286	411	118	135	139
PSOVI301g02410	voltage-dependent calcium channel type A subunit alpha-1-like	0	-1.48734	7.01624e-05	1.51133e-06	28	27	23	7	7	10
PSOVI302g00450	protein argonaute-2-like	0	2.15315	5.61654e-05	1.15391e-06	3	3	4	14	13	13
PSOVI303g00010	solute carrier family 13 member 5-like isoform X1	0	3.06916	0.0228208	0.00170604	0	0	1	10	0	0
PSOVI33g00250	early nodulin-75-like	0	1.13883	0.000531759	1.65558e-05	11	14	17	28	25	28
PSOVI33g00570	---NA---	0	-1.0003	0.021029	0.00153102	251	303	618	162	186	183
PSOVI34g00040	---NA---	0	-1.21553	4.2464e-06	6.49508e-08	40	34	65	14	18	20
PSOVI34g00120	secreted protein, putative	0	2.95389	1.92996e-76	6.9869e-80	586	516	369	3637	3123	3103
PSOVI34g00580	protein dachsous	0	-1.07517	0.0497209	0.00479704	14	14	16	5	7	6
PSOVI35g00620	cuticle protein 14-like	0	2.01597	6.11546e-16	2.60138e-18	37	49	86	203	213	205
PSOVI35g01510	---NA---	0	1.15836	0.00896963	0.000509001	6	6	14	20	11	20
PSOVI36g00020	---NA---	0	4.33945	0.0160602	0.00106981	0	0	0	7	0	0
PSOVI36g00030	---NA---	0	2.02396	0.000653378	2.10518e-05	4	3	2	11	11	11
PSOVI36g00440	---NA---	0	-1.40182	2.83374e-07	3.44555e-09	32	26	73	13	17	13
PSOVI36g00620	leucine-rich repeat neuronal protein 1-like	0	-1.06707	0.000387368	1.13591e-05	26	26	59	13	17	16
PSOVI36g00820	---NA---	0	5.96927	8.84624e-23	2.32185e-25	1	0	0	30	26	21
PSOVI36g01070	mothers against decapentaplegic homolog 5 isoform X2	0	-1.07197	2.60401e-05	4.80784e-07	109	108	174	56	53	56
PSOVI36g01620	---NA---	0	2.34472	4.79726e-16	1.95381e-18	10	14	26	70	76	79
PSOVI36g01670	---NA---	0	1.34014	9.03269e-05	2.06013e-06	858	1227	1633	2458	2967	2993
PSOVI36g01790	---NA---	0	-5.53925	5.24087e-05	1.06724e-06	2	7	10	0	0	0
PSOVI36g01800	---NA---	0	4.68611	0.00440897	0.000207899	0	0	0	0	0	9
PSOVI36g02010	---NA---	0	-1.10882	0.0262249	0.00208218	18	16	16	7	7	6
PSOVI36g02440	secreted protein, putative	0	-1.07277	0.021029	0.00153327	11	14	31	8	7	8
PSOVI36g03150	protein disulfide-isomerase a6-like protein	0	1.1045	0.0138747	0.000888779	7	9	11	17	17	17
PSOVI36g03950	---NA---	0	-1.22265	8.08865e-05	1.78141e-06	28	26	51	11	13	15
PSOVI36g04330	muscle LIM protein 1-like	0	1.16803	1.6151e-16	6.43177e-19	849	859	837	1750	1663	1599
PSOVI36g04490	---NA---	0	-1.03288	1.85793e-06	2.64001e-08	47	57	82	24	31	24
PSOVI36g04840	---NA---	0	1.98461	0.000212111	5.50963e-06	4	0	7	10	15	14
PSOVI38g01030	sarcalumenin	0	1.34713	6.31024e-17	2.45579e-19	47	44	36	102	89	91
PSOVI38g01490	hypothetical protein BLA29_006441, partial	0	2.13105	3.42061e-51	2.47669e-54	46	47	46	185	177	170
PSOVI38g01500	hypothetical protein BLA29_011784, partial	0	1.96946	3.35409e-47	3.64278e-50	89	89	104	341	312	315
PSOVI41g00210	spectrin alpha chain	0	1.08326	0.000482023	1.47456e-05	18	18	12	30	30	29
PSOVI41g00730	---NA---	0	-2.22478	0.00835869	0.000459202	19	0	4	2	0	2
PSOVI41g00880	DFP2-like protein	0	4.25493	3.79758e-30	8.24888e-33	3	2	2	43	41	39
PSOVI41g00890	cuticle protein, putative	0	2.1612	1.37812e-32	2.61929e-35	208	209	274	895	915	923
PSOVI41g00900	Retrovirus-related Pol polyprotein from transposon TNT 1-94	0	1.01178	3.07994e-06	4.6273e-08	30	24	38	48	60	54
PSOVI41g00920	Cuticle protein 16.8	0	1.60455	4.63e-09	4.44185e-11	15	13	14	37	37	38
PSOVI43g00500	---NA---	0	1.33899	0.0452637	0.00424411	4	6	2	10	8	9
PSOVI43g01170	golgi-associated plant pathogenesis-related protein 1-like	0	-1.18147	2.0896e-13	1.0969e-15	91	96	146	43	41	44
PSOVI44g00340	---NA---	0	4.83249	0.00222934	9.2271e-05	0	0	0	5	2	3
PSOVI44g00650	---NA---	0	1.42491	0.0485619	0.0046511	4	5	1	7	9	8
PSOVI44g00670	nuclear receptor HR96	0	1.42482	0.0479966	0.00459158	3	3	4	8	6	10
PSOVI44g00800	---NA---	0	1.48139	0.00292729	0.000128317	7	6	4	13	15	14
PSOVI45g00370	hypothetical protein BLA29_009181	0	1.41142	4.5491e-07	5.92877e-09	42	62	20	101	93	91
PSOVI49g00590	Apolipoprotein D	0	-1.3446	1.36245e-17	5.0557e-20	121	107	105	39	38	37
PSOVI49g00940	DFP2-like protein	0	1.85334	8.7998e-46	1.19465e-48	1445	1474	1390	4618	4467	4546
PSOVI52g00390	hypothetical protein QR98_0106610	0	2.92277	0.039158	0.00352631	1	0	0	3	2	4
PSOVI58g00550	paired box protein Pax-6-like isoform X2	0	-1.1425	0.00297374	0.00013161	19	20	35	7	12	10
PSOVI58g00570	paired box protein Pax-6-like isoform X1	0	-1.36313	0.0138747	0.000885371	22	12	8	0	9	5
PSOVI59g00010	Homeobox domain containing protein	0	-1.58428	2.02483e-11	1.31946e-13	37	52	103	28	24	4
PSOVI60g00040	DIS3-like exonuclease 2	0	-6.76517	1.0064e-11	6.19376e-14	18	9	18	0	0	0
PSOVI63g00680	---NA---	0	2.09972	1.70441e-05	3.02347e-07	4	5	3	16	16	14
PSOVI66g00090	forkhead box protein B1-like	0	-1.4373	0.000512536	1.57254e-05	22	20	24	7	7	7
PSOVI66g00160	proline-rich proteoglycan 2-like	0	-2.04541	0.00953345	0.000550089	8	8	9	1	2	2
PSOVI66g00450	DFP2-like protein	0	7.19882	1.33629e-136	2.41884e-140	1	1	1	141	140	156
PSOVI66g00640	insulin gene enhancer protein ISL-1	0	-1.25933	1.65374e-11	1.04771e-13	59	60	126	26	35	28
PSOVI66g00670	insulin protein enhancer isl, putative	0	-1.27571	0.00122809	4.41262e-05	96	117	247	60	59	53
PSOVI69g00300	motile sperm domain-containing protein 2-like	0	1.54279	0.0493197	0.0047494	3	3	2	10	6	5
PSOVI69g00650	Steroid receptor seven-up, isoform A	0	-1.08273	0.00173874	6.64684e-05	23	27	38	11	13	12
PSOVI69g00660	COUP transcription factor 2-like	0	-1.30338	8.38935e-13	4.55572e-15	83	102	147	41	37	40
PSOVI72g00170	COMM domain-containing protein	0	1.14029	0.0458252	0.0043092	8	6	4	12	12	11
PSOVI72g00450	hypothetical protein QR98_0054720	0	-1.35706	0.0364412	0.00320909	10	10	13	3	4	4
PSOVI72g00640	---NA---	0	2.94049	5.10844e-97	1.38703e-100	123	116	117	854	760	777
PSOVI72g00840	---NA---	0	-1.18807	0.0256369	0.00200473	12	15	18	6	4	7
PSOVI77g00390	S-methyl-5'-thioadenosine phosphorylase-like	0	1.37543	0.00864443	0.000482328	7	5	5	14	12	13
PSOVI80g00040	integral membrane protein DGCR2/IDD	0	-1.47363	0.0113338	0.000685219	9	19	11	2	9	1
PSOVI80g00100	hypothetical protein BLA29_004086, partial	0	1.08957	0.00285066	0.000123841	9	11	17	20	26	23
PSOVI80g00120	---NA---	0	1.13711	2.86653e-05	5.50008e-07	242	303	423	558	705	636
PSOVI81g00230	irregular chiasm C-roughest protein-like isoform X1	0	-1.06051	0.000843588	2.80967e-05	27	33	41	13	15	14
PSOVI81g00310	probable RNA-binding protein 46	0	1.03625	0.000240022	6.4084e-06	21	21	16	35	34	35
PSOVI88g00040	---NA---	0	-1.15594	0.00102456	3.53296e-05	111	118	255	62	72	62
PSOVI95g00040	NADH dehydrogenase subunit 4 (mitochondrion)	0	1.80223	2.41959e-06	3.5695e-08	76	87	6	196	157	144
PSOVI95g00100	NADH dehydrogenase subunit 5 (mitochondrion)	0	1.59862	0.0185283	0.00129725	371	513	66	938	746	732

## Sheet: EdgeR AM vs T
Gene	Name	log2 (FC) Adult Male	log2 (FC) Tritonymph	FDR	P value	AM1 - TPM	AM2 - TPM	AM3 - TPM	T1 - TPM	T2 - TPM	T3 - TPM
PSOVI03g00030	cellular retinoic acid binding protein	0	-1.01626	0.000660259	0.000172998	32	29	23	13	12	13
PSOVI05g00020	serine/threonine-protein kinase PLK1	0	1.42697	0.000701813	0.000184838	6	7	5	15	17	13
PSOVI05g00150	BRCA1-associated RING domain protein 1-like	0	-1.83979	3.86947e-07	5.80298e-08	25	20	26	5	6	7
PSOVI05g00180	acetylcholine receptor subunit alpha-like 2	0	-1.01206	0.00347148	0.00106856	23	22	19	10	10	9
PSOVI05g00260	TWiK family of potassium channels protein 7-like	0	-1.14066	0.00203949	0.000592336	24	11	23	8	10	6
PSOVI05g00350	yrdC domain-containing protein, mitochondrial	0	1.03383	0.00465428	0.00147813	11	9	8	18	19	16
PSOVI05g00530	protein FAM13A isoform X3	0	-1.75549	3.31981e-08	4.29961e-09	29	28	32	9	8	7
PSOVI05g00540	nuclear factor NF-kappa-B p100 subunit-like isoform X1	0	-2.85687	0.0143146	0.00521071	4	3	3	0	0	1
PSOVI05g00620	cyclin-dependent kinase 1-like	0	-2.19009	1.73218e-20	8.40303e-22	59	60	61	13	11	12
PSOVI05g00640	2-oxoisovalerate dehydrogenase subunit beta, mitochondrial	0	1.02325	1.0943e-07	1.52325e-08	29	34	30	60	58	56
PSOVI05g00670	xylosyltransferase oxt	0	3.79194	0.0366987	0.0152178	0	0	0	1	2	1
PSOVI05g00680	fatty acid synthase-like	0	-1.62483	1.43445e-45	2.41477e-47	316	285	323	93	93	89
PSOVI05g00720	C2 domain-containing protein 2-like isoform X4	0	-1.10243	1.0306e-15	6.80914e-17	152	161	131	64	67	59
PSOVI05g00840	alpha-(1,6)-fucosyltransferase	0	-2.13532	1.00967e-10	1.02621e-11	32	29	31	7	6	6
PSOVI05g00860	secreted salivary gland peptide, putative	0	-1.98747	2.53855e-25	9.30504e-27	1574	1776	1324	359	377	352
PSOVI05g00930	probable ATP-dependent RNA helicase YTHDC2	0	-2.63193	0.000482568	0.000122946	9	5	8	1	1	1
PSOVI05g00950	---NA---	0	-6.04314	5.57375e-07	8.56062e-08	7	7	8	0	0	0
PSOVI05g00980	Cuticle protein 16.8	0	3.85532	9.85321e-62	1.11472e-63	30	37	27	416	426	415
PSOVI05g00990	cuticle protein, putative	0	5.94044	1.00519e-109	4.45782e-112	43	61	46	2822	2917	2780
PSOVI05g01000	cuticle protein, putative	0	4.02059	3.83165e-105	1.97669e-107	18	25	18	307	297	311
PSOVI05g01010	---NA---	0	2.49252	2.15707e-07	3.11583e-08	3	5	1	14	21	13
PSOVI05g01060	nitroreductase	0	-1.3615	2.69853e-13	2.19077e-14	106	138	105	39	48	38
PSOVI05g01070	sodium/glucose cotransporter 4-like	0	1.69037	4.29313e-06	7.58456e-07	8	5	7	21	20	19
PSOVI05g01080	epidermal retinol dehydrogenase 2-like	0	1.32282	3.20054e-26	1.1297e-27	81	74	85	184	186	182
PSOVI05g01250	Low-density lipoprotein receptor-related protein 2	0	-1.61289	0.0103086	0.00360416	7	9	8	3	2	2
PSOVI05g01290	sterile alpha and TIR motif-containing protein 1 isoform X1	0	-1.42335	4.95391e-28	1.5827e-29	208	197	185	68	66	68
PSOVI05g01300	transcription factor Sp9-like isoform X3	0	-1.13629	0.00107319	0.000293969	18	26	21	8	10	9
PSOVI05g01310	transcription factor Sp9-like isoform X3	0	-1.06635	0.0434292	0.0185288	12	8	10	5	5	3
PSOVI05g01360	---NA---	0	5.30581	0.000116541	2.63902e-05	0	0	0	0	0	12
PSOVI05g01390	Tyrosine kinase receptor Cad96Ca	0	1.26847	0.0187538	0.00704783	4	4	4	9	10	8
PSOVI05g01460	integrin alpha-PS3-like	0	-1.57407	4.44069e-05	9.21577e-06	19	17	23	7	5	6
PSOVI05g01470	CMP-sialic acid transporter 2	0	1.31248	0.034818	0.0142499	3	2	4	8	6	7
PSOVI05g01510	---NA---	0	-1.16617	1.17767e-08	1.44424e-09	150	101	129	56	48	51
PSOVI05g01530	testis-specific serine/threonine-protein kinase 1-like	0	-2.03594	9.57126e-08	1.32797e-08	26	21	21	5	5	5
PSOVI05g01570	protein ABHD11 isoform X2	0	-1.76456	0.00708955	0.00236062	7	9	7	2	2	2
PSOVI05g01590	tensin-like isoform X2	0	-1.02351	0.000845794	0.000226586	28	24	28	13	10	13
PSOVI05g01610	---NA---	0	1.56716	2.55933e-28	8.03772e-30	47	56	40	118	139	133
PSOVI05g01670	coiled-coil domain-containing protein 85A-like	0	1.42238	0.00276873	0.000833934	4	5	5	12	13	10
PSOVI05g01710	---NA---	0	-1.74218	0.0162552	0.00602893	5	6	8	1	1	3
PSOVI05g01730	Vinculin-like protein	0	-1.41181	0.00141631	0.000397884	14	16	14	4	6	5
PSOVI05g01750	sodium/potassium-transporting ATPase subunit alpha	0	-3.15063	0.000106018	2.38729e-05	9	7	6	0	2	0
PSOVI05g01760	sodium/potassium-transporting ATPase subunit alpha-4	0	-2.17234	0.0329317	0.0133616	4	3	4	1	0	1
PSOVI05g01790	fructose-bisphosphate aldolase isoform X1	0	-3.7575	1.78565e-24	6.91698e-26	38	47	37	3	2	3
PSOVI05g02010	zinc finger MIZ domain-containing protein 1-like isoform X2	0	-1.05467	9.54121e-06	1.76588e-06	46	45	45	20	21	19
PSOVI05g02020	protein disulfide-isomerase a6-like protein	0	-4.22586	0.0142315	0.00516758	1	1	4	0	0	0
PSOVI05g02040	tachykinin-like peptides receptor 99D	0	-3.29363	4.66008e-07	7.06457e-08	9	13	13	1	1	1
PSOVI05g02060	tachykinin-like peptides receptor 99D	0	-1.79995	0.0242551	0.0094834	6	5	5	1	2	1
PSOVI05g02150	probable G-protein coupled receptor 158	0	-1.9308	0.00087836	0.000236264	10	9	11	3	2	2
PSOVI05g02220	voltage-dependent calcium channel beta, invertebrate-like protein	0	-1.95791	7.30699e-10	8.10124e-11	35	32	27	8	8	6
PSOVI05g02230	voltage-dependent L-type calcium channel subunit beta-2 isoform X11	0	-1.15367	0.00739483	0.00247766	16	14	14	6	7	5
PSOVI05g02280	PDZ and LIM domain protein Zasp-like isoform X1	0	-1.11387	8.8702e-20	4.54388e-21	793	843	841	349	352	352
PSOVI05g02320	activin receptor type-1	0	2.1913	2.08846e-16	1.31178e-17	10	10	10	44	45	38
PSOVI05g02420	hypothetical protein QR98_0021770	0	1.29513	0.0282681	0.0112673	3	3	4	11	7	5
PSOVI05g02550	tyrosine kinase receptor Cad96Ca isoform X1	0	-1.28118	2.663e-10	2.83677e-11	63	62	58	24	22	23
PSOVI05g02560	hypothetical protein QR98_0025540	0	-1.70883	0.0367603	0.0152677	5	4	6	1	2	1
PSOVI05g02610	---NA---	0	-4.78489	0.00210828	0.000614795	2	5	2	0	0	0
PSOVI05g02640	Calcium/calmodulin-dependent protein kinase type II alpha chain	0	-1.03245	1.1194e-09	1.25222e-10	96	82	94	42	41	39
PSOVI05g02650	Calcium/calmodulin-dependent protein kinase type II alpha chain	0	-1.70717	8.03056e-13	6.78844e-14	212	219	172	57	59	54
PSOVI05g02660	---NA---	0	-2.18907	2.06125e-25	7.49952e-27	159	210	186	38	35	39
PSOVI05g02700	hypothetical protein BLA29_011019	0	-2.33332	1.32035e-16	8.19764e-18	48	50	35	8	9	7
PSOVI05g02870	ParB/RepB/Spo0J family partition protein	0	1.1767	1.18686e-15	7.92745e-17	54	49	61	117	114	110
PSOVI05g02880	WAS/WASL-interacting protein family member 2-like	0	-1.41108	1.58745e-24	6.13485e-26	548	616	619	207	201	209
PSOVI05g02980	---NA---	0	5.1835	0.000237409	5.71552e-05	0	0	0	4	7	0
PSOVI05g03000	hypothetical protein BLA29_014877, partial	0	-1.08592	0.000889218	0.000239346	25	24	23	11	9	11
PSOVI05g03040	---NA---	0	1.4607	9.73613e-07	1.55263e-07	12	10	11	29	27	28
PSOVI05g03070	DFP2-like protein	0	7.86819	1.13976e-104	5.98297e-107	88	167	90	25295	24542	25150
PSOVI05g03080	sodium/potassium/calcium exchanger 6, mitochondrial	0	3.30464	7.76774e-07	1.22116e-07	1	1	1	10	11	9
PSOVI05g03140	atrial natriuretic peptide receptor 1-like isoform X2	0	-2.33918	2.92713e-12	2.60949e-13	33	30	32	5	6	6
PSOVI05g03180	ribonuclease kappa-B-like	0	1.21719	1.77242e-18	1.00901e-19	53	65	62	125	129	131
PSOVI05g03190	guanine nucleotide exchange factor for Rab-3A-like isoform X1	0	-1.71032	1.28176e-06	2.07652e-07	26	19	27	8	6	6
PSOVI05g03290	sentrin-specific protease 8	0	1.40654	0.028898	0.0115445	1	1	6	7	7	6
PSOVI05g03360	ATP synthase mitochondrial F1 complex assembly factor 2	0	-2.60179	6.9674e-12	6.38789e-13	33	21	27	5	4	3
PSOVI05g03400	mediator of RNA polymerase II transcription subunit 13-like	0	2.631	0.00496767	0.0015889	1	0	1	5	5	3
PSOVI05g03410	hypothetical protein BLA29_010036, partial	0	-1.88189	0.000593037	0.000154043	10	10	13	3	3	2
PSOVI05g03480	choline O-acetyltransferase-like	0	-2.79031	7.10991e-20	3.60354e-21	44	41	45	6	6	5
PSOVI05g03490	splicing factor, suppressor of white-apricot homolog	0	-1.42439	7.69326e-16	5.04111e-17	127	133	111	44	42	41
PSOVI05g03510	TBC1 domain family member 20	0	-2.84208	2.20804e-31	6.0352e-33	69	63	73	10	7	9
PSOVI05g03570	---NA---	0	-1.42721	8.00405e-07	1.25976e-07	209	235	159	73	70	64
PSOVI05g03600	activin receptor type-1 isoform X2	0	1.15167	0.0201187	0.00762032	5	4	6	11	10	10
PSOVI05g03620	WD repeat and FYVE domain-containing protein 3	0	-1.54275	3.11384e-10	3.33958e-11	47	42	48	16	14	13
PSOVI05g03710	meteorin-like protein	0	1.92152	8.19334e-08	1.12641e-08	6	7	6	20	24	23
PSOVI05g03820	coronin-6-like	0	-1.07775	7.04998e-12	6.46998e-13	107	80	126	47	45	44
PSOVI05g03870	titin-like isoform X1	0	-2.88203	1.44691e-113	6.15482e-116	562	461	521	69	63	60
PSOVI05g03960	hypothetical protein BLA29_005840, partial	0	2.00476	0.0262683	0.0103632	2	0	1	5	5	2
PSOVI05g04080	Niemann-Pick C1 protein	0	-3.69337	8.06429e-34	1.98524e-35	62	59	52	5	4	3
PSOVI05g04100	---NA---	0	-1.2308	0.033654	0.0137065	9	8	9	4	4	2
PSOVI05g04130	---NA---	0	-2.37499	0.000636497	0.000165965	4	14	6	0	0	4
PSOVI05g04230	solute carrier family 15 member 2-like	0	2.16065	2.42288e-14	1.79594e-15	10	10	7	37	37	38
PSOVI05g04260	hypothetical protein BLA29_012887, partial	0	-3.11918	5.45379e-23	2.33473e-24	55	29	51	5	6	3
PSOVI05g04270	glutamine synthetase-like	0	-4.76395	1.96115e-16	1.22827e-17	19	30	19	1	1	0
PSOVI05g04280	---NA---	0	-4.78487	0.00210979	0.000616382	2	1	6	0	0	0
PSOVI05g04290	hypothetical protein BLA29_010562, partial	0	-6.74746	3.07614e-41	5.73522e-43	45	51	57	1	0	0
PSOVI05g04330	---NA---	0	-2.2351	0.000132392	3.03271e-05	13	7	12	2	2	2
PSOVI05g04380	hypothetical protein BLA29_009247	0	-3.42601	1.53034e-167	1.93906e-170	1188	1122	1142	100	99	96
PSOVI05g04390	---NA---	0	-1.24219	3.10917e-05	6.29488e-06	23	34	31	11	12	11
PSOVI05g04470	phosphatidylinositol 3-kinase regulatory subunit alpha-like isoform X2	0	-1.26126	1.74079e-12	1.51407e-13	114	78	101	39	38	35
PSOVI05g04500	---NA---	0	-2.22667	1.08929e-05	2.03878e-06	14	9	19	4	2	2
PSOVI05g04510	probable serine/threonine-protein kinase nek3 isoform X2	0	-2.69938	0.00267866	0.000799646	7	2	7	1	1	0
PSOVI05g04520	protein Dok-7-like isoform X4	0	-1.49333	0.034121	0.0139276	8	5	6	2	2	2
PSOVI05g04770	hypothetical protein BLA29_009204	0	3.59202	8.04055e-18	4.70105e-19	3	3	1	27	29	25
PSOVI05g04800	methyltransferase domain-containing protein	0	1.35544	1.31077e-18	7.40763e-20	45	36	43	100	95	97
PSOVI05g04850	S-adenosylmethionine synthase isoform X1	0	1.34585	2.62589e-25	9.67269e-27	64	72	65	153	159	158
PSOVI05g04860	pyrroline-5-carboxylate reductase	0	-4.11934	5.2755e-130	1.76662e-132	244	244	217	14	13	10
PSOVI05g04900	hypothetical protein QR98_0081050	0	1.54742	1.61299e-47	2.56934e-49	350	314	326	911	865	883
PSOVI05g04920	hypothetical protein BLA29_006624, partial	0	1.34113	0.000119505	2.71587e-05	10	9	7	21	21	19
PSOVI05g04930	---NA---	0	2.33912	2.38336e-10	2.5281e-11	6	4	5	24	23	24
PSOVI05g04940	hypothetical protein BLA29_004144	0	2.12028	7.5756e-05	1.64964e-05	2	2	4	12	12	9
PSOVI05g04990	---NA---	0	1.91235	4.18967e-21	1.98316e-22	19	14	24	68	70	60
PSOVI05g05020	ribosomal protein 63, mitochondrial-like	0	1.41305	2.67e-11	2.57116e-12	28	18	20	62	48	52
PSOVI05g05120	hypothetical protein BLA29_006791, partial	0	-1.45594	1.66312e-11	1.57145e-12	201	252	174	72	71	68
PSOVI05g05170	---NA---	0	2.55175	2.60811e-08	3.34482e-09	3	3	3	16	16	18
PSOVI05g05200	60S acidic ribosomal protein P2	0	2.18904	3.41592e-37	7.29619e-39	347	318	322	1414	1273	1448
PSOVI05g05210	small G protein signaling modulator 1-like	0	-1.64174	8.40378e-09	1.01387e-09	39	33	34	11	10	10
PSOVI05g05230	guanine nucleotide-binding protein subunit gamma-e	0	-1.51666	0.00176254	0.00050568	12	8	18	4	4	4
PSOVI05g05260	---NA---	0	1.6391	0.000771987	0.000204857	4	3	5	14	11	10
PSOVI05g05280	hypothetical protein BLA29_009870, partial	0	-1.20593	5.03568e-07	7.66586e-08	43	39	49	19	18	15
PSOVI05g05330	---NA---	0	1.01598	7.33918e-07	1.14847e-07	398	475	331	678	850	721
PSOVI05g05350	CCR4-NOT transcription complex subunit 6-like	0	1.43019	0.000123357	2.80789e-05	10	4	8	19	19	17
PSOVI05g05410	cytochrome P450 4V2	0	1.3125	2.26448e-07	3.28943e-08	16	13	19	38	36	36
PSOVI05g05440	lysosomal acid phosphatase	0	1.55152	0.000458795	0.000116432	5	5	5	14	14	13
PSOVI05g05460	tyrosine-protein kinase SRK2-like	0	-2.40565	7.72114e-24	3.11669e-25	67	60	59	11	11	10
PSOVI05g05480	---NA---	0	-3.30387	6.03402e-09	7.18141e-10	18	13	15	1	0	3
PSOVI05g05520	NACHT domain- and WD repeat-containing protein 1-like	0	-1.20285	0.0301287	0.0121071	10	9	9	4	3	4
PSOVI05g05530	imidazolonepropionase	0	1.20348	0.000254016	6.14981e-05	11	9	11	24	22	20
PSOVI05g05570	---NA---	0	-3.47766	4.44229e-21	2.10676e-22	156	265	158	15	19	14
PSOVI05g05630	---NA---	0	-2.193	4.90067e-06	8.72886e-07	17	15	14	3	2	4
PSOVI05g05650	endothelin-converting protein 6	0	-3.22443	0.00271024	0.000812655	4	3	6	0	0	1
PSOVI05g05660	secreted protein, putative	0	-1.74444	3.61795e-25	1.3458e-26	449	309	406	117	102	99
PSOVI05g05670	membrane metallo-endopeptidase-like 1 isoform X2	0	-2.32774	1.36518e-07	1.91884e-08	23	15	18	4	3	3
PSOVI05g05680	degenerin deg-1-like	0	-2.27903	8.30326e-05	1.82688e-05	12	10	11	3	2	1
PSOVI05g05690	probable chitinase 10 isoform X2	0	-1.07164	0.00133597	0.000373017	24	21	24	11	10	9
PSOVI05g05700	---NA---	0	2.1154	0.0460344	0.0197862	0	1	1	3	3	3
PSOVI05g05720	gamma-interferon-inducible lysosomal thiol reductase-like	0	1.76104	0.000371854	9.28205e-05	4	4	3	12	12	11
PSOVI05g05740	gag-pol protein	0	-3.76041	8.60565e-05	1.89964e-05	0	18	1	0	1	0
PSOVI05g05760	glycosyl transferase	0	1.44385	1.04755e-14	7.51842e-16	30	25	26	71	68	64
PSOVI05g05770	serine/threonine-protein phosphatase 2B catalytic subunit 2-like isoform X3	0	-2.12368	4.80789e-32	1.27932e-33	107	78	115	23	19	21
PSOVI05g05780	DFP2-like protein	0	-2.7434	2.15748e-30	6.15083e-32	52	81	73	11	7	10
PSOVI06g00090	---NA---	0	-4.93165	0.00111246	0.00030588	4	3	3	0	0	0
PSOVI06g00130	---NA---	0	-2.18513	0.00263247	0.000783857	7	5	9	1	2	1
PSOVI06g00180	Variant-surface-glycoprotein phospholipase C-like protein	0	1.7604	1.14643e-06	1.84483e-07	4	5	11	26	20	17
PSOVI06g00270	---NA---	0	2.75634	0.0234285	0.00908228	1	0	0	3	2	3
PSOVI06g00330	transmembrane emp24 domain-containing protein 2	0	1.12948	1.07939e-06	1.73012e-07	21	22	19	42	42	41
PSOVI06g00380	glutaredoxin domain-containing cysteine-rich protein CG31559-like	0	2.49964	7.60795e-11	7.62929e-12	5	5	3	22	23	24
PSOVI06g00390	protein Diedel	0	3.51323	1.83097e-148	3.6457e-151	33	28	26	320	298	298
PSOVI06g00440	hypothetical protein BLA29_001953	0	4.09288	0.0177865	0.00665485	0	0	0	2	2	1
PSOVI06g00480	WD repeat domain phosphoinositide-interacting protein 4-like	0	1.04712	0.00973671	0.00337511	8	8	7	14	14	16
PSOVI06g00520	protein trapped in endoderm-1-like	0	-1.888	0.0361995	0.0149693	5	4	4	1	1	1
PSOVI06g00580	acetyl-coenzyme A synthetase, cytoplasmic isoform X2	0	-1.76731	1.94797e-18	1.11071e-19	72	71	69	18	21	18
PSOVI06g00630	---NA---	0	-1.28456	0.024165	0.00943503	9	9	9	3	4	3
PSOVI06g00680	inosine-5'-monophosphate dehydrogenase	0	1.53179	1.29273e-33	3.2058e-35	148	140	139	373	379	383
PSOVI06g00710	---NA---	0	2.1154	0.0460344	0.0197862	1	0	1	4	4	1
PSOVI06g00730	RUN domain-containing protein 1-like	0	-1.41498	0.000917941	0.000248157	17	16	14	6	6	4
PSOVI06g00810	superoxide dismutase [Cu-Zn], chloroplastic	0	-1.12475	0.0191104	0.00719854	13	14	9	6	5	4
PSOVI06g00910	Glucose-6-phosphate 1-dehydrogenase	0	1.73271	2.51063e-17	1.5156e-18	20	22	19	63	62	62
PSOVI06g00920	Serine protease 57	0	2.30039	1.07368e-18	6.03452e-20	11	9	10	50	45	42
PSOVI06g01020	FERM and PDZ domain-containing protein 4 isoform X2	0	-1.42795	0.0205605	0.00781928	9	6	9	3	3	2
PSOVI06g01030	FERM and PDZ domain-containing protein 4-like isoform X1	0	-1.63728	1.62396e-13	1.29193e-14	58	62	50	17	22	11
PSOVI06g01040	neuroglian isoform X1	0	3.32318	0.00191463	0.000553647	0	0	1	4	4	4
PSOVI06g01060	---NA---	0	2.3092	0.000422866	0.000106511	2	2	1	6	11	7
PSOVI06g01070	---NA---	0	1.08554	0.00450784	0.00142591	10	8	9	18	21	14
PSOVI06g01150	mesoderm-specific transcript homolog protein isoform X2	0	1.24047	3.73575e-12	3.37093e-13	37	30	30	72	66	73
PSOVI06g01210	---NA---	0	1.44129	0.0351711	0.0144199	1	3	3	7	7	4
PSOVI06g01290	IQ motif and SEC7 domain-containing protein 1-like protein	0	-1.04547	0.00157114	0.000444225	27	23	20	12	9	10
PSOVI06g01460	voltage-dependent calcium channel subunit alpha-2/delta-3 isoform X2	0	-1.14792	3.84482e-06	6.7508e-07	42	35	44	17	16	17
PSOVI06g01540	thioredoxin, mitochondrial-like	0	1.49901	1.84861e-20	8.98454e-22	44	30	39	105	99	90
PSOVI06g01550	---NA---	0	1.90032	0.00821176	0.00278705	1	2	2	6	8	4
PSOVI06g01650	plexin-B-like	0	2.4965	0.00181256	0.000521014	1	1	1	7	5	5
PSOVI06g01760	Cuticle protein 14 isoform a	0	1.06256	3.47946e-09	4.05606e-10	33	40	30	68	68	62
PSOVI06g01860	Trafficking protein particle complex subunit 1	0	1.03574	1.07701e-05	2.01385e-06	21	23	19	42	44	33
PSOVI06g01900	glucose-6-phosphate 1-dehydrogenase isoform X1	0	-1.57127	2.03624e-28	6.3765e-30	182	189	179	57	58	55
PSOVI08g00100	ABC transporter G family member 20-like isoform X3	0	-1.43726	2.24039e-06	3.7796e-07	27	33	29	10	11	9
PSOVI08g00110	hypothetical protein BLA29_007998	0	-1.62501	2.41567e-09	2.78319e-10	91	132	88	29	32	32
PSOVI08g00120	---NA---	0	-1.38642	0.0122943	0.0043696	9	11	9	4	3	3
PSOVI08g00160	---NA---	0	-2.38711	3.16557e-54	4.12564e-56	187	199	167	35	31	31
PSOVI08g00170	hypothetical protein BLA29_008731	0	-2.5808	1.51104e-22	6.60542e-24	210	288	269	36	41	41
PSOVI08g00180	pleckstrin homology domain-containing family G member 5 isoform X2	0	-2.34029	1.3821e-36	3.05215e-38	100	91	108	17	20	17
PSOVI08g00190	pleckstrin homology domain-containing family G member 5-like isoform X3	0	-2.21274	1.27671e-10	1.3115e-11	29	22	36	5	6	6
PSOVI08g00200	pleckstrin homology domain-containing family G member 5-like isoform X1	0	-2.38267	4.44896e-19	2.41176e-20	58	37	54	9	8	9
PSOVI08g00220	---NA---	0	-2.24397	4.45985e-15	3.12823e-16	45	30	50	8	9	7
PSOVI08g00250	---NA---	0	-2.62727	2.22691e-10	2.35812e-11	24	16	29	5	2	3
PSOVI08g00280	---NA---	0	1.63077	7.10445e-11	7.11153e-12	12	15	16	35	41	47
PSOVI08g00300	Sal-like protein 1	0	-1.73465	5.35616e-10	5.87535e-11	37	51	43	13	12	11
PSOVI08g00310	sal-like protein 1	0	-1.33172	0.00011709	2.65675e-05	23	22	24	7	11	7
PSOVI08g00320	sal-like protein 1	0	-1.20149	0.00224293	0.000658527	14	19	20	6	9	6
PSOVI08g00330	---NA---	0	-1.14061	0.00661516	0.00217868	13	13	20	6	6	7
PSOVI08g00430	adenine phosphoribosyltransferase	0	1.32404	1.42292e-12	1.23116e-13	27	29	29	66	62	68
PSOVI08g00450	---NA---	0	-2.69938	0.00267866	0.000799647	5	3	8	1	0	1
PSOVI08g00480	---NA---	0	-1.39554	2.50677e-05	5.00039e-06	24	25	26	8	9	9
PSOVI08g00490	Immunoglobulin domain containing protein 2	0	-1.5538	0.00121787	0.000336515	15	11	13	5	4	3
PSOVI08g00500	---NA---	0	-3.15863	4.46394e-11	4.38758e-12	20	23	18	2	2	2
PSOVI08g00510	amine sulfotransferase-like	0	-1.90253	3.60613e-12	3.24091e-13	35	43	45	10	9	11
PSOVI08g00520	sulfotransferase-like protein	0	-1.80948	4.83314e-13	4.02871e-14	46	53	43	10	15	12
PSOVI08g00530	hypothetical protein BLA29_007785	0	-1.4981	2.73448e-12	2.41795e-13	55	82	54	20	22	20
PSOVI08g00830	hypothetical protein QR98_0060560	0	-1.50045	5.419e-07	8.28863e-08	31	32	30	11	9	10
PSOVI08g00870	DNA replication licensing factor MCM7 isoform X1	0	1.42238	0.00276873	0.000833952	4	6	4	12	11	12
PSOVI08g00880	ribosome biogenesis protein BOP1	0	1.38013	2.91093e-19	1.54122e-20	45	47	42	107	105	109
PSOVI08g00890	---NA---	0	3.13131	2.48327e-16	1.56876e-17	13	23	7	88	153	110
PSOVI08g00900	---NA---	0	2.66644	7.81894e-05	1.71254e-05	1	2	1	7	12	6
PSOVI08g00960	Tyrosine aminotransferase	0	1.20427	9.38623e-14	7.32277e-15	198	233	192	428	440	455
PSOVI08g00980	---NA---	0	1.7732	1.28238e-05	2.43849e-06	0	2	14	14	19	18
PSOVI08g01090	---NA---	0	4.90281	0.000998952	0.000271866	0	0	0	2	2	5
PSOVI08g01210	splicing factor 3B subunit 3	0	1.14685	1.78263e-05	3.46393e-06	15	15	17	30	32	34
PSOVI08g01350	histone RNA hairpin-binding protein	0	1.67692	0.00090592	0.00024458	3	4	4	10	11	12
PSOVI08g01370	---NA---	0	1.46603	2.9643e-12	2.65067e-13	23	20	21	58	54	51
PSOVI08g01480	---NA---	0	1.0674	0.020459	0.00777326	6	2	10	14	10	11
PSOVI08g01530	---NA---	0	2.73748	3.45522e-40	6.72343e-42	10	19	12	77	87	89
PSOVI08g01640	---NA---	0	-1.31757	4.69154e-05	9.77032e-06	50	97	66	29	22	28
PSOVI08g01660	DNA-directed RNA polymerase III subunit RPC1	0	1.52544	2.97202e-06	5.13471e-07	8	10	9	25	22	25
PSOVI08g01670	DNA-directed RNA polymerase III subunit RPC1	0	1.48506	0.000121706	2.76811e-05	6	7	7	18	18	16
PSOVI08g01680	rRNA 2'-O-methyltransferase fibrillarin	0	1.41157	3.09965e-07	4.598e-08	128	199	127	326	394	398
PSOVI08g01710	Retrovirus-related Pol polyprotein from transposon TNT 1-94	0	5.18349	0.000237651	5.72781e-05	0	0	0	8	1	2
PSOVI09g00030	Gag-Pol poly	0	-4.62149	0.00398594	0.00124171	3	2	3	0	0	0
PSOVI09g00040	uncharacterized mitochondrial protein AtMg00810-like	0	-2.69511	0.000288531	7.04027e-05	9	8	6	1	1	1
PSOVI09g00180	85/88 kDa calcium-independent phospholipase A2	0	-3.01531	0.0003158	7.78567e-05	6	6	8	1	0	1
PSOVI09g00190	pantetheinase-like	0	-5.83508	3.6967e-06	6.47735e-07	7	5	7	0	0	0
PSOVI09g00240	APOBEC1 complementation factor-like isoform X2	0	-4.50228	1.85021e-40	3.56389e-42	64	63	53	3	2	2
PSOVI09g00300	hypothetical protein BLA29_008747, partial	0	-5.6503	3.79226e-32	9.98777e-34	3	29	94	0	1	1
PSOVI09g00340	Motile sperm domain-containing protein 2-like protein	0	-1.30497	1.27562e-08	1.57129e-09	84	55	107	36	27	28
PSOVI09g00360	low-density lipoprotein receptor-related protein 2 isoform X2	0	-1.88318	0.00306793	0.000931291	9	8	8	2	3	1
PSOVI09g00370	low-density lipoprotein receptor-related protein 4-like isoform X2	0	-2.18978	0.000211479	5.01472e-05	11	9	11	2	2	2
PSOVI09g00410	ras-related protein Rab-30-like	0	-1.01426	8.15453e-08	1.1196e-08	68	65	63	28	32	29
PSOVI09g00420	tight junction protein ZO-2 isoform X2	0	3.19434	6.82134e-11	6.81579e-12	2	2	2	18	17	18
PSOVI09g00440	60S ribosomal protein L10a	0	1.72249	1.21545e-12	1.04546e-13	71	46	68	204	178	178
PSOVI09g00540	sushi, von Willebrand factor type A, EGF and pentraxin domain-containing protein 1-like isoform X1	0	-2.42669	2.00831e-08	2.53015e-09	22	19	19	4	3	3
PSOVI09g00560	pancreatic lipase-related protein 2	0	-2.99007	0.00827176	0.00281116	4	3	4	1	0	0
PSOVI09g00570	pancreatic lipase-related protein 2-like	0	2.25851	6.25893e-29	1.93167e-30	17	15	18	81	69	71
PSOVI09g00610	DNA damage-regulated autophagy modulator protein 2-like protein	0	-1.20671	4.2758e-20	2.13229e-21	181	172	185	70	73	71
PSOVI09g00720	dual specificity protein phosphatase 14-like	0	-4.01683	8.17176e-13	6.91519e-14	19	16	23	1	1	1
PSOVI09g00730	phosphoserine aminotransferase	0	1.2596	3.44507e-25	1.27838e-26	111	88	106	231	219	221
PSOVI09g00740	---NA---	0	-1.67398	0.00206363	0.000600842	10	9	13	0	0	9
PSOVI09g00800	ribonuclease H2 subunit C	0	1.62556	0.00255492	0.00075799	4	3	3	11	10	8
PSOVI09g00810	60S ribosomal protein L21	0	1.97408	2.71631e-47	4.35141e-49	175	143	140	558	536	559
PSOVI09g00850	iron copper transporter	0	1.47928	3.54973e-24	1.40396e-25	62	43	51	133	135	132
PSOVI09g00860	N-acetylglucosamine-6-phosphate deacetylase	0	2.03117	4.07375e-14	3.07863e-15	12	17	12	49	50	56
PSOVI09g00900	---NA---	0	-2.81008	1.39294e-13	1.10437e-14	32	19	35	3	4	4
PSOVI09g00940	protein disulfide-isomerase a6-like protein	0	-1.53138	7.55702e-06	1.38091e-06	30	24	19	9	6	8
PSOVI09g00990	methyltransferase-like protein 10	0	1.27781	0.00175683	0.000503883	8	4	8	18	14	13
PSOVI09g01000	glutamate--cysteine ligase regulatory subunit-like	0	1.16179	0.000762665	0.000202038	11	6	12	19	21	20
PSOVI09g01020	MORN repeat containing protein	0	-1.39571	3.46376e-16	2.23206e-17	84	93	87	30	30	32
PSOVI09g01030	adenylyl cyclase-associated protein 1 isoform X2	0	-1.42864	8.01289e-24	3.24171e-25	142	130	127	48	45	43
PSOVI09g01070	nuclear mitotic apparatus protein 1-like	0	-1.62873	0.00299952	0.000907516	11	8	12	3	3	3
PSOVI09g01130	Plasma membrane proteolipid 3	0	2.24426	4.6949e-24	1.87813e-25	14	10	18	67	58	59
PSOVI09g01150	E3 ubiquitin-protein ligase UBR4	0	-1.29581	6.50698e-14	5.02938e-15	89	77	83	32	31	30
PSOVI09g01160	protein purity of essence	0	2.41065	0.00315229	0.000961464	1	1	1	6	5	5
PSOVI09g01180	---NA---	0	-4.69291	1.65939e-70	1.60697e-72	110	115	93	3	4	4
PSOVI09g01190	equilibrative nucleoside transporter 1	0	1.77735	2.21979e-05	4.39176e-06	5	5	5	17	18	13
PSOVI09g01200	probable serine carboxypeptidase CPVL	0	1.22576	6.57117e-16	4.28205e-17	43	53	42	99	99	99
PSOVI09g01210	autophagy protein 5	0	1.17806	0.000235229	5.65452e-05	13	9	11	29	23	17
PSOVI09g01220	choline/ethanolamine kinase-like	0	1.46294	4.56329e-06	8.09903e-07	10	7	12	27	22	25
PSOVI09g01320	Peroxiredoxin 1	0	1.2911	3.23253e-30	9.39126e-32	967	975	940	2207	2141	2142
PSOVI09g01340	chitinase-3-like protein 1	0	3.77406	3.43101e-116	1.36632e-118	13	17	14	179	189	189
PSOVI09g01370	beta-hexosaminidase subunit alpha-like isoform X2	0	1.518	0.0233447	0.00903026	2	2	3	7	7	5
PSOVI09g01380	cell cycle control protein 50A	0	-4.93165	0.00111246	0.00030588	3	3	4	0	0	0
PSOVI09g01390	Down syndrome cell adhesion molecule homolog	0	-2.04637	2.168e-07	3.1375e-08	22	21	21	5	4	5
PSOVI09g01450	---NA---	0	-4.81349	4.34092e-24	1.72867e-25	35	26	40	1	1	1
PSOVI09g01460	Leucine rich repeat containing protein	0	5.64208	1.20183e-30	3.37196e-32	0	1	1	37	34	36
PSOVI09g01470	hypothetical protein BLA29_003622	0	-4.06546	2.51175e-13	2.03231e-14	22	21	17	1	0	2
PSOVI09g01550	Retrovirus-related Pol polyprotein from transposon 17.6	0	1.59765	0.001185	0.000326789	4	3	5	14	13	7
PSOVI09g01560	Transposon Ty3-G Gag-Pol polyprotein	0	1.3678	1.44524e-05	2.77302e-06	10	9	12	24	26	24
PSOVI09g01600	A disintegrin and metalloproteinase with thrombospondin motifs 16-like	0	-2.29348	0.000289906	7.08694e-05	9	9	10	2	1	2
PSOVI09g01610	---NA---	0	-1.91229	3.35693e-05	6.83841e-06	19	11	16	4	3	4
PSOVI09g01620	thrombospondin type-1 domain-containing protein 4-like	0	-2.42502	9.26215e-13	7.8966e-14	30	38	27	4	4	8
PSOVI09g01630	sodium-dependent phosphate transport protein 2B-like	0	-1.60939	6.20443e-08	8.33884e-09	36	31	30	11	9	9
PSOVI09g01640	---NA---	0	2.42327	0.000131215	3.00099e-05	2	1	2	10	7	9
PSOVI09g01670	transcription initiation factor IIB	0	-6.70484	1.39086e-10	1.4363e-11	12	10	13	0	0	0
PSOVI09g01710	vitellogenin-like protein	0	1.03953	0.0354007	0.0145386	7	10	5	10	24	8
PSOVI09g01720	hypothetical protein BLA29_010641	0	1.84397	0.0238868	0.00930695	2	1	1	3	5	6
PSOVI09g01830	hypothetical protein BLA29_010778	0	2.84307	7.99716e-20	4.08218e-21	7	6	4	41	38	35
PSOVI09g01920	hypothetical protein BLA29_014961, partial	0	-1.23623	8.25903e-13	7.00399e-14	109	77	107	42	38	34
PSOVI09g02000	Protein ovo	0	2.15383	4.66671e-15	3.28177e-16	13	9	11	50	44	42
PSOVI09g02010	protein ovo isoform X1	0	2.55215	3.62092e-24	1.43539e-25	10	12	10	62	57	55
PSOVI09g02020	---NA---	0	3.28061	1.37826e-18	7.82126e-20	4	2	4	35	30	27
PSOVI09g02070	disintegrin and metalloproteinase domain-containing protein 10-like	0	-1.26819	5.54957e-09	6.58475e-10	51	54	58	21	21	20
PSOVI09g02110	YTH domain-containing protein 1	0	-1.07851	2.21412e-08	2.80748e-09	75	85	70	34	34	32
PSOVI09g02120	protein FAM151B-like	0	-3.35009	5.82227e-19	3.19332e-20	36	33	34	3	3	3
PSOVI09g02130	arrestin domain-containing protein 2-like	0	-2.4204	1.42115e-15	9.62099e-17	42	40	36	7	7	6
PSOVI09g02200	---NA---	0	-1.81314	7.3568e-11	7.37078e-12	77	65	50	15	18	17
PSOVI09g02210	dual specificity protein phosphatase CDC14B-like	0	-1.05112	0.00381938	0.00118567	18	19	22	8	10	8
PSOVI09g02280	40S ribosomal protein S11	0	1.25657	1.50783e-10	1.56665e-11	215	267	181	485	501	478
PSOVI09g02300	Methylcrotonoyl-CoA carboxylase beta chain, mitochondrial	0	1.13041	4.61726e-06	8.21571e-07	18	19	18	35	37	39
PSOVI09g02460	inactive pancreatic lipase-related protein 1-like	0	-2.71011	0.0245665	0.00963184	3	3	3	0	0	1
PSOVI09g02480	rho GTPase-activating protein 100F-like	0	-1.08708	0.0133329	0.00481115	14	15	13	7	5	6
PSOVI09g02520	---NA---	0	-3.48455	2.84877e-08	3.66635e-09	13	15	12	1	1	1
PSOVI09g02580	tyrosine-protein kinase SYK-like	0	-3.05474	1.02745e-18	5.73748e-20	38	34	39	4	5	3
PSOVI113g00030	---NA---	0	-4.62149	0.00398594	0.0012417	2	4	2	0	0	0
PSOVI14g00010	probable nuclear hormone receptor HR38	0	-1.81573	0.000116853	2.65031e-05	14	12	17	4	3	4
PSOVI14g00030	---NA---	0	-1.67598	0.00059636	0.000155014	12	9	18	4	2	5
PSOVI14g00050	calcium/calmodulin-dependent 3',5'-cyclic nucleotide phosphodiesterase 1-like	0	-2.0674	9.52651e-12	8.84623e-13	41	27	38	7	7	9
PSOVI14g00060	calcium/calmodulin-dependent 3',5'-cyclic nucleotide phosphodiesterase 1-like isoform X1	0	-2.1409	6.10429e-23	2.62425e-24	89	67	66	15	17	14
PSOVI14g00070	calcium/calmodulin-dependent 3',5'-cyclic nucleotide phosphodiesterase 1C-like	0	-2.80092	9.93806e-24	4.06553e-25	93	99	67	14	11	9
PSOVI14g00080	hypothetical protein BLA29_012406, partial	0	-2.58392	1.13098e-26	3.93064e-28	80	65	59	11	6	14
PSOVI14g00100	transcriptional regulator ATRX homolog	0	-1.70883	0.0367603	0.0152676	6	4	5	1	2	1
PSOVI14g00120	---NA---	0	-1.80956	0.000265099	6.43014e-05	12	13	14	4	0	6
PSOVI14g00240	ras-related protein Rab-32 isoform X3	0	1.27762	3.22702e-06	5.6018e-07	14	12	16	32	32	30
PSOVI14g00280	hypothetical protein BLA29_013931	0	-2.0062	0.000162558	3.77668e-05	13	10	13	4	2	2
PSOVI14g00360	dual oxidase-like isoform X1	0	-1.53642	0.000333879	8.26464e-05	18	14	16	5	5	5
PSOVI14g00490	soluble guanylate cyclase 88E isoform X1	0	-1.49333	0.034121	0.0139276	6	5	8	2	2	2
PSOVI14g00510	soluble guanylate cyclase 88E-like	0	-8.26278	5.58966e-121	2.07418e-123	149	100	189	1	0	0
PSOVI14g00520	protein Malvolio-like isoform X1	0	1.71295	2.592e-07	3.791e-08	8	7	9	24	25	24
PSOVI14g00530	Pterin-4-alpha-carbinolamine dehydratase	0	1.05421	6.09952e-14	4.69789e-15	137	131	109	229	245	246
PSOVI14g00610	stromal cell-derived factor 2	0	-1.34953	6.33352e-13	5.31293e-14	73	101	73	30	34	25
PSOVI14g00620	zinc finger BED domain-containing protein 1	0	-1.18193	0.0157488	0.00581263	11	14	10	4	5	5
PSOVI14g00630	Pyruvate kinase PKM	0	1.29852	8.9525e-18	5.24234e-19	41	48	40	94	104	94
PSOVI14g00640	Cytochrome c	0	1.28342	2.62878e-05	5.2628e-06	146	82	181	313	302	293
PSOVI14g00660	Inositol hexakisphosphate kinase 1	0	-1.21103	1.42081e-15	9.60577e-17	117	118	108	49	45	42
PSOVI14g00760	ankyrin repeat domain containing protein 30	0	-2.08198	3.11516e-07	4.62664e-08	23	18	20	4	4	5
PSOVI14g00870	organic cation transporter protein-like	0	1.21465	0.0267468	0.0105768	4	4	4	8	10	8
PSOVI14g00990	large subunit ribosomal protein 29	0	1.05298	2.20835e-06	3.72155e-07	198	134	174	334	292	335
PSOVI14g01060	---NA---	0	4.09288	0.0177865	0.00665484	0	0	0	1	1	3
PSOVI14g01080	frizzled-5-like	0	-1.35171	3.18056e-06	5.51538e-07	33	40	33	13	12	13
PSOVI14g01270	sodium-driven chloride bicarbonate exchanger isoform X4	0	-1.40257	6.93734e-06	1.25762e-06	30	27	27	10	10	9
PSOVI14g01340	protein trachealess-like	0	-1.7082	0.000115167	2.60374e-05	16	15	16	5	5	3
PSOVI14g01400	Ecdysone-inducible protein E75	0	2.57139	0.0426621	0.0181205	1	0	0	1	2	4
PSOVI14g01490	BolA-like protein	0	1.12875	2.50234e-07	3.65533e-08	22	19	28	48	47	44
PSOVI14g01510	E3 ubiquitin-protein ligase rififylin-like isoform X1	0	-1.09631	7.07359e-12	6.49805e-13	114	90	106	47	39	47
PSOVI14g01540	histone-lysine N-methyltransferase SMYD3 isoform X2	0	-3.37121	2.2079e-15	1.5107e-16	26	27	29	2	3	2
PSOVI14g01630	kinase suppressor of Ras 2	0	-1.48356	0.00926147	0.00318942	10	8	10	3	3	3
PSOVI14g01660	60S ribosomal protein L6	0	1.68116	1.70044e-46	2.78559e-48	281	281	251	800	799	800
PSOVI14g01750	RGM domain family member B-like	0	1.11508	0.000274231	6.66155e-05	13	11	13	25	25	24
PSOVI14g01800	Netrin-1	0	1.36265	7.82583e-07	1.231e-07	15	12	13	32	27	36
PSOVI14g01810	---NA---	0	1.18151	0.000397921	9.99319e-05	6	13	12	18	22	25
PSOVI14g01870	---NA---	0	1.66589	0.00544758	0.00176015	3	2	3	8	8	8
PSOVI14g01960	hypothetical protein BLA29_009426, partial	0	-1.12475	0.0191104	0.00719856	13	8	15	7	3	5
PSOVI14g01970	kinesin-like protein KIF11-A	0	-1.70883	0.0367603	0.0152676	5	4	6	1	2	1
PSOVI14g01980	collagen alpha-1(XXVIII) chain-like	0	1.41389	0.0131751	0.00474439	2	5	3	8	8	9
PSOVI14g02080	Short stop-like protein	0	4.7389	0.00205648	0.000598015	0	0	0	3	2	3
PSOVI14g02190	6-pyruvoyl tetrahydrobiopterin synthase	0	-1.42312	0.0317687	0.0128466	6	4	11	3	3	1
PSOVI14g02350	coiled-coil domain-containing protein 124-like isoform X4	0	-1.03973	1.28918e-09	1.45148e-10	89	70	92	40	41	31
PSOVI14g02400	protein unc-13 homolog B-like isoform X3	0	-1.58194	0.0043981	0.00138841	11	10	9	3	3	3
PSOVI14g02450	hypothetical protein BLA29_009742	0	-1.28797	2.35946e-08	3.00245e-09	52	44	48	19	19	16
PSOVI14g02480	hypothetical protein QR98_0103660	0	-1.20324	8.30326e-12	7.68027e-13	80	82	79	34	31	31
PSOVI14g02540	pyruvate carboxylase, mitochondrial isoform X1	0	-1.04597	5.14663e-11	5.08188e-12	91	94	94	41	43	40
PSOVI14g02590	dynein light chain 1, cytoplasmic	0	1.53579	2.13106e-14	1.57385e-15	31	18	27	74	66	63
PSOVI14g02620	Sodium-dependent dopamine transporter	0	-1.888	0.0361995	0.0149693	5	4	4	1	1	1
PSOVI14g02640	S-formylglutathione hydrolase isoform X1	0	1.38384	8.82968e-15	6.3052e-16	36	22	39	81	70	82
PSOVI14g02650	SCY1-like protein 2	0	-1.32914	0.00167238	0.000477088	15	14	18	6	5	6
PSOVI14g02710	---NA---	0	-1.79322	1.55265e-10	1.61462e-11	45	36	33	11	8	11
PSOVI14g02730	40S ribosomal protein S7	0	1.80374	1.1171e-38	2.2344e-40	114	107	109	380	340	340
PSOVI14g02840	40S ribosomal protein S29	0	1.78792	2.40106e-33	5.97602e-35	217	172	196	652	573	629
PSOVI14g02880	---NA---	0	2.35133	2.85442e-26	1.00237e-27	84	111	81	413	456	432
PSOVI14g02940	ornithine decarboxylase	0	2.034	9.08168e-75	8.05507e-77	217	224	213	815	829	820
PSOVI14g02960	nuclear distribution protein nudE-like protein	0	-2.83523	3.45455e-46	5.72163e-48	115	97	93	12	14	13
PSOVI14g02970	DUF4206 and RUN domain containing protein	0	-1.61394	7.10539e-05	1.53632e-05	20	15	19	6	5	5
PSOVI14g03110	regulator of G-protein signaling 7	0	-1.30734	2.21389e-05	4.37799e-06	32	22	30	11	9	11
PSOVI14g03120	ubiquitin-conjugating enzyme E2 C	0	-2.57955	2.50951e-30	7.22259e-32	92	65	79	11	13	12
PSOVI14g03250	neuronal calcium sensor 2	0	1.38881	2.24531e-07	3.25549e-08	44	26	52	109	94	90
PSOVI14g03310	hypothetical protein QR98_0012550	0	-2.08956	0.0147331	0.00537373	5	3	7	1	1	1
PSOVI14g03340	chromatin assembly factor I P60 subunit-like protein	0	-1.42795	0.0205605	0.00781926	10	7	7	2	4	2
PSOVI14g03470	hypothetical protein BLA29_007371	0	1.18859	0.00938033	0.00323629	5	5	7	13	12	11
PSOVI14g03510	egl nine homolog 3 isoform X2	0	1.22186	1.12552e-07	1.57077e-08	21	20	19	43	42	44
PSOVI14g03620	class E basic helix-loop-helix protein 22	0	-1.24502	0.0128309	0.00460327	12	14	8	4	4	5
PSOVI14g03710	beta-1,3-galactosyltransferase 5-like	0	1.41286	0.000481214	0.000122556	7	5	7	18	15	14
PSOVI14g03740	G-protein-signaling modulator 2-like	0	-1.28407	4.70939e-05	9.82143e-06	30	25	25	10	11	9
PSOVI14g03750	single-stranded DNA-binding protein, mitochondrial	0	1.08333	8.43546e-09	1.01922e-09	38	27	35	67	63	65
PSOVI14g03790	protein ALP1-like	0	-1.86374	4.21655e-09	4.95728e-10	32	29	31	7	8	8
PSOVI14g03820	oligoribonuclease	0	1.21423	1.7747e-06	2.949e-07	18	16	16	34	42	31
PSOVI14g03840	replication factor C subunit 5	0	-1.79685	3.46471e-05	7.07743e-06	19	14	17	4	4	5
PSOVI14g03850	Matrix metalloproteinase-16	0	-2.95672	2.11345e-89	1.39634e-91	258	249	264	31	30	30
PSOVI14g03860	secreted mucin MUC17, putative	0	-1.96078	3.40041e-23	1.43107e-24	78	77	79	19	19	17
PSOVI14g03870	hypothetical protein BLA29_001058, partial	0	-1.55242	3.46282e-08	4.49424e-09	41	30	35	11	9	13
PSOVI14g03880	---NA---	0	-1.57483	5.50499e-06	9.87472e-07	26	17	29	8	8	6
PSOVI14g03900	---NA---	0	-1.58194	0.0043981	0.00138841	10	10	10	3	3	3
PSOVI14g04020	hypothetical protein BLA29_003026	0	-1.38642	0.0122943	0.0043696	11	9	9	3	3	4
PSOVI14g04050	---NA---	0	-1.96655	0.0102233	0.0035706	5	6	7	1	0	3
PSOVI14g04060	hypothetical protein BLA29_004662	0	-2.07309	2.69549e-12	2.38103e-13	39	35	37	8	7	9
PSOVI14g04070	corticotropin-releasing factor receptor 2-like	0	-1.91559	7.5756e-05	1.64874e-05	15	12	15	3	4	3
PSOVI14g04080	survival of motor neuron-related-splicing factor 30-like	0	-1.06609	2.28455e-07	3.32065e-08	53	56	60	25	24	25
PSOVI14g04150	hypothetical protein BLA29_010572	0	-2.12928	3.86296e-28	1.22717e-29	88	93	82	18	18	19
PSOVI14g04340	death-associated protein 1	0	1.77068	1.9321e-41	3.58477e-43	183	149	168	545	510	512
PSOVI14g04420	protein YIPF6-like	0	1.30835	4.40127e-05	9.12997e-06	11	8	12	25	23	23
PSOVI14g04440	Retrovirus-related Pol polyprotein from transposon TNT 1-94	0	1.10223	0.0426621	0.0180825	6	3	4	10	9	7
PSOVI14g04580	MANEC and LDL receptor domain containing protein	0	-1.18722	0.00320336	0.000978491	16	19	15	7	6	7
PSOVI14g04600	ALK tyrosine kinase receptor isoform X1	0	-2.18696	1.0209e-49	1.50608e-51	181	185	195	38	37	38
PSOVI14g04610	leukocyte tyrosine kinase receptor	0	-1.80224	1.12023e-19	5.78922e-21	74	68	79	18	20	20
PSOVI14g04620	putative cysteine proteinase	0	2.11269	3.37639e-60	4.00314e-62	53	49	52	205	210	198
PSOVI14g04740	astacin-like metalloprotease toxin 1	0	4.34176	0.00864842	0.00295247	0	0	0	2	2	2
PSOVI14g04760	probable G-protein coupled receptor 83	0	-1.55237	0.015134	0.00554872	7	8	8	2	2	3
PSOVI14g04770	hypothetical protein QR98_0095510	0	-3.08456	0.000183183	4.31663e-05	9	6	6	1	0	1
PSOVI14g04850	fasciculation and elongation protein zeta-2	0	-1.16091	3.10042e-07	4.60194e-08	56	42	46	19	20	20
PSOVI14g04880	---NA---	0	-3.87086	5.28045e-27	1.79217e-28	46	48	38	3	2	3
PSOVI14g05030	vascular non-inflammatory molecule 2-like protein	0	1.46607	3.80937e-19	2.04794e-20	39	30	34	94	85	83
PSOVI14g05140	senescence-associated protein	0	1.6529	0.000197646	4.67237e-05	267	97	86	449	526	317
PSOVI14g05230	hypothetical protein BLA29_010790	0	-4.22586	0.0142304	0.0051659	2	2	2	0	0	0
PSOVI14g05310	DNA-binding protein D-ETS-4-like isoform X2	0	1.06055	0.0311716	0.0125854	7	4	5	13	10	8
PSOVI14g05320	XK-related protein 4-like	0	-1.58084	0.000542737	0.000139798	14	16	13	4	5	4
PSOVI14g05330	ninein-like protein isoform X2	0	-2.19115	6.06137e-05	1.29028e-05	13	11	12	2	2	3
PSOVI14g05340	---NA---	0	-9.76453	3.14803e-131	9.97203e-134	54300	50377	49457	52	76	35
PSOVI14g05380	ankyrin repeat-containing protein	0	-1.26404	0.0371646	0.0154558	9	7	8	3	3	3
PSOVI14g05390	Laminin subunit alpha	0	1.71635	5.43552e-05	1.14771e-05	5	5	5	15	16	15
PSOVI14g05420	rRNA methyltransferase 3, mitochondrial	0	-1.42312	0.0317687	0.0128467	8	6	7	3	2	2
PSOVI14g05450	1-phosphatidylinositol 4,5-bisphosphate phosphodiesterase-like	0	-1.27706	8.38108e-08	1.15374e-08	47	38	50	18	17	16
PSOVI14g05520	mevalonate kinase	0	1.0923	0.000874461	0.000234978	12	9	12	23	22	20
PSOVI14g05540	mitogen-activated protein kinase kinase kinase 13-like isoform X1	0	-1.15819	0.000791139	0.000210437	24	22	20	10	9	8
PSOVI14g05650	histone deacetylase 4-like isoform X3	0	-1.25824	7.89729e-13	6.66863e-14	112	124	126	46	47	46
PSOVI14g05710	hypothetical protein QR98_0060660	0	-1.91559	7.5756e-05	1.64875e-05	16	11	15	3	4	3
PSOVI14g05760	arf-GAP with dual PH domain-containing protein 1-like	0	-1.95931	2.77352e-06	4.76168e-07	19	19	18	4	4	5
PSOVI14g05810	zinc transporter ZIP14-like	0	1.57639	8.12489e-09	9.78751e-10	13	14	10	33	34	35
PSOVI14g05830	hypothetical protein QR98_0019060	0	-2.626	3.76647e-23	1.59195e-24	58	50	55	10	8	6
PSOVI14g05840	probable protein phosphatase CG10417	0	-1.8225	2.58324e-07	3.77585e-08	25	25	24	7	6	6
PSOVI14g05860	hypothetical protein BLA29_008048	0	2.09749	2.26216e-07	3.28401e-08	6	11	2	22	37	17
PSOVI14g05970	neutral ceramidase-like	0	2.95	9.68573e-101	5.43502e-103	37	38	35	253	263	267
PSOVI14g05980	Uninflatable-like protein	0	2.15864	1.57686e-05	3.04411e-06	3	3	3	12	13	13
PSOVI14g06080	hypothetical protein BLA29_003502	0	1.03571	0.0183016	0.00686579	6	5	9	12	11	15
PSOVI14g06100	60 kDa heat shock protein, mitochondrial-like	0	1.29337	4.31895e-13	3.58447e-14	35	40	34	81	85	80
PSOVI14g06120	CWF19-like protein 1	0	1.09623	0.0003061	7.51329e-05	13	9	16	25	25	25
PSOVI14g06170	---NA---	0	2.19955	0.00321273	0.000981935	1	0	3	8	5	5
PSOVI14g06200	40S ribosomal protein S8	0	1.30535	2.75296e-21	1.29065e-22	265	290	259	587	638	627
PSOVI14g06210	transcription initiation factor TFIID subunit 6 isoform X1	0	-1.49815	2.28996e-07	3.33059e-08	36	31	32	11	11	10
PSOVI14g06280	hypothetical protein BLA29_010730	0	-1.9308	0.00087836	0.000236264	8	7	15	2	2	3
PSOVI14g06290	N-acetylglucosamine-1-phosphodiester alpha-N-acetylglucosaminidase, putative	0	-1.26404	0.0371646	0.0154558	9	7	8	3	3	3
PSOVI14g06420	Calcineurin-like protein phosphoesterase-like protein	0	-4.40997	1.25671e-07	1.76296e-08	12	10	8	0	1	0
PSOVI14g06440	RING finger protein 157-like isoform X1	0	-2.0062	0.000162558	3.77667e-05	15	8	13	3	2	3
PSOVI14g06450	NADP-dependent malic enzyme-like	0	-2.26638	0.00576985	0.00187524	6	5	6	1	1	1
PSOVI14g06500	---NA---	0	1.23591	6.89113e-05	1.48687e-05	12	12	10	25	24	25
PSOVI14g06510	vesicle-associated membrane protein 4-like	0	1.244	5.64093e-08	7.53554e-09	19	20	21	45	43	43
PSOVI14g06560	cholecystokinin receptor-like	0	-1.888	0.0361995	0.0149693	3	6	4	0	2	1
PSOVI14g06580	Chitin binding Peritrophin-A domain containing protein	0	1.84351	4.23034e-14	3.20846e-15	12	15	14	45	43	48
PSOVI14g06590	Chitin binding Peritrophin-A domain containing protein 5	0	3.41471	2.39557e-11	2.29172e-12	2	2	1	17	18	17
PSOVI14g06600	protein obstructor-E-like	0	3.68824	1.1926e-105	5.93653e-108	22	26	19	269	287	242
PSOVI14g06610	---NA---	0	1.83376	0.00140126	0.000393274	3	2	3	8	11	8
PSOVI14g06640	DAN domain family member 5-like	0	4.34176	0.00864842	0.00295247	0	0	0	2	2	2
PSOVI14g06690	Elongation factor 1-beta	0	1.30852	3.82271e-23	1.61918e-24	114	133	124	277	296	273
PSOVI14g06700	5-hydroxytryptamine receptor-like	0	-1.65519	3.52173e-07	5.26202e-08	28	29	26	8	8	8
PSOVI14g06710	putative polyprotein	0	-2.511	0.0074659	0.00250553	4	2	8	0	2	0
PSOVI14g06740	5-hydroxytryptamine receptor-like	0	-1.76456	0.00708955	0.00236061	9	7	7	2	2	2
PSOVI14g06750	---NA---	0	2.62498	1.32406e-41	2.44464e-43	16	14	17	90	86	92
PSOVI14g06780	PI-PLC X domain-containing protein 1	0	-2.99007	0.00827176	0.00281116	4	4	3	1	0	0
PSOVI14g06840	retrovirus-related Pol polyprotein from transposon TNT 1-94	0	1.54204	0.0128111	0.00459268	3	2	3	7	7	8
PSOVI14g06880	39S ribosomal protein L38, mitochondrial	0	-1.4493	7.53877e-05	1.63753e-05	21	22	20	7	7	7
PSOVI14g06890	60S ribosomal protein L19-like	0	1.3346	5.74686e-31	1.59158e-32	286	268	281	656	615	664
PSOVI14g06920	Bis(5'-adenosyl)-triphosphatase enpp4	0	-7.28878	2.84427e-106	1.39009e-108	131	108	154	1	1	0
PSOVI14g06930	RNA binding protein fox-1 homolog 2-like isoform X6	0	-1.57483	5.50499e-06	9.875e-07	23	25	24	8	6	8
PSOVI14g06940	sialin-like isoform X1	0	-1.94309	2.19034e-05	4.3216e-06	18	13	16	4	3	4
PSOVI14g07030	gamma-aminobutyric acid receptor alpha-like	0	-1.49333	0.034121	0.0139276	7	7	5	1	2	3
PSOVI14g07040	heat shock factor protein 2-like	0	4.09288	0.0177865	0.00665485	0	0	0	2	2	1
PSOVI14g07140	39S ribosomal protein L16, mitochondrial	0	1.39309	1.55941e-22	6.8592e-24	60	70	57	143	156	153
PSOVI14g07230	---NA---	0	-1.96655	0.0102233	0.00357059	5	7	6	1	3	0
PSOVI14g07240	extracellular serine/threonine protein CG31145-like	0	-2.12935	1.22429e-05	2.31695e-06	18	14	12	3	3	3
PSOVI14g07250	extracellular serine/threonine protein CG31145	0	-1.87942	1.44533e-08	1.79081e-09	31	28	26	6	7	8
PSOVI14g07260	---NA---	0	-1.99304	4.06654e-06	7.1585e-07	19	15	19	6	4	2
PSOVI14g07270	---NA---	0	1.73946	0.0381646	0.0159408	0	1	3	5	5	3
PSOVI14g07310	---NA---	0	2.75634	0.0234285	0.00908228	0	0	1	3	3	2
PSOVI14g07320	nitric oxide synthase, salivary gland	0	-2.2351	0.000132392	3.03271e-05	13	9	10	2	2	2
PSOVI14g07330	nitric oxide synthase, endothelial	0	-5.06485	0.000589305	0.000152913	0	2	9	0	0	0
PSOVI14g07340	nitric oxide synthase	0	-2.00279	9.26621e-06	1.70828e-06	18	15	16	4	3	4
PSOVI14g07350	nitric oxide synthase, salivary gland isoform X2	0	-2.44363	3.08748e-15	2.1293e-16	37	39	38	6	6	7
PSOVI14g07410	integrase core domain protein	0	-1.16391	0.0141278	0.00511711	10	12	15	5	3	7
PSOVI14g07430	Krueppel-like factor 6	0	-1.27598	6.35847e-06	1.14751e-06	35	28	35	13	13	11
PSOVI14g07460	N-acetylgalactosamine-6-sulfatase isoform X2	0	1.73346	0.0210181	0.00802182	1	2	2	4	6	6
PSOVI14g07500	nicotinate-nucleotide pyrophosphorylase [carboxylating]-like isoform X2	0	1.23839	6.14712e-09	7.33271e-10	23	26	20	52	53	45
PSOVI14g07550	ATP-binding cassette sub-family A member 5 isoform X2	0	-2.04315	0.0065863	0.00216742	7	5	7	1	1	2
PSOVI14g07600	Variant SH3 domain containing protein 1	0	-1.69962	8.84685e-07	1.40441e-07	23	24	28	7	8	6
PSOVI14g07620	---NA---	0	1.29513	0.0282681	0.0112673	4	2	4	7	8	8
PSOVI14g07670	B-cell CLL/lymphoma 6 member B protein-like	0	2.34909	0.00110955	0.000304577	1	2	1	6	8	6
PSOVI14g07700	Protein argonaute-2	0	1.82072	0.000774849	0.000205757	3	2	4	11	10	9
PSOVI14g07730	importin subunit beta-1 isoform X2	0	1.90834	0.00157982	0.000447536	3	2	2	9	8	8
PSOVI14g07800	BRO1 domain-containing protein BROX-like	0	-3.32873	0.00154246	0.000435697	5	4	5	0	0	1
PSOVI14g07810	---NA---	0	-2.69511	0.000288531	7.04028e-05	6	7	10	1	0	2
PSOVI14g07820	---NA---	0	1.78212	4.03053e-05	8.30619e-06	3	5	6	15	16	14
PSOVI14g07890	probable G-protein coupled receptor CG31760	0	-1.74094	1.00972e-05	1.8798e-06	22	17	20	6	4	6
PSOVI14g07920	hypothetical protein BLA29_010994	0	-2.61298	2.01047e-08	2.53469e-09	22	16	17	2	2	4
PSOVI14g07940	serine/threonine-protein kinase STK11-like	0	-3.01531	0.0003158	7.78567e-05	7	5	8	1	1	0
PSOVI14g07950	3-hydroxyisobutyrate dehydrogenase, mitochondrial	0	1.78922	1.13226e-38	2.28523e-40	362	385	304	1066	1173	1108
PSOVI14g07960	---NA---	0	1.67396	0.00165191	0.0004702	4	2	4	10	11	9
PSOVI14g08030	Acyl-CoA-binding protein	0	-1.87864	3.10013e-12	2.77774e-13	40	33	56	11	12	9
PSOVI14g08100	E3 ubiquitin-protein ligase MYCBP2 isoform X13	0	-1.44514	0.000645756	0.000168905	19	14	15	6	5	5
PSOVI14g08260	gamma-aminobutyric acid receptor subunit beta-like	0	-2.22758	2.27053e-11	2.16593e-12	32	28	33	7	6	5
PSOVI14g08270	gamma-aminobutyric acid receptor subunit beta-like	0	-3.89711	3.24062e-21	1.52513e-22	42	34	26	3	0	3
PSOVI14g08320	hypothetical protein BLA29_013171	0	6.60557	2.88554e-10	3.08951e-11	0	0	0	14	12	4
PSOVI14g08330	actin-related protein 2/3 complex subunit 3	0	1.2866	6.06613e-17	3.72236e-18	211	194	160	418	425	425
PSOVI14g08350	macrophage migration inhibitory factor	0	1.82492	1.93483e-13	1.55151e-14	15	13	12	47	43	41
PSOVI14g08360	---NA---	0	-1.79995	0.0242551	0.00948339	6	4	6	1	2	1
PSOVI14g08440	---NA---	0	-3.35968	2.44938e-11	2.34541e-12	24	23	12	2	2	1
PSOVI14g08510	Paxillin-like protein	0	-1.38162	1.4494e-34	3.47625e-36	518	441	486	177	163	169
PSOVI14g08640	glucose-6-phosphate exchanger SLC37A2-like isoform X2	0	1.82072	0.000774849	0.000205757	3	2	4	11	10	9
PSOVI14g08660	---NA---	0	3.61403	7.98132e-16	5.24431e-17	6	0	0	25	24	22
PSOVI14g08690	Group 3 mite allergen-like protein (serine protease)	0	3.22883	8.69275e-26	3.12338e-27	4	6	7	45	50	54
PSOVI14g08710	ras-like protein family member 10B	0	-3.22089	4.08369e-15	2.8459e-16	31	28	25	3	3	2
PSOVI14g08720	gag-pol polyprotein	0	1.66018	0.00988603	0.00343403	3	3	1	6	8	7
PSOVI14g08730	Retrovirus-related Pol polyprotein from transposon TNT 1-94	0	2.39611	0.0154752	0.00569341	1	0	1	4	3	4
PSOVI14g08740	Retrovirus-related Pol polyprotein from transposon TNT 1-94	0	4.09288	0.0177865	0.00665485	0	0	0	2	1	2
PSOVI14g08760	hypothetical protein BLA29_006064	0	-2.11302	1.98711e-11	1.89377e-12	34	33	33	7	8	6
PSOVI14g08770	dual specificity protein phosphatase 14-like	0	-3.7751	1.58389e-10	1.65141e-11	20	13	16	1	1	1
PSOVI14g08830	---NA---	0	1.241	0.0100489	0.00349697	5	3	7	11	11	11
PSOVI14g08860	---NA---	0	3.67601	4.55104e-135	1.23569e-137	28	17	24	297	262	255
PSOVI14g08890	proteasome activator complex subunit 1	0	-6.04314	5.57375e-07	8.56064e-08	8	5	9	0	0	0
PSOVI14g08910	Tuberin	0	-1.1029	5.61751e-07	8.63801e-08	54	50	46	22	22	20
PSOVI14g08930	bolA-like protein 3	0	1.26259	1.84499e-05	3.5918e-06	15	9	13	24	28	30
PSOVI14g08970	---NA---	0	-1.2308	0.033654	0.0137065	9	8	9	4	4	2
PSOVI14g09020	serine/threonine-protein phosphatase 5	0	-4.8563	1.49993e-10	1.55708e-11	15	13	13	0	1	0
PSOVI14g09040	39S ribosomal protein L23, mitochondrial	0	-1.03826	4.59654e-07	6.95992e-08	63	44	61	26	25	24
PSOVI14g09050	serine/threonine-protein kinase par-1-like	0	-2.41162	3.52388e-06	6.16178e-07	13	16	13	3	2	2
PSOVI14g09070	hypothetical protein BLA29_009771, partial	0	-2.50474	1.46454e-07	2.0744e-08	19	13	19	3	2	3
PSOVI14g09100	unconventional myosin-XV	0	2.22194	0.00930679	0.0032084	1	1	1	5	4	5
PSOVI14g09170	chitinase 4-like	0	3.76688	7.53141e-29	2.3312e-30	4	3	3	45	41	43
PSOVI14g09180	RING finger protein nhl-1	0	-2.30996	1.04812e-62	1.13833e-64	459	498	488	87	95	86
PSOVI14g09190	RING finger protein nhl-1-like	0	-1.3959	3.4132e-15	2.35702e-16	90	61	93	30	27	28
PSOVI14g09280	exosome complex component RRP4	0	1.11681	2.24327e-05	4.44431e-06	16	16	17	34	31	33
PSOVI14g09300	multidrug resistance-associated protein 5-like isoform X3	0	1.05644	0.0384107	0.0160505	6	4	5	10	10	9
PSOVI14g09370	microtubule-actin cross-linking factor 1-like	0	-1.97374	1.53326e-20	7.39641e-22	447	611	477	116	126	119
PSOVI14g09380	Microtubule-actin cross-linking factor 1-like protein	0	-1.19427	3.30104e-06	5.74522e-07	44	33	38	16	15	15
PSOVI14g09400	probable palmitoyltransferase ZDHHC24	0	1.42009	6.30219e-09	7.52339e-10	15	17	17	41	44	36
PSOVI14g09500	glycosyl transferase	0	1.39947	6.03714e-27	2.05445e-28	280	235	267	654	610	630
PSOVI14g09530	hypothetical protein BLA29_006159, partial	0	-2.25008	1.9876e-13	1.59562e-14	35	37	38	7	8	6
PSOVI14g09540	methyltransferase-like 26	0	1.32345	1.46121e-23	6.00407e-25	64	72	59	150	147	152
PSOVI14g09610	microspherule protein 1	0	-1.00166	0.0066303	0.0021849	20	18	19	9	10	7
PSOVI14g09650	steroid hormone receptor ERR1 isoform X2	0	-1.1611	1.17671e-09	1.32378e-10	70	62	68	25	28	29
PSOVI14g09680	jerky protein homolog	0	-3.89176	2.12831e-08	2.69289e-09	15	11	11	1	0	1
PSOVI14g09710	Helix-loop-helix domain containing protein 2	0	1.53953	0.000211975	5.03605e-05	6	4	7	16	15	15
PSOVI14g09720	protein max isoform X3	0	1.05918	0.000497898	0.000127257	16	6	17	29	23	23
PSOVI14g09730	alpha-N-acetylgalactosaminidase	0	1.38093	0.00408309	0.00127898	4	4	6	12	12	10
PSOVI14g09750	AGAP001342-PA-like protein	0	-2.37713	5.72744e-06	1.03102e-06	12	14	15	3	3	1
PSOVI14g10080	monoacylglycerol lipase ABHD12-like	0	-1.2555	6.97519e-07	1.08899e-07	39	42	39	16	17	13
PSOVI14g10140	guanine nucleotide-binding protein subunit beta-5	0	-1.34764	0.000115887	2.62316e-05	23	23	21	7	8	9
PSOVI14g10320	venom dipeptidyl peptidase 4-like	0	-2.17614	1.59783e-15	1.08749e-16	47	44	43	7	10	10
PSOVI14g10330	prolyl endopeptidase FAP-like	0	-1.85306	1.51506e-05	2.91659e-06	18	16	18	4	5	4
PSOVI14g10340	---NA---	0	-1.72683	0.00468322	0.00148902	7	9	10	3	3	1
PSOVI14g10360	60S ribosomal protein L37a	0	1.55031	5.88612e-29	1.81128e-30	249	273	215	675	632	682
PSOVI14g10370	hypothetical protein BLA29_005901	0	3.29525	5.11845e-24	2.05683e-25	3	2	8	41	40	39
PSOVI14g10380	---NA---	0	3.7361	5.93207e-36	1.33685e-37	4	4	5	56	56	51
PSOVI14g10400	cysteine proteinase-1 preproenzyme	0	3.64323	8.72331e-94	5.36868e-96	40	52	31	462	493	464
PSOVI14g10410	cysteine proteinase-1 preproenzyme	0	3.04032	1.62907e-46	2.65392e-48	650	767	561	4914	5110	5004
PSOVI14g10420	cysteine proteinase-1 preproenzyme	0	2.88432	1.90305e-113	8.26739e-116	587	593	536	3885	3921	3857
PSOVI14g10430	cysteine proteinase-1 preproenzyme	0	3.70974	5.42962e-30	1.59709e-31	5	3	3	46	40	50
PSOVI14g10450	gilgamesh-like protein	0	-2.49877	7.99945e-14	6.22635e-15	37	33	30	5	6	5
PSOVI14g10580	---NA---	0	-1.95731	1.86407e-13	1.49139e-14	50	39	43	11	9	11
PSOVI14g10590	Protein spaetzle	0	-1.64593	0.000251797	6.08469e-05	19	11	15	5	4	4
PSOVI14g10600	Coagulin domain containing protein	0	-1.96651	0.010288	0.00359508	10	3	5	3	0	1
PSOVI14g10660	protein JTB-like isoform X3	0	1.96766	1.6387e-07	2.33888e-08	4	5	8	24	18	20
PSOVI14g10670	Calcineurin-like protein phosphoesterase	0	-2.18068	0.00925457	0.00318453	5	5	6	1	1	1
PSOVI14g10690	26S proteasome non-ATPase regulatory subunit 2	0	-1.92453	0.00038684	9.68454e-05	12	11	11	3	3	2
PSOVI14g10730	ribosome biogenesis protein NOP53-like isoform X1	0	1.20913	7.07944e-06	1.28659e-06	18	10	17	37	30	29
PSOVI14g10780	hypothetical protein BLA29_002455, partial	0	-1.49923	0.000132731	3.04169e-05	22	16	18	6	6	6
PSOVI14g10820	5-hydroxytryptamine receptor 1-like	0	-1.30043	5.0604e-06	9.03168e-07	34	31	32	12	12	12
PSOVI14g10900	beta-1,3-galactosyltransferase 1-like	0	-1.55796	8.1013e-08	1.11155e-08	32	33	35	10	11	10
PSOVI14g10910	hypothetical protein BLA29_000448, partial	0	-4.24144	5.48183e-24	2.20782e-25	36	39	34	2	2	1
PSOVI14g11010	hypothetical protein QR98_0083580	0	-2.75564	0.000171855	4.01756e-05	9	6	9	1	1	1
PSOVI14g11030	ubiquitin domain-containing protein UBFD1-like	0	-1.81198	1.58589e-24	6.11449e-26	94	86	96	23	23	26
PSOVI14g11100	40S ribosomal protein S23	0	1.00753	2.93933e-12	2.62303e-13	108	120	95	198	205	195
PSOVI14g11110	enolase-phosphatase E1-like	0	-2.33918	2.92713e-12	2.60922e-13	34	31	30	6	6	5
PSOVI14g11140	ankyrin repeat domain-containing protein 13D isoform X2	0	-1.37792	4.38633e-08	5.77619e-09	46	41	38	14	15	15
PSOVI17g00010	histone H2B	0	-3.04345	2.17957e-49	3.25486e-51	118	128	115	16	14	10
PSOVI17g00020	histone H4-like	0	-1.91509	2.95075e-16	1.88545e-17	130	241	167	44	44	44
PSOVI17g00030	histone H3	0	-5.23438	7.94026e-167	1.07796e-169	812	830	699	19	22	16
PSOVI17g00040	hypothetical protein QR98_0019210, partial	0	-2.55458	1.09486e-70	1.05037e-72	272	276	239	42	43	38
PSOVI17g00050	hypothetical protein BLA29_006821, partial	0	-1.78706	9.64371e-23	4.1895e-24	91	81	88	24	21	24
PSOVI17g00130	chitinase-3-like protein 1	0	3.04036	6.8705e-79	5.59639e-81	53	64	43	398	416	400
PSOVI17g00140	---NA---	0	-3.28689	8.31201e-22	3.79904e-23	1367	2692	2086	164	204	215
PSOVI17g00310	synaptogenesis protein syg-2-like	0	-1.20104	0.00042929	0.000108206	26	20	22	8	8	11
PSOVI17g00320	hemicentin-2	0	-1.1767	6.33007e-05	1.35264e-05	28	26	35	12	10	14
PSOVI17g00330	hemicentin-2-like isoform X2	0	-1.34981	8.40815e-09	1.01516e-09	46	44	52	16	18	17
PSOVI17g00340	---NA---	0	-2.3011	2.28948e-20	1.11687e-21	78	83	76	16	15	13
PSOVI17g00370	tyrosine-protein phosphatase 99A-like isoform X1	0	-1.15426	1.39389e-05	2.66818e-06	36	35	36	16	15	13
PSOVI17g00400	hypothetical protein BLA29_001917	0	-1.79995	0.0242551	0.00948338	6	5	5	2	1	1
PSOVI17g00410	---NA---	0	5.41841	5.71038e-05	1.21092e-05	0	0	0	6	4	3
PSOVI17g00450	Tudor domain-containing protein	0	1.31388	0.000459215	0.000116581	9	6	8	18	18	17
PSOVI17g00460	thiamin pyrophosphokinase 1 isoform X1	0	1.07931	0.00713195	0.00237796	8	6	9	14	16	15
PSOVI17g00520	Focal adhesion kinase 1	0	-1.12071	1.18027e-05	2.22722e-06	41	35	38	16	16	16
PSOVI17g00530	acid phosphatase type 7-like	0	1.54751	3.0306e-05	6.11935e-06	8	7	6	18	17	22
PSOVI17g00540	integrin beta-1-like	0	-1.53266	1.37783e-08	1.70592e-09	37	41	36	12	12	12
PSOVI17g00580	Inositol hexakisphosphate kinase 3	0	-1.02383	6.70147e-05	1.43564e-05	39	34	38	17	17	16
PSOVI17g00590	diphosphoinositol polyphosphate phosphohydrolase 1-like isoform X1	0	-1.27172	4.69874e-14	3.56796e-15	92	90	97	39	35	32
PSOVI17g00600	N-acyl-phosphatidylethanolamine-hydrolyzing phospholipase D	0	-1.78275	1.01833e-05	1.8986e-06	20	19	18	5	5	5
PSOVI17g00610	splicing factor 45-like	0	-1.52608	3.18437e-06	5.52487e-07	28	24	27	9	7	9
PSOVI17g00620	agrin-like isoform X3	0	-1.91849	7.18915e-08	9.81196e-09	25	25	25	6	6	6
PSOVI17g00640	agrin-like isoform X1	0	-1.49333	0.034121	0.0139276	7	7	5	3	1	2
PSOVI17g00720	ubiquitin-like protein 5	0	1.84673	7.66856e-14	5.94801e-15	13	9	18	45	45	43
PSOVI17g00750	N-fatty-acyl-amino acid synthase/hydrolase PM20D1-like	0	1.1537	0.0246853	0.00968733	5	5	4	10	9	10
PSOVI17g00810	---NA---	0	-3.33243	2.03021e-05	3.98544e-06	6	11	8	0	1	1
PSOVI17g00820	Chitin binding Peritrophin-A domain containing protein	0	-2.66895	1.78011e-60	2.09444e-62	432	356	540	65	61	65
PSOVI17g00830	flocculation protein FLO11-like	0	-1.95726	1.14551e-22	4.9868e-24	82	67	110	20	20	21
PSOVI17g00860	thymidylate synthase-like	0	1.54204	0.0128111	0.0045927	3	2	3	7	7	8
PSOVI17g00890	lectin receptor kinase	0	1.21268	0.00356064	0.00109794	5	8	7	15	15	13
PSOVI17g00900	uncharacterized mitochondrial protein AtMg00810-like	0	2.553	3.64995e-12	3.2836e-13	4	5	5	20	27	30
PSOVI17g00920	putative polyprotein	0	3.79194	0.0366987	0.0152178	0	0	0	2	1	1
PSOVI17g00940	Retrovirus-related Pol polyprotein from transposon TNT 1-94	0	-2.75413	1.40635e-07	1.98179e-08	25	21	0	0	6	0
PSOVI17g01000	cubilin-like isoform X2	0	-5.18679	0.000311067	7.65821e-05	4	4	4	0	0	0
PSOVI17g01020	putative polyprotein	0	-2.60826	0.00448604	0.00141861	7	6	2	0	1	1
PSOVI17g01050	N2227-like protein	0	-4.45563	8.11764e-53	1.08735e-54	94	63	89	3	3	4
PSOVI17g01070	protein phosphatase PP2A 55 kDa regulatory subunit isoform X3	0	-2.1942	4.00546e-07	6.02505e-08	20	14	22	5	4	2
PSOVI17g01090	sex determining region Y-box 2 protein	0	1.50249	0.0106659	0.00374352	2	3	4	8	8	8
PSOVI17g01100	---NA---	0	3.79194	0.0366987	0.0152178	0	0	0	2	1	1
PSOVI17g01120	39S ribosomal protein L41, mitochondrial	0	-1.07877	4.11874e-07	6.2029e-08	60	40	59	24	23	22
PSOVI17g01170	dual specificity protein phosphatase 18	0	-3.68435	3.84485e-07	5.76258e-08	8	10	14	1	0	1
PSOVI17g01180	muscle calcium channel subunit alpha-1 isoform X1	0	-1.4	0.000231471	5.55998e-05	21	14	23	7	8	5
PSOVI17g01200	Voltage-dependent calcium channel type D subunit alpha-1	0	-1.33067	0.000419332	0.000105583	21	11	26	7	6	8
PSOVI17g01210	Voltage-dependent calcium channel type D subunit alpha-1	0	-2.38193	2.45586e-27	8.04618e-29	76	64	77	13	13	12
PSOVI17g01220	muscle calcium channel subunit alpha-1-like isoform X1	0	-2.75653	1.86208e-56	2.3257e-58	156	154	133	20	20	20
PSOVI17g01280	NK1 transcription factor-related protein 1	0	-1.9923	0.0233101	0.0090042	7	4	3	1	0	2
PSOVI17g01370	regulating synaptic membrane exocytosis protein 2-like	0	-2.19826	2.86696e-23	1.19878e-24	70	66	70	14	14	13
PSOVI17g01380	hypothetical protein BLA29_000461	0	-1.62955	7.24791e-08	9.89872e-09	34	32	29	8	13	7
PSOVI17g01460	hypothetical protein BLA29_006426	0	-1.81626	1.95057e-16	1.21988e-17	63	56	62	20	10	17
PSOVI17g01470	---NA---	0	-1.28553	7.03994e-06	1.27877e-06	35	29	32	13	11	12
PSOVI17g01480	formin-binding protein 1-like protein	0	-1.1408	9.38579e-12	8.70706e-13	87	85	102	39	38	37
PSOVI17g01510	hypothetical protein QR98_0036760	0	-1.55237	0.015134	0.00554872	8	8	7	2	3	2
PSOVI17g01520	---NA---	0	-2.78479	2.51021e-14	1.86749e-15	30	31	31	4	6	2
PSOVI17g01540	TOX high mobility group box family member 2-like	0	-1.12553	6.32869e-08	8.52302e-09	60	52	57	26	21	24
PSOVI17g01610	enolase-phosphatase E1-like	0	-3.03045	4.74988e-07	7.22629e-08	14	12	12	2	1	1
PSOVI17g01620	---NA---	0	-4.90249	2.78868e-33	6.96601e-35	48	39	53	1	1	2
PSOVI17g01670	hypothetical protein BLA29_007959	0	-1.16948	5.89501e-05	1.2522e-05	30	35	26	11	11	15
PSOVI17g01680	---NA---	0	-1.19053	3.87218e-15	2.695e-16	1072	841	1093	435	379	393
PSOVI17g01750	B9 domain-containing protein 1	0	-2.12708	1.25405e-13	9.89581e-15	41	38	41	8	9	8
PSOVI17g01850	speckle targeted PIP5K1A-regulated poly(A) polymerase-like	0	-1.32669	0.00667789	0.002203	13	9	14	5	3	5
PSOVI17g01880	hypothetical protein BLA29_007895, partial	0	2.75454	5.16295e-27	1.74762e-28	8	5	13	61	55	47
PSOVI17g01960	hypothetical protein BLA29_007561, partial	0	1.08426	0.00380434	0.00118031	4	7	15	20	18	13
PSOVI17g02000	---NA---	0	1.64219	0.0330038	0.0134028	1	2	2	6	5	4
PSOVI17g02040	liprin-beta-1-like isoform X2	0	-1.80106	1.85021e-40	3.56679e-42	269	280	251	69	71	71
PSOVI17g02060	---NA---	0	-1.28203	1.60505e-06	2.6482e-07	40	33	36	15	12	14
PSOVI17g02080	leukocyte elastase inhibitor-like	0	-3.44203	6.62594e-06	1.19697e-06	11	7	9	1	1	0
PSOVI17g02130	solute carrier family 12 member 6 isoform X6	0	-1.22578	0.000905838	0.000244393	21	17	21	8	8	7
PSOVI17g02140	serine/arginine repetitive matrix protein 1-like	0	-1.24921	1.43844e-07	2.03352e-08	40	56	39	15	20	17
PSOVI17g02220	DFP2-like protein	0	2.31938	0.00545404	0.00176273	1	1	1	7	5	3
PSOVI17g02250	DFP2-like protein	0	4.56916	1.82762e-62	2.05108e-64	4	3	4	83	82	82
PSOVI17g02310	40S ribosomal protein S13	0	1.89245	2.52881e-29	7.59856e-31	342	395	311	1126	1220	1241
PSOVI17g02360	allergen Aca s 13	0	1.52111	1.10628e-15	7.34914e-17	35	23	18	62	70	69
PSOVI17g02420	Retrovirus-related Pol polyprotein from transposon TNT 1-94	0	1.05175	0.047386	0.020506	4	5	5	13	8	6
PSOVI17g02440	uncharacterized mitochondrial protein AtMg00810-like	0	5.04998	0.000486834	0.000124209	0	0	0	4	4	2
PSOVI17g02510	putative serine protease K12H4.7	0	1.11355	6.37558e-11	6.35308e-12	35	41	39	74	76	79
PSOVI17g02610	synapsin	0	-1.79231	1.13771e-07	1.58985e-08	24	27	29	7	7	7
PSOVI17g02640	ferritin, heavy subunit	0	1.80773	2.47021e-56	3.1076e-58	573	574	514	1807	1828	1719
PSOVI17g02650	dual specificity protein phosphatase 18	0	-3.96836	1.47807e-05	2.84137e-06	8	7	7	0	1	0
PSOVI17g02760	protein turtle	0	-1.63524	0.0158668	0.00586621	15	2	4	3	3	0
PSOVI17g02770	protein turtle	0	-2.433	0.000385104	9.63368e-05	9	6	10	2	2	0
PSOVI17g02780	protein turtle-like isoform X1	0	-2.00279	9.26621e-06	1.70832e-06	17	14	18	4	5	2
PSOVI17g02790	turtle-like protein 1	0	-2.4178	6.80862e-07	1.0614e-07	13	12	23	4	0	4
PSOVI17g02860	protein phosphatase 2C-like protein	0	-2.44741	3.89997e-07	5.85578e-08	16	18	15	2	3	3
PSOVI17g02910	prolactin-releasing peptide receptor-like	0	-1.63386	0.000165051	3.84506e-05	17	16	15	5	4	5
PSOVI17g02940	60S ribosomal protein L35a	0	1.69217	2.10199e-35	4.83217e-37	235	216	216	671	638	672
PSOVI17g03070	FH1/FH2 domain-containing protein 3-like	0	-1.26636	1.159e-07	1.62064e-08	49	39	46	18	16	17
PSOVI17g03170	repressor of RNA polymerase III transcription MAF1 homolog	0	-1.10471	6.95306e-09	8.32555e-10	70	59	68	28	27	29
PSOVI17g03270	---NA---	0	-2.34917	5.33835e-29	1.63789e-30	149	101	118	25	22	19
PSOVI17g03280	chromodomain-helicase-DNA-binding protein 7 isoform X1	0	-1.37285	0.0030831	0.000936732	14	10	16	5	5	4
PSOVI17g03290	Calcium and integrin-binding family member 3	0	-1.6975	0.00308368	0.000937464	12	6	11	3	2	3
PSOVI17g03300	hypothetical protein BLA29_000981	0	-1.52132	0.00271024	0.00081241	13	10	12	4	4	3
PSOVI17g03380	protein obstructor-E-like	0	1.17538	2.15069e-09	2.46816e-10	174	210	150	372	387	355
PSOVI17g03420	UPF0488 protein CG14286	0	-1.58339	2.02247e-07	2.91225e-08	32	25	35	10	10	8
PSOVI17g03490	---NA---	0	2.60799	8.51784e-09	1.02994e-09	4	3	2	18	19	15
PSOVI17g03580	chymotrypsin inhibitor-like	0	-3.08885	1.61511e-49	2.3973e-51	130	119	96	12	13	12
PSOVI17g03590	chymotrypsin inhibitor-like	0	-3.57127	1.20778e-55	1.55221e-57	148	150	106	11	8	12
PSOVI17g03620	hypothetical protein BLA29_005500	0	2.95448	3.37134e-26	1.19305e-27	88	116	81	631	684	726
PSOVI17g03650	neural-cadherin-like	0	3.10047	9.20918e-06	1.69614e-06	1	1	1	9	8	9
PSOVI17g03670	hypothetical protein BLA29_001079	0	1.56211	3.55477e-07	5.31495e-08	8	10	12	24	27	31
PSOVI17g03690	putative sodium-coupled neutral amino acid transporter 7	0	1.57351	2.03898e-09	2.33443e-10	14	15	11	38	38	34
PSOVI17g03700	RYamide receptor-like	0	-3.51711	0.000488262	0.000124662	7	3	6	0	0	1
PSOVI17g03870	phosphoglucomutase-2	0	1.05644	0.0384107	0.0160505	6	4	5	10	10	9
PSOVI17g03920	mitogen-activated protein kinase kinase kinase 10	0	-1.48919	0.0220758	0.00847745	8	6	8	3	2	2
PSOVI17g03950	cyclic nucleotide-gated cation channel alpha-3-like	0	-1.41053	4.20441e-05	8.68355e-06	26	22	22	8	9	7
PSOVI17g03990	60S ribosomal protein L13	0	1.31835	8.51972e-26	3.0535e-27	207	194	167	435	437	431
PSOVI17g04040	hypothetical protein BLA29_011994, partial	0	-1.56523	1.6268e-17	9.70281e-19	77	78	84	27	24	23
PSOVI17g04090	hypothetical protein BLA29_010590, partial	0	-3.3684	4.68368e-33	1.19116e-34	64	51	68	7	3	6
PSOVI17g04100	hypothetical protein BLA29_004259	0	-1.47468	0.000451789	0.00011445	15	14	20	6	7	3
PSOVI17g04120	Secreted frizzled-related protein 5	0	-1.12873	0.00587735	0.0019139	17	16	15	7	7	6
PSOVI17g04160	SET and MYND domain-containing protein 5	0	1.20902	5.2494e-05	1.10414e-05	13	10	14	28	28	23
PSOVI17g04170	dehydrogenase/reductase SDR family member on chromosome X-like	0	-1.11788	0.00522291	0.00167999	17	19	14	7	8	6
PSOVI17g04210	carbohydrate-binding protein	0	3.31616	1.13388e-15	7.55302e-17	2	3	3	24	25	27
PSOVI17g04250	Nuclear hormone receptor HR96	0	-1.45288	6.10299e-25	2.29228e-26	174	163	170	58	58	54
PSOVI17g04320	low molecular weight phosphotyrosine protein phosphatase-like	0	1.75887	1.57242e-14	1.15274e-15	19	16	13	49	52	49
PSOVI17g04340	Aspartate aminotransferase, mitochondrial	0	-2.49877	7.99945e-14	6.22638e-15	36	30	34	6	6	4
PSOVI17g04380	iron-sulfur cluster assembly enzyme ISCU, mitochondrial	0	-1.19479	6.33352e-13	5.31376e-14	93	88	91	35	34	40
PSOVI17g04430	NAD kinase-like isoform X2	0	-1.75758	5.50582e-28	1.769e-29	114	121	108	30	31	32
PSOVI17g04470	DNA fragmentation factor CIDE-like protein	0	-1.48604	0.0142671	0.00518827	7	9	9	3	3	2
PSOVI17g04480	carboxylesterase 5A-like	0	2.8765	3.23218e-53	4.30021e-55	24	18	21	154	133	140
PSOVI17g04500	Hemocyte protein-glutamine gamma-glutamyltransferase	0	-1.05263	2.43121e-10	2.58326e-11	90	80	90	40	35	40
PSOVI17g04520	Retrovirus-related Pol polyprotein from transposon TNT 1-94	0	-1.08989	6.78385e-05	1.45695e-05	36	26	38	11	13	19
PSOVI17g04530	hypothetical protein MPER_12841, partial	0	-1.84578	0.000175261	4.10196e-05	17	12	11	5	2	3
PSOVI17g04540	Retrovirus-related Pol polyprotein from transposon TNT 1-94	0	-2.24453	1.58825e-07	2.26112e-08	19	17	22	4	5	2
PSOVI17g04750	BTB/POZ domain-containing protein 2-like	0	-4.65401	9.05459e-46	1.50787e-47	78	54	68	2	3	2
PSOVI17g04770	BTB/POZ domain-containing protein 1-like	0	-2.26638	0.00576985	0.00187524	6	5	6	1	1	1
PSOVI17g04790	mitochondrial import receptor subunit TOM20 homolog	0	1.23258	5.59167e-12	5.09622e-13	38	25	35	77	68	67
PSOVI17g04840	sodium-dependent nutrient amino acid transporter 1-like	0	-1.86432	1.83654e-09	2.09434e-10	36	28	32	8	8	8
PSOVI17g04850	eukaryotic translation initiation factor 3 subunit E	0	1.15037	6.9674e-12	6.38711e-13	40	37	40	81	82	76
PSOVI17g04890	sodium-independent sulfate anion transporter-like	0	1.06064	0.00342156	0.00105041	9	10	9	19	17	18
PSOVI17g04950	---NA---	0	1.08983	8.97716e-17	5.54116e-18	255	244	197	476	448	440
PSOVI17g04960	---NA---	0	-2.5808	7.30739e-33	1.86504e-34	597	861	533	98	102	108
PSOVI17g05010	poly(A) polymerase type 3	0	-1.08989	6.78385e-05	1.45697e-05	36	28	36	14	13	16
PSOVI17g05030	60S ribosomal protein L27a	0	1.1386	1.4693e-17	8.75014e-19	232	232	221	425	467	494
PSOVI17g05050	solute carrier family 2, facilitated glucose transporter member 1-like	0	1.58544	1.88824e-22	8.32269e-24	40	37	37	110	106	99
PSOVI17g05210	programmed cell death protein 2-like	0	1.22253	0.0330888	0.0134434	3	3	5	8	7	9
PSOVI17g05220	cytosol aminopeptidase	0	1.45707	2.66807e-32	6.93037e-34	109	129	115	287	306	299
PSOVI17g05250	---NA---	0	-5.06485	0.000589056	0.000152795	2	5	4	0	0	0
PSOVI17g05290	Kv channel-interacting protein 2-like isoform X2	0	-2.53257	8.89725e-08	1.23043e-08	22	14	16	3	3	2
PSOVI17g05320	TWiK family of potassium channels protein 18-like	0	-1.02142	0.00445089	0.00140629	23	15	22	9	8	10
PSOVI17g05330	Kv channel-interacting protein 1-like isoform X1	0	-1.56099	1.24723e-07	1.74854e-08	35	29	33	10	11	9
PSOVI17g05400	---NA---	0	-1.37797	0.018958	0.00712918	11	5	10	3	3	3
PSOVI17g05430	plasma membrane calcium-transporting ATPase 2 isoform X1	0	-3.58804	5.169e-09	6.11448e-10	14	13	16	1	1	1
PSOVI17g05440	Plasma membrane calcium-transporting ATPase 1	0	-3.62095	2.8962e-09	3.3578e-10	16	14	14	1	1	1
PSOVI17g05450	plasma membrane calcium-transporting ATPase 2 isoform X1	0	-3.01531	0.0003158	7.78567e-05	9	3	8	1	0	1
PSOVI17g05540	insulin-like growth factor-binding protein-related protein 1	0	1.70925	4.20273e-44	7.30315e-46	76	83	63	218	225	225
PSOVI17g05560	polypeptide N-acetylgalactosaminyltransferase 1-like	0	1.0674	0.020459	0.00777328	6	6	6	12	11	12
PSOVI17g05580	transcription factor collier isoform X2	0	-2.18812	2.21234e-17	1.33353e-18	47	57	46	11	9	10
PSOVI17g05600	transcription factor COE1-like	0	-1.6656	0.0241491	0.00942665	4	6	8	1	0	4
PSOVI17g05640	sodium/potassium-transporting ATPase subunit alpha-like	0	-1.45391	6.68228e-07	1.04023e-07	33	30	33	10	11	11
PSOVI17g05690	adiponectin receptor protein-like	0	-1.12647	4.90217e-13	4.09069e-14	120	107	118	48	48	49
PSOVI17g05720	sex peptide receptor-like	0	-3.42599	0.000868507	0.000233221	5	4	6	1	0	0
PSOVI17g05730	sex peptide receptor	0	-2.0062	0.000162558	3.77666e-05	10	14	12	5	2	1
PSOVI17g05740	sex peptide receptor	0	-1.55237	0.015134	0.00554871	7	6	10	2	3	2
PSOVI17g05790	secreted protein, putative	0	-1.62535	0.000568807	0.000146822	16	12	13	4	4	4
PSOVI17g05820	sialin-like isoform X2	0	-1.31717	9.50868e-06	1.75561e-06	31	28	31	11	11	11
PSOVI17g05830	protein FAM43A-like	0	-1.88836	1.72373e-14	1.26522e-15	54	47	49	13	10	14
PSOVI17g05840	---NA---	0	-3.82142	7.47027e-14	5.78745e-15	14	15	37	2	1	1
PSOVI17g05880	N-acetyl-D-glucosamine kinase	0	1.48271	1.68396e-07	2.40653e-08	13	13	10	33	31	29
PSOVI17g05990	Chitin synthase 3	0	1.17637	0.00406915	0.00127278	7	6	8	14	16	14
PSOVI17g06010	---NA---	0	-1.40399	0.00335925	0.00102915	14	10	14	4	5	4
PSOVI17g06020	hypothetical protein BLA29_010487	0	-1.64426	1.29267e-10	1.32906e-11	52	29	49	13	12	13
PSOVI17g06080	adipocyte plasma membrane-associated protein-like	0	1.23636	2.86505e-06	4.93456e-07	15	13	18	34	34	32
PSOVI17g06160	DFP2-like protein	0	1.39844	0.00557828	0.00180591	3	5	5	11	11	10
PSOVI17g06290	cysteine dioxygenase type 1	0	1.96016	3.67313e-76	3.09169e-78	541	501	529	1880	1879	1858
PSOVI17g06310	Myelin P2 protein	0	2.2847	3.71513e-89	2.48819e-91	190	188	171	835	801	825
PSOVI17g06360	spindle assembly checkpoint kinase-like	0	-2.9174	2.33823e-11	2.23475e-12	27	19	22	3	2	3
PSOVI17g06370	uncharacterized UDP-glucosyltransferase YjiC-like	0	1.55165	1.17344e-16	7.27493e-18	29	23	25	70	67	71
PSOVI17g06380	hypothetical protein QR98_0090530	0	1.90873	3.61298e-59	4.34905e-61	110	108	97	370	351	367
PSOVI17g06440	glutamate [NMDA] receptor subunit 1-like	0	1.03694	0.0037806	0.00117226	10	8	11	17	19	19
PSOVI17g06590	serine/threonine-protein kinase PLK2-like	0	-2.69938	0.00267866	0.000799646	6	3	7	1	1	0
PSOVI17g06600	lysophospholipid acyltransferase 5	0	1.01373	0.0424796	0.0179892	4	4	8	11	11	8
PSOVI17g06660	hypothetical protein QR98_0062890	0	-1.21607	2.24611e-05	4.45603e-06	31	30	33	13	12	12
PSOVI17g06710	xtp3a-related NTP pyrophosphatase	0	1.1653	1.56112e-08	1.94557e-09	27	26	23	54	53	50
PSOVI17g06730	hypothetical protein BLA29_001571	0	-4.26604	1.19326e-15	7.99172e-17	19	21	29	1	1	1
PSOVI17g06760	hemicentin-2-like isoform X2	0	-1.91229	3.35693e-05	6.83849e-06	17	15	14	4	4	3
PSOVI17g06880	Paired box protein Pax-7	0	-1.27828	0.00210859	0.000615834	18	20	10	8	7	3
PSOVI17g06940	40S ribosomal protein S28	0	1.49719	2.55574e-24	1.0062e-25	281	275	239	656	687	721
PSOVI17g06980	lutropin-choriogonadotropic hormone receptor-like	0	-2.19115	6.06137e-05	1.29028e-05	11	11	14	3	2	2
PSOVI17g06990	thyrotropin receptor	0	-1.63531	0.0157758	0.00582399	8	8	5	1	3	2
PSOVI17g07000	lutropin-choriogonadotropic hormone receptor-like	0	-3.22443	0.00271024	0.000812655	6	2	5	1	0	0
PSOVI17g07050	N-acetyltransferase 9-like protein	0	1.1364	1.59603e-15	1.08482e-16	83	74	76	164	152	155
PSOVI17g07090	---NA---	0	-1.21732	0.00400408	0.00124808	17	12	17	8	3	7
PSOVI17g07290	stress-associated endoplasmic reticulum protein 2	0	1.70772	5.3033e-23	2.26551e-24	928	739	894	2632	2489	2548
PSOVI17g07320	voltage-dependent calcium channel subunit alpha-2/delta-3-like	0	-1.1681	0.00827877	0.00281429	16	11	15	5	6	6
PSOVI17g07390	ribose-5-phosphate isomerase	0	1.26829	6.33243e-10	6.99783e-11	26	19	28	58	51	53
PSOVI17g07430	TB2/DP1, HVA22 family	0	-1.17519	1.09673e-13	8.58602e-15	99	81	108	40	33	44
PSOVI17g07460	hypothetical protein BLA29_002208	0	-1.00412	0.0183096	0.00687204	17	8	19	7	6	7
PSOVI17g07510	paired box protein Pax-6 isoform X5	0	-1.39334	0.00796471	0.0026895	10	11	11	3	4	4
PSOVI17g07660	UAF complex subunit Rrn10-like protein	0	-1.13136	4.60075e-06	8.18216e-07	37	47	38	16	17	18
PSOVI17g07680	40S ribosomal protein S10	0	1.24995	1.49143e-24	5.73679e-26	326	284	266	642	647	626
PSOVI17g07700	Asparaginase-like protein	0	1.32844	3.04669e-05	6.16012e-06	9	11	11	24	25	23
PSOVI17g07710	putative transferase CAF17, mitochondrial	0	1.29513	0.0282681	0.0112673	4	2	4	8	8	7
PSOVI17g07720	hypothetical protein BLA29_004219	0	-1.3991	0.00517039	0.00166123	13	9	13	4	5	3
PSOVI17g07740	cleft lip and palate transmembrane protein 1-like protein	0	3.10755	8.23856e-26	2.94527e-27	6	5	6	47	44	46
PSOVI17g07750	ubiquitin-conjugating enzyme E2Q-like protein CG4502	0	-1.56593	2.34596e-06	3.96621e-07	27	30	21	6	8	10
PSOVI17g07770	Retrovirus-related Pol polyprotein from transposon TNT 1-94	0	-1.79998	0.0243468	0.00952806	9	7	0	1	3	0
PSOVI17g07810	histone H4-like	0	1.92426	3.16837e-13	2.58776e-14	15	20	12	54	60	51
PSOVI17g07820	histone H3	0	1.19772	4.68863e-18	2.72856e-19	161	155	141	319	316	329
PSOVI17g07840	histone H2B	0	-1.71089	2.84717e-31	7.80787e-33	139	150	132	41	39	38
PSOVI17g07980	hemicentin-2-like isoform X2	0	-1.7422	0.0160693	0.00595126	7	5	7	3	1	1
PSOVI17g08000	---NA---	0	-1.78958	1.98516e-11	1.89011e-12	45	38	42	13	11	9
PSOVI17g08010	group 2 allergen Sui p 2	0	4.11859	1.31032e-62	1.44682e-64	1469	1683	1166	23660	22948	22705
PSOVI17g08040	guanine nucleotide-binding protein subunit beta-like protein	0	1.82257	2.36279e-29	7.07832e-31	102	119	86	321	342	338
PSOVI17g08050	RAB GTPase-activating protein-like protein	0	-1.76892	3.90555e-11	3.8246e-12	78	113	79	25	25	23
PSOVI17g08070	transmembrane protein 50A	0	1.05742	7.66577e-11	7.69421e-12	46	39	44	80	83	84
PSOVI17g08160	---NA---	0	-1.2258	0.0196994	0.00745256	9	10	12	4	4	4
PSOVI17g08180	F-box/LRR-repeat protein 4 isoform X1	0	-5.59189	2.48532e-05	4.95535e-06	5	5	6	0	0	0
PSOVI17g08250	---NA---	0	1.23032	0.00134674	0.000376633	9	6	8	19	16	15
PSOVI17g08350	otopetrin-2-like isoform X1	0	2.22194	0.00930679	0.0032084	1	2	0	4	9	1
PSOVI17g08370	otopetrin-1-like isoform X2	0	2.57753	0.00103274	0.000281902	0	1	2	3	5	10
PSOVI17g08390	---NA---	0	-2.47821	1.34117e-06	2.18248e-07	18	14	12	4	3	0
PSOVI17g08410	transmembrane protein 170A	0	-1.17209	0.000306301	7.52099e-05	27	26	21	9	10	11
PSOVI17g08460	eukaryotic translation initiation factor 4E type 2-like	0	1.08359	9.55271e-11	9.6919e-12	39	35	46	76	77	81
PSOVI17g08580	Retrovirus-related Pol polyprotein from transposon TNT 1-94	0	-3.97817	0.0269594	0.0106847	2	3	0	0	0	0
PSOVI17g08590	FOG: Transposon-encoded proteins with TYA, reverse transcriptase, integrase domains in various combinations	0	-2.37806	5.25343e-08	6.99886e-09	19	25	14	5	3	2
PSOVI17g08680	bifunctional arginine demethylase and lysyl-hydroxylase psr-1-like	0	-2.65749	6.22343e-07	9.6203e-08	15	15	13	2	2	2
PSOVI17g08720	hypothetical protein BLA29_000028	0	-1.16763	1.0367e-05	1.93472e-06	40	27	41	16	13	15
PSOVI17g08770	Translocon-associated protein subunit alpha	0	1.22833	8.30326e-12	7.67647e-13	38	33	31	77	71	72
PSOVI17g08810	splicing factor 1-like	0	-1.16431	3.18644e-10	3.42321e-11	396	515	417	180	186	181
PSOVI17g08830	---NA---	0	1.83376	0.00140126	0.000393276	3	1	4	7	9	11
PSOVI17g08840	gamma-aminobutyric acid receptor-associated protein	0	1.07088	6.33886e-07	9.8333e-08	136	106	193	292	289	256
PSOVI17g08880	cytosolic non-specific dipeptidase-like protein	0	-1.35546	2.05741e-06	3.45788e-07	31	36	31	14	10	11
PSOVI17g08890	cytosolic non-specific dipeptidase-like protein	0	-1.4479	0.000177161	4.14958e-05	20	15	22	7	5	7
PSOVI17g08950	protein split ends	0	-1.29465	2.60653e-08	3.33808e-09	51	39	52	19	17	17
PSOVI17g08960	protein split ends-like	0	2.41065	0.00315229	0.000961464	1	1	1	6	5	5
PSOVI17g09140	ephrin type-B receptor 2 isoform X2	0	-1.27449	1.63843e-05	3.17336e-06	31	30	29	12	11	11
PSOVI17g09170	eph receptor tyrosine kinase, putative	0	-1.19557	7.11019e-08	9.69133e-09	56	46	58	21	23	20
PSOVI17g09300	1-phosphatidylinositol 4,5-bisphosphate phosphodiesterase epsilon-1-like isoform X1	0	-1.56606	0.0233588	0.00904416	7	6	7	2	2	2
PSOVI17g09400	protein phosphatase 1 regulatory subunit 37 isoform X3	0	-1.04636	3.4135e-05	6.96664e-06	45	32	38	18	17	16
PSOVI17g09430	lysosome-associated membrane glycoprotein 5-like	0	-1.18089	7.65142e-06	1.39954e-06	34	37	38	16	15	13
PSOVI17g09450	---NA---	0	1.41826	0.000101604	2.27688e-05	11	2	10	21	18	18
PSOVI17g09470	---NA---	0	3.61403	7.98132e-16	5.24431e-17	6	0	0	25	24	22
PSOVI17g09540	hypothetical protein BLA29_001173	0	-3.13878	1.00583e-57	1.22895e-59	158	137	139	14	20	11
PSOVI17g09550	protein giant-like	0	-1.17496	0.0460067	0.0197493	9	8	8	3	4	3
PSOVI20g00020	hypothetical protein BLA29_012098	0	-1.21419	0.00138343	0.000387772	21	18	17	8	8	6
PSOVI20g00090	hypothetical protein QR98_0043110	0	-1.88082	5.13945e-05	1.07822e-05	15	16	14	4	4	3
PSOVI20g00100	hypothetical protein BLA29_006402	0	-1.64174	8.40378e-09	1.01386e-09	33	40	33	11	10	10
PSOVI20g00130	85/88 kDa calcium-independent phospholipase A2 isoform X2	0	-3.59224	1.20722e-06	1.94702e-07	11	9	10	1	1	0
PSOVI20g00180	lysine histidine transporter-like 2	0	3.53075	1.03631e-14	7.41898e-16	1	3	2	24	22	21
PSOVI20g00190	chymotrypsin-like protease CTRL-1	0	6.33737	3.79073e-63	4.04839e-65	1	2	1	106	107	109
PSOVI20g00320	---NA---	0	-1.47468	0.000451789	0.00011445	17	16	16	4	5	7
PSOVI20g00410	ankyrin repeat domain-containing protein 17	0	2.53194	2.21167e-07	3.2047e-08	2	2	4	14	17	13
PSOVI20g00430	lysosome membrane protein 2-like	0	-2.13338	3.63919e-08	4.73632e-09	25	19	24	4	5	5
PSOVI20g00440	RYamide receptor-like	0	-3.02519	1.22688e-05	2.32629e-06	10	9	10	1	1	1
PSOVI20g00450	hypothetical protein BLA29_010059, partial	0	-1.65112	7.38427e-05	1.60326e-05	18	18	16	5	5	5
PSOVI20g00460	solute carrier family 35 member G1-like	0	-1.63982	1.38797e-16	8.64265e-18	70	67	74	20	21	21
PSOVI20g00470	solute carrier family 35 member G1-like	0	-1.05619	1.21927e-06	1.96757e-07	55	46	51	22	23	22
PSOVI20g00560	guanine nucleotide-binding protein G(o) subunit alpha-like	0	2.11853	0.00540762	0.00174479	1	1	2	6	7	4
PSOVI20g00580	PDZ domain containing protein	0	-1.4	0.000231471	5.56001e-05	21	17	20	6	7	7
PSOVI20g00590	PDZ domain containing protein 4	0	-1.25289	0.0220374	0.00845274	12	9	8	5	5	1
PSOVI20g00600	NAD(P) transhydrogenase, mitochondrial-like	0	1.38725	6.61796e-12	6.05553e-13	25	29	24	61	64	63
PSOVI20g00650	serine proteinase stubble-like isoform X1	0	1.37544	2.04142e-07	2.94139e-08	14	16	13	34	35	34
PSOVI20g00670	basic helix-loop-helix transcription factor amos-like	0	-5.50724	6.51088e-52	8.95696e-54	63	84	66	1	2	1
PSOVI20g00740	T-box transcription factor TBX1	0	-4.15016	2.49616e-06	4.24273e-07	8	8	9	0	0	1
PSOVI20g00770	glycine--tRNA ligase	0	1.13032	3.91945e-13	3.22453e-14	50	47	45	100	93	93
PSOVI20g00810	muscle M-line assembly protein unc-89-like	0	-1.04929	7.38452e-14	5.71433e-15	128	107	119	53	52	52
PSOVI20g00850	forkhead domain-containing protein-like protein	0	2.631	0.00496767	0.0015889	1	1	0	2	9	2
PSOVI20g00860	forkhead box protein J1-B-like	0	3.79194	0.0366987	0.0152178	0	0	0	1	2	1
PSOVI20g01010	protein Tob1-like	0	-1.23469	0.00445057	0.00140578	16	12	16	5	5	7
PSOVI20g01020	MKL/myocardin-like protein 1 isoform X1	0	-1.42453	0.000163937	3.81318e-05	23	15	21	7	7	6
PSOVI20g01030	MKL/myocardin-like protein 2 isoform X2	0	-1.41298	5.28904e-07	8.07549e-08	40	25	37	12	11	12
PSOVI20g01040	---NA---	0	-1.65696	1.69363e-20	8.20066e-22	89	83	93	30	29	18
PSOVI20g01100	hypothetical protein BLA29_010153	0	1.86131	4.06177e-32	1.07343e-33	32	33	33	116	111	101
PSOVI20g01110	---NA---	0	1.518	0.0233447	0.00903024	3	2	2	7	6	6
PSOVI20g01150	hypothetical protein BLA29_006661, partial	0	-1.06214	0.00225755	0.000664248	20	25	19	9	9	10
PSOVI20g01210	hypothetical protein BLA29_009176	0	-1.40817	0.0021798	0.0006392	14	11	16	5	7	2
PSOVI20g01320	---NA---	0	-3.44203	6.62594e-06	1.19697e-06	10	7	10	1	1	0
PSOVI20g01350	Down syndrome cell adhesion molecule homolog	0	-1.54142	0.000514794	0.000131808	16	14	15	4	5	5
PSOVI20g01370	glycine-rich protein, putative	0	-2.7396	1.89161e-05	3.68939e-06	10	10	11	1	2	1
PSOVI20g01440	inhibitory POU protein-like	0	-1.31989	0.000247675	5.98284e-05	21	20	22	7	9	7
PSOVI20g01480	---NA---	0	-2.60691	7.01073e-27	2.4048e-28	68	65	61	8	10	11
PSOVI20g01490	voltage-dependent T-type calcium channel subunit alpha-1H	0	-2.18044	9.07084e-11	9.1866e-12	34	26	30	6	6	6
PSOVI20g01500	Voltage-dependent T-type calcium channel subunit alpha-1G	0	-1.88004	1.94461e-06	3.24894e-07	24	11	26	4	4	7
PSOVI20g01510	voltage-dependent T-type calcium channel subunit alpha-1G	0	-2.26638	0.00576985	0.00187524	6	6	5	1	2	0
PSOVI20g01520	voltage-dependent T-type calcium channel subunit alpha-1H-like	0	-1.79007	7.79976e-05	1.70692e-05	17	14	15	4	3	5
PSOVI20g01530	---NA---	0	-1.30424	0.0411018	0.017335	9	5	8	4	1	3
PSOVI20g01740	hypothetical protein BLA29_003425, partial	0	-7.05032	1.71862e-129	5.91073e-132	333	413	303	2	3	2
PSOVI20g01750	---NA---	0	-4.93165	0.00111246	0.000305879	4	1	5	0	0	0
PSOVI20g01830	elongation of very long chain fatty acids protein 6	0	-1.87967	1.6789e-07	2.39777e-08	28	20	25	6	5	7
PSOVI20g01840	Retrovirus-related Pol polyprotein from transposon TNT 1-94	0	-1.0657	3.29697e-05	6.70195e-06	36	38	38	13	20	16
PSOVI20g01850	Retrovirus-related Pol polyprotein from transposon TNT 1-94	0	-1.11082	0.00023276	5.59307e-05	24	33	28	14	10	12
PSOVI20g01870	elongation of very long chain fatty acids protein 6	0	-1.30782	0.00152369	0.000429429	14	11	24	8	5	5
PSOVI20g01880	elongation of very long chain fatty acids protein 6	0	-2.48445	2.70634e-51	3.74758e-53	176	148	165	27	27	26
PSOVI20g01900	RidA family protein	0	3.1723	1.05712e-36	2.31536e-38	9	6	8	70	56	67
PSOVI20g01930	probable chitinase 10	0	3.39605	4.60011e-13	3.82197e-14	3	1	2	20	22	19
PSOVI20g01950	hypothetical protein BLA29_012046	0	-1.11788	0.00522291	0.00167989	16	16	18	6	7	8
PSOVI20g01970	high affinity copper uptake protein 1-like isoform X1	0	2.41392	2.21064e-29	6.6025e-31	14	12	16	67	70	70
PSOVI20g02000	arginine kinase	0	-4.44693	3.26677e-23	1.36892e-24	35	35	32	1	1	2
PSOVI20g02030	solute carrier family 52, riboflavin transporter, member 3	0	-2.63236	1.11806e-07	1.55935e-08	18	15	16	2	4	1
PSOVI20g02040	putative sodium-coupled neutral amino acid transporter 7	0	1.88254	0.0431105	0.0183499	1	1	1	4	4	3
PSOVI20g02110	Calcineurin-like protein phosphoesterase-like protein	0	-2.81373	0.000101814	2.28527e-05	9	8	8	1	1	1
PSOVI20g02120	---NA---	0	1.1483	0.0131571	0.00473222	5	7	5	10	13	12
PSOVI20g02150	PR domain zinc finger protein 8-like	0	-2.5426	0.000143201	3.29195e-05	11	12	4	2	0	2
PSOVI20g02200	---NA---	0	-2.06414	6.51112e-15	4.62007e-16	48	70	33	12	11	10
PSOVI20g02210	paired box protein Pax-2-B-like protein	0	-1.26135	0.00838419	0.00285164	12	12	13	4	5	5
PSOVI20g02220	Paired box protein Pax-2-B	0	-1.14791	0.0125876	0.00449776	13	18	8	5	6	5
PSOVI20g02240	---NA---	0	-1.37134	2.09742e-19	1.10481e-20	120	116	108	42	43	37
PSOVI20g02280	2-oxoglutarate and iron-dependent oxygenase domain-containing protein 1-like protein	0	2.86286	1.56566e-86	1.11944e-88	22	26	31	185	176	169
PSOVI20g02330	calcium-activated potassium channel slowpoke-like	0	-1.14524	0.00120019	0.000331195	23	17	23	8	9	9
PSOVI20g02340	calcium-activated potassium channel slowpoke-like protein	0	-1.45917	1.25449e-14	9.03766e-16	75	77	76	25	25	26
PSOVI20g02360	microtubule-associated protein futsch isoform X1	0	-2.72532	3.22283e-52	4.40444e-54	128	109	132	17	17	17
PSOVI20g02400	hypothetical protein BLA29_001709	0	2.26257	0.0269172	0.0106607	1	0	1	4	3	3
PSOVI20g02450	TWiK family of potassium channels protein 18-like	0	-1.02951	0.000444148	0.000112353	30	28	29	13	12	14
PSOVI20g02470	hypothetical protein BLA29_010865, partial	0	-1.20075	5.21743e-05	1.09694e-05	34	25	29	13	10	12
PSOVI20g02550	---NA---	0	-1.05259	0.0177865	0.00664577	18	5	18	7	6	5
PSOVI20g02570	hypothetical protein BLA29_008748, partial	0	-1.35557	2.75768e-06	4.72716e-07	29	33	36	12	12	11
PSOVI20g02660	serine/arginine repetitive matrix protein 5-like	0	-1.65812	2.70659e-27	8.91663e-29	133	139	127	38	39	39
PSOVI20g02690	hypothetical protein BLA29_008440	0	-2.34728	0.00356064	0.00109792	6	5	7	1	1	1
PSOVI20g02830	glycosyl transferase	0	-1.67982	4.25127e-06	7.50677e-07	25	20	22	7	7	5
PSOVI20g02880	MOB kinase activator-like 1	0	1.01174	6.18837e-06	1.11569e-06	23	25	22	45	42	43
PSOVI20g02900	RNA-binding protein squid-like isoform X2	0	-1.75401	1.74756e-14	1.28588e-15	56	52	58	16	14	15
PSOVI20g02920	---NA---	0	-1.76975	1.97366e-11	1.87559e-12	45	40	42	12	11	11
PSOVI20g02980	lambda-crystallin homolog	0	2.1155	2.06187e-50	2.94846e-52	38	47	30	150	156	153
PSOVI20g03020	acyl-CoA Delta(11) desaturase-like	0	2.00476	0.0262683	0.0103632	1	2	0	4	3	5
PSOVI20g03030	acyl-CoA desaturase	0	1.97704	0.00505133	0.00162069	2	2	1	7	6	6
PSOVI20g03230	hypothetical protein ANCDUO_13987	0	4.09288	0.0177865	0.00665484	0	0	0	2	0	3
PSOVI20g03240	Pro-Pol polyprotein	0	4.7389	0.00205648	0.000598015	0	0	0	4	0	4
PSOVI20g03250	hypothetical protein BLA29_010237, partial	0	2.1154	0.0460344	0.0197862	0	1	1	3	3	3
PSOVI20g03290	protein spaetzle 3-like	0	-4.86191	5.95152e-76	5.06329e-78	98	124	104	3	4	3
PSOVI20g03310	---NA---	0	2.55175	2.60811e-08	3.34482e-09	3	3	3	16	16	18
PSOVI20g03330	cytochrome P450 315a1, mitochondrial-like	0	2.64031	1.68506e-06	2.78935e-07	2	2	2	12	12	12
PSOVI20g03450	DFP2-like protein	0	-1.77818	9.58824e-20	4.93774e-21	92	130	114	27	29	34
PSOVI20g03460	DFP2-like protein	0	-1.24893	2.0364e-05	4.00128e-06	27	32	32	13	15	7
PSOVI20g03470	DFP2-like protein	0	-1.62981	8.69237e-08	1.19973e-08	24	36	35	9	13	6
PSOVI20g03480	DFP2-like protein	0	-1.45485	2.34332e-07	3.41244e-08	25	40	40	10	12	13
PSOVI20g03490	DFP2-like protein	0	-2.18634	3.61268e-15	2.50458e-16	43	48	39	8	9	9
PSOVI20g03500	DFP2-like protein	0	-1.0798	0.000100748	2.25495e-05	30	32	35	10	15	17
PSOVI20g03510	DFP2-like protein	0	-1.78743	1.47401e-08	1.83194e-09	23	36	32	6	9	9
PSOVI20g03520	DFP2-like protein	0	-2.33191	8.2971e-13	7.04379e-14	26	40	34	7	8	3
PSOVI20g03530	DFP2-like protein	0	-3.26571	1.19063e-24	4.52588e-26	45	40	54	5	8	0
PSOVI22g00010	transmembrane emp24 domain-containing protein 2	0	-3.48581	3.00355e-19	1.59569e-20	45	24	32	3	3	2
PSOVI22g00080	dopamine D2-like receptor	0	-1.91229	3.35693e-05	6.83903e-06	15	12	19	5	3	3
PSOVI22g00130	beat protein, putative	0	-2.2814	4.36529e-15	3.054e-16	39	46	38	8	8	7
PSOVI22g00140	transmembrane channel-like protein 3	0	-2.4425	1.22573e-05	2.32188e-06	13	11	13	2	2	2
PSOVI22g00150	---NA---	0	-1.57081	0.00286227	0.000864199	10	8	15	4	3	3
PSOVI22g00160	ubiquitin carboxyl-terminal hydrolase 2-like isoform X1	0	-1.41942	1.12563e-16	6.96835e-18	121	130	113	42	43	40
PSOVI22g00200	early growth response protein 1-like isoform X2	0	-1.28962	0.000227891	5.45544e-05	20	25	22	8	8	9
PSOVI22g00240	DNA repair and recombination protein RAD54-like	0	-1.48356	0.00926147	0.00318942	10	8	10	4	3	2
PSOVI22g00250	---NA---	0	2.87549	1.91409e-94	1.16068e-96	35	19	35	215	196	191
PSOVI22g00260	---NA---	0	2.84874	2.90671e-118	1.10491e-120	74	65	66	443	447	468
PSOVI22g00300	protein turtle-like isoform X1	0	-1.45146	1.3782e-05	2.63192e-06	22	27	26	8	8	9
PSOVI22g00310	hypothetical protein BLA29_002478	0	-1.48703	3.44822e-10	3.72004e-11	46	42	56	13	17	17
PSOVI22g00350	---NA---	0	-2.06249	2.69269e-10	2.87084e-11	25	32	35	6	4	10
PSOVI22g00370	Putative KRAB domain-containing zinc finger protein	0	-1.15207	2.36251e-05	4.69978e-06	33	37	32	14	17	11
PSOVI22g00390	---NA---	0	-1.09361	0.000275065	6.6843e-05	33	26	25	13	12	11
PSOVI22g00410	V-type proton ATPase catalytic subunit A	0	1.09539	1.68145e-11	1.5903e-12	49	51	47	95	97	97
PSOVI22g00440	glutamate-gated chloride channel-like	0	-1.74907	1.26379e-27	4.09481e-29	120	116	105	32	30	31
PSOVI22g00450	CD9 antigen-like	0	1.71945	2.82895e-14	2.11742e-15	15	17	18	50	50	52
PSOVI22g00490	hypothetical protein BLA29_001028	0	-2.06954	4.20033e-14	3.18189e-15	40	52	37	10	8	10
PSOVI22g00520	---NA---	0	-1.12574	4.3116e-07	6.51286e-08	53	57	59	23	20	28
PSOVI22g00540	---NA---	0	-2.47483	1.72772e-23	7.13043e-25	63	70	50	9	10	11
PSOVI22g00560	fatty acid-biding protein	0	2.87038	3.08959e-32	8.05324e-34	2528	3364	2274	17681	18855	18715
PSOVI22g00580	Cuticle protein 6	0	4.68593	5.54042e-15	3.91124e-16	1	1	0	16	21	18
PSOVI22g00610	zinc finger CCHC domain-containing protein 4	0	1.06279	0.00276873	0.000833293	10	11	8	18	19	19
PSOVI22g00640	---NA---	0	1.89007	4.73384e-11	4.66143e-12	10	9	11	28	37	38
PSOVI22g00650	---NA---	0	1.0021	0.00774806	0.00261003	11	6	10	17	21	12
PSOVI22g00750	hsp90 co-chaperone Cdc37	0	-2.71752	2.44289e-08	3.11745e-09	17	18	17	3	2	2
PSOVI22g00760	DNA-directed RNA polymerase I subunit RPA43-like	0	1.7724	6.04309e-14	4.64348e-15	16	10	19	50	47	45
PSOVI22g00840	dihydropteridine reductase	0	1.27203	5.34741e-13	4.46707e-14	34	34	35	78	77	74
PSOVI22g00910	zinc finger protein 391-like	0	-1.23919	0.00755512	0.00253752	14	14	11	5	7	3
PSOVI22g00970	AChain A, Crystal structure of the kainate receptor GluK3 ligand binding domain in complex with (S)-glutamate	0	-1.58207	2.3647e-16	1.48957e-17	75	75	69	24	22	21
PSOVI22g00990	tRNA wybutosine-synthesizing protein 2 homolog	0	-1.24343	0.00171265	0.00049059	19	16	17	6	8	6
PSOVI22g01000	uncharacterized UDP-glucosyltransferase YjiC-like	0	1.17728	2.57348e-08	3.29342e-09	26	24	22	51	49	50
PSOVI22g01040	---NA---	0	-2.32544	2.64992e-06	4.52805e-07	20	14	11	1	4	3
PSOVI22g01130	DNA damage-regulated autophagy modulator protein 2	0	1.5996	2.6395e-25	9.74673e-27	42	53	48	130	135	134
PSOVI22g01150	---NA---	0	-3.42599	0.000868507	0.000233221	2	9	4	0	1	0
PSOVI22g01190	3-hydroxyacyl-CoA dehydrogenase type-2	0	1.2496	1.51726e-06	2.49375e-07	202	277	194	446	514	519
PSOVI22g01210	alpha-aminoadipic semialdehyde dehydrogenase-like	0	1.66347	1.2498e-24	4.7621e-26	31	37	29	88	100	95
PSOVI22g01230	glutamate receptor kainate-like protein	0	1.9613	6.53586e-51	9.22793e-53	173	187	152	616	632	589
PSOVI22g01260	hypothetical protein BLA29_003746	0	1.14969	4.82083e-10	5.26195e-11	32	32	30	68	65	59
PSOVI22g01280	prolactin-releasing peptide receptor-like	0	-1.66467	1.56853e-07	2.23021e-08	30	32	25	7	10	8
PSOVI22g01390	hypothetical protein BLA29_008359	0	1.77928	1.37658e-30	3.8747e-32	400	311	320	1107	1070	1071
PSOVI22g01480	---NA---	0	-1.36474	0.00012685	2.89314e-05	21	15	29	10	7	6
PSOVI22g01550	tubulin beta-4B chain-like	0	1.6872	1.87663e-24	7.28639e-26	62	61	52	179	176	164
PSOVI22g01570	vesicle-associated membrane protein-associated protein A	0	-3.64445	2.92146e-27	9.67738e-29	51	46	43	4	3	3
PSOVI22g01580	Guanine nucleotide-binding protein G(I)/G(S)/G(T) subunit beta-1	0	-1.32384	0.000643971	0.000168322	16	23	16	6	7	7
PSOVI22g01600	hypothetical protein BLA29_000970	0	-2.23695	3.16837e-13	2.58941e-14	38	36	35	7	8	6
PSOVI22g01640	calbindin-32 isoform X2	0	-2.88779	1.5921e-19	8.31428e-21	51	34	38	5	6	4
PSOVI22g01650	---NA---	0	-3.81359	2.17082e-66	2.20049e-68	95	136	110	7	7	8
PSOVI22g01720	---NA---	0	-3.40583	7.26545e-16	4.74763e-17	29	26	29	2	2	3
PSOVI22g01790	hypothetical protein BLA29_005164	0	-3.83243	4.98494e-11	4.91771e-12	17	15	19	1	1	1
PSOVI22g01810	---NA---	0	-3.90071	4.47643e-18	2.59784e-19	30	29	27	2	1	2
PSOVI22g01820	hypothetical protein BLA29_002904	0	-1.13568	8.24854e-08	1.13474e-08	82	94	75	35	35	35
PSOVI22g01870	calcitonin gene-related peptide type 1 receptor-like isoform X1	0	1.65263	0.0180161	0.00675053	2	2	2	6	6	6
PSOVI22g01900	deoxyribonuclease-2-beta isoform X1	0	-2.554	2.78328e-06	4.78341e-07	11	16	13	1	2	3
PSOVI22g01970	sorbin and SH3 domain-containing protein 1-like protein	0	-1.19501	2.51941e-23	1.05118e-24	306	280	299	120	120	115
PSOVI22g01980	sorbin and SH3 domain-containing protein 1 isoform X2	0	-1.35169	3.99002e-18	2.30756e-19	472	545	460	160	186	187
PSOVI22g01990	gamma-tubulin complex component 2	0	-1.15819	0.000791139	0.00021044	21	21	24	10	9	8
PSOVI22g02060	dopamine receptor 1-like isoform X1	0	-1.61408	1.35753e-05	2.58999e-06	23	21	20	6	7	6
PSOVI22g02080	sprT-like domain-containing protein Spartan	0	-1.02924	0.0123159	0.00438061	17	15	15	7	6	8
PSOVI22g02130	gamma-interferon-inducible lysosomal thiol reductase-like	0	2.49758	7.61465e-31	2.11575e-32	14	11	15	69	72	68
PSOVI22g02140	cytosolic 10-formyltetrahydrofolate dehydrogenase-like	0	3.29659	3.99256e-17	2.42826e-18	4	2	3	27	30	27
PSOVI22g02160	---NA---	0	-4.35213	3.24294e-103	1.73168e-105	600	419	572	24	23	24
PSOVI22g02200	Stk1 family PASTA domain-containing Ser/Thr kinase	0	-2.34728	0.00356064	0.00109791	7	5	6	1	1	1
PSOVI22g02220	nucleolar and coiled-body phosphoprotein 1-like	0	-3.33243	2.03021e-05	3.98545e-06	7	6	12	1	0	1
PSOVI22g02240	hypothetical protein BLA29_000720, partial	0	-2.14149	7.9872e-12	7.37347e-13	33	36	33	6	7	8
PSOVI22g02330	---NA---	0	-4.55552	2.60938e-25	9.58829e-27	38	39	33	1	1	2
PSOVI22g02370	serine/threonine-protein kinase SMG1	0	1.8193	0.0131895	0.00475102	2	1	2	6	5	6
PSOVI22g02450	---NA---	0	-2.56501	4.8633e-17	2.96666e-18	45	50	29	6	9	4
PSOVI22g02520	scavenger receptor cysteine-rich protein	0	1.45668	8.33e-24	3.37754e-25	49	45	41	115	112	114
PSOVI22g02530	---NA---	0	4.32911	3.82846e-153	6.92997e-156	124	135	98	2247	2189	2181
PSOVI22g02540	---NA---	0	3.20631	6.64696e-54	8.72305e-56	101	150	98	963	1037	981
PSOVI22g02550	---NA---	0	4.47025	1.12049e-184	1.21693e-187	31	39	26	638	659	666
PSOVI22g02600	hypothetical protein BLA29_008714	0	-2.77444	5.84603e-11	5.78836e-12	23	24	22	3	3	3
PSOVI22g02610	hypothetical protein BLA29_012578, partial	0	2.66652	1.31556e-15	8.84659e-17	5	6	5	31	33	31
PSOVI22g02620	Krueppel-like factor 12 isoform X1	0	3.81491	7.36805e-05	1.59844e-05	1	0	0	5	5	7
PSOVI22g02650	---NA---	0	-1.29753	0.000895972	0.000241488	17	18	19	7	6	7
PSOVI22g02660	hypothetical protein BLA29_009856	0	-4.87706	2.52444e-79	2.01059e-81	292	403	267	11	10	9
PSOVI22g02670	SET and MYND domain-containing protein 4	0	-1.88318	0.00306793	0.000931288	9	7	9	2	2	2
PSOVI22g02720	---NA---	0	-1.33663	0.00433006	0.00136536	12	17	10	6	5	3
PSOVI22g02740	---NA---	0	1.27715	3.07106e-18	1.76498e-19	46	54	61	118	122	119
PSOVI22g02820	PI-PLC X domain-containing protein 3-like	0	1.95304	3.65133e-21	1.72173e-22	18	19	17	64	64	65
PSOVI22g02870	aldose 1-epimerase	0	1.23617	1.40695e-05	2.69572e-06	14	11	15	29	28	30
PSOVI22g02880	pseudouridine-5'-phosphatase	0	-1.7986	3.00488e-11	2.90725e-12	42	38	42	11	10	11
PSOVI22g02980	sialin-like isoform X1	0	2.77992	2.02364e-08	2.55313e-09	2	3	2	16	16	14
PSOVI22g03000	adenylate cyclase type 2-like	0	-1.78581	7.4207e-20	3.76778e-21	71	74	81	21	19	20
PSOVI22g03010	adenylate cyclase type 2	0	-1.29893	2.94555e-07	4.35074e-08	41	40	40	12	17	16
PSOVI22g03050	exocyst complex component 4	0	-1.61408	1.35753e-05	2.58989e-06	26	14	24	7	6	6
PSOVI22g03090	---NA---	0	1.06154	1.15337e-17	6.82689e-19	81	81	74	155	152	146
PSOVI22g03100	hypothetical protein BLA29_011558	0	-4.54273	3.95941e-108	1.79175e-110	453	507	361	16	18	18
PSOVI22g03120	---NA---	0	1.56154	0.000252893	6.11575e-05	6	5	5	15	15	14
PSOVI22g03180	cytochrome P450 3A9-like	0	-1.02924	0.0123159	0.00438056	17	14	16	7	7	7
PSOVI22g03220	uncharacterized oxidoreductase MexAM1_META1p0182-like	0	1.30577	6.11171e-25	2.30109e-26	82	73	72	170	170	176
PSOVI22g03260	---NA---	0	3.32119	7.73101e-23	3.33058e-24	4	3	5	39	34	40
PSOVI22g03270	---NA---	0	3.60416	3.46822e-42	6.30928e-44	679	453	409	5916	5754	5514
PSOVI22g03290	---NA---	0	3.12964	1.55547e-63	1.64712e-65	572	486	504	4291	3903	4355
PSOVI22g03310	---NA---	0	3.88242	1.76499e-68	1.74118e-70	351	253	256	3930	3885	3818
PSOVI22g03320	---NA---	0	3.25426	9.63853e-35	2.27682e-36	8	6	6	61	59	58
PSOVI22g03330	---NA---	0	4.73523	8.94042e-88	6.14962e-90	101	63	89	2155	1978	2042
PSOVI22g03340	---NA---	0	4.79806	8.06262e-107	3.86749e-109	71	41	48	1423	1301	1362
PSOVI22g03350	---NA---	0	2.91971	2.48289e-27	8.1572e-29	8	6	8	58	52	45
PSOVI22g03360	glutamate receptor 1-like protein	0	5.62035	1.3619e-05	2.59955e-06	0	0	0	5	5	5
PSOVI22g03370	tetratricopeptide repeat protein 39B-like	0	1.41883	0.00605697	0.00197862	4	3	5	11	10	9
PSOVI22g03400	ninjurin-2-like isoform X5	0	-1.58	9.54121e-06	1.76593e-06	25	26	18	8	7	6
PSOVI22g03430	cytochrome P450 307a1-like	0	1.95208	3.77895e-05	7.75012e-06	3	4	4	13	15	12
PSOVI22g03440	BTB/POZ domain-containing protein KCTD9	0	-1.51372	1.66947e-05	3.23499e-06	24	22	23	8	7	7
PSOVI22g03470	Serine protease 33	0	-1.2338	3.10706e-20	1.52977e-21	177	185	173	70	71	68
PSOVI22g03560	---NA---	0	-3.07354	7.16722e-06	1.30593e-06	10	10	10	1	1	1
PSOVI22g03660	cystatin-B-like	0	1.77902	3.89778e-37	8.39598e-39	282	233	227	769	761	808
PSOVI22g03720	Delta-1-pyrroline-5-carboxylate synthase	0	3.15289	1.66575e-57	2.05034e-59	13	14	11	104	104	105
PSOVI22g03740	---NA---	0	-1.88318	0.00306793	0.00093129	10	7	8	2	2	2
PSOVI22g03760	hypothetical protein RF11_13861	0	-1.8337	3.24464e-20	1.60338e-21	81	56	85	20	18	19
PSOVI22g03770	PREDICTED: uncharacterized protein LOC107365647 isoform X2	0	-3.29307	1.79268e-23	7.43095e-25	47	43	41	4	4	4
PSOVI22g03990	transmembrane emp24 domain-containing protein 6-like	0	1.84228	4.01455e-13	3.31003e-14	11	13	14	40	45	41
PSOVI22g04020	---NA---	0	2.84772	8.01918e-07	1.26286e-07	5	0	0	11	15	9
PSOVI22g04060	Beta,beta-carotene 9',10'-oxygenase	0	1.07523	0.0108272	0.00380797	7	7	7	15	14	12
PSOVI22g04070	probable glucosamine 6-phosphate N-acetyltransferase	0	1.29833	3.09965e-08	4.00326e-09	20	19	17	45	42	40
PSOVI22g04100	hypothetical protein BLA29_002921, partial	0	-2.2821	2.86879e-21	1.34754e-22	64	56	56	11	10	12
PSOVI22g04110	putative phosphatidate phosphatase	0	-1.93288	4.18069e-11	4.10539e-12	32	33	44	9	8	9
PSOVI22g04120	hydrolase/acyltransferase, putative	0	-1.48911	4.1233e-25	1.54125e-26	194	167	199	65	60	58
PSOVI22g04130	---NA---	0	1.47169	2.5496e-06	4.33817e-07	10	9	11	24	28	25
PSOVI22g04160	nipped-B-like protein	0	2.51833	0.00880661	0.00301763	0	1	1	4	4	4
PSOVI22g04350	---NA---	0	-9.6493	6.69605e-93	4.24223e-95	103149	95601	101565	100	165	79
PSOVI22g04360	---NA---	0	-9.64787	8.8398e-255	8.00055e-259	6461	6367	5736	6	10	5
PSOVI22g04380	---NA---	0	-10.4531	6.50637e-158	1.00107e-160	31806	24982	29229	14	31	11
PSOVI22g04410	MAP kinase-activating death domain protein-like	0	-1.02278	0.0108293	0.00381165	18	14	17	8	6	8
PSOVI22g04420	---NA---	0	-1.74585	0.00206537	0.000601722	8	9	13	3	2	3
PSOVI22g04430	asparagine synthase	0	1.22834	0.000222192	5.30092e-05	11	9	10	21	23	21
PSOVI22g04540	carboxypeptidase M-like isoform X1	0	-1.38884	0.000845794	0.000226535	19	14	16	5	5	7
PSOVI22g04560	Serpin B5	0	-1.30734	2.21389e-05	4.37809e-06	29	28	27	9	10	12
PSOVI22g04600	serpin SMSB3a variant	0	1.5691	1.14144e-30	3.19218e-32	202	168	180	534	499	467
PSOVI22g04610	serpin B3 isoform X1	0	1.4171	0.0146944	0.00535696	13	26	9	22	78	20
PSOVI22g04620	nuclear pore complex protein Nup107	0	1.28186	0.00016533	3.85457e-05	11	9	8	21	21	21
PSOVI22g04640	potassium voltage-gated channel subfamily KQT member 1 isoform X4	0	-1.02924	0.0123159	0.00438061	16	17	14	7	7	7
PSOVI22g04650	DNA-directed RNA polymerase II subunit RPB1-like isoform X2	0	2.1977	2.14495e-24	8.38645e-26	23	27	18	95	98	95
PSOVI22g04690	cholinesterase 1-like	0	1.25338	3.36154e-11	3.27057e-12	30	28	29	69	61	61
PSOVI22g04700	---NA---	0	1.90834	0.00157982	0.000447536	2	2	3	10	8	7
PSOVI22g04740	coatomer subunit beta-like	0	1.11856	1.49908e-07	2.12469e-08	25	23	25	49	50	47
PSOVI22g04770	senescence-associated protein	0	1.47883	0.00268032	0.000800529	1981	814	646	3101	3639	2029
PSOVI22g04790	Senescence-associated protein	0	1.6079	0.00246202	0.000727978	1541	543	448	2485	2949	1609
PSOVI22g04880	pre-rRNA processing protein FTSJ3	0	1.21039	1.07664e-10	1.09818e-11	33	25	34	71	61	64
PSOVI22g04890	mitotic spindle assembly checkpoint protein MAD2A-like	0	-2.28579	1.78112e-08	2.23587e-09	24	21	20	5	3	4
PSOVI22g04960	M-phase inducer phosphatase-like	0	-1.67098	0.00699215	0.00232439	10	7	8	3	2	2
PSOVI22g04980	vacuolar protein sorting-associated protein 29	0	1.13141	1.62427e-05	3.14151e-06	18	17	14	35	33	31
PSOVI22g05060	cell cycle checkpoint control protein RAD9B	0	-3.07146	4.49516e-16	2.9089e-17	32	32	30	4	3	3
PSOVI22g05170	RYamide receptor-like	0	-1.61289	0.0103086	0.00360415	8	9	7	2	3	2
PSOVI22g05180	---NA---	0	-2.24826	2.1704e-10	2.29239e-11	28	30	26	5	8	3
PSOVI22g05190	carbonic anhydrase 1	0	-2.40671	0.0123657	0.00440324	4	5	4	1	0	1
PSOVI22g05200	---NA---	0	6.36162	2.40998e-77	1.98487e-79	3	3	2	223	203	204
PSOVI22g05210	---NA---	0	3.44236	1.30305e-13	1.03192e-14	2	2	2	20	25	18
PSOVI22g05300	hypothetical protein QR98_0036330	0	2.7964	0.000181309	4.25663e-05	1	1	1	8	6	7
PSOVI22g05530	hypothetical protein ANCDUO_13987	0	4.09288	0.0177865	0.00665484	0	0	0	2	0	3
PSOVI22g05590	hypothetical protein BLA29_006201	0	1.0674	0.020459	0.00777324	6	5	7	13	11	11
PSOVI22g05620	Retrovirus-related Pol polyprotein from transposon TNT 1-94	0	5.52291	2.78683e-05	5.60443e-06	0	0	0	4	6	4
PSOVI22g05630	hypothetical protein BLA29_006201	0	2.53194	2.21167e-07	3.20469e-08	3	3	2	15	14	15
PSOVI22g05720	senescence-associated protein	0	1.31968	0.0102233	0.0035685	3642	1393	1110	4951	5733	3324
PSOVI22g05780	cytochrome c oxidase subunit II (mitochondrion)	0	1.06589	0.0176721	0.00658645	86	39	141	174	168	164
PSOVI22g06040	hypothetical protein BLA29_005054	0	1.58759	0.00214692	0.000628394	4	3	4	11	10	10
PSOVI22g06190	---NA---	0	2.42898	5.54803e-06	9.95722e-07	3	2	2	13	13	10
PSOVI22g06210	hypothetical protein BLA29_001241, partial	0	-3.03373	1.82829e-08	2.29839e-09	15	16	16	2	2	1
PSOVI22g06250	---NA---	0	-4.4915	1.43375e-88	9.73219e-91	142	134	123	8	4	4
PSOVI22g06260	---NA---	0	-1.23641	4.4167e-08	5.82018e-09	23853	18667	15898	6947	7267	8513
PSOVI22g06270	hypothetical protein BLA29_000442	0	-2.31438	0.00101719	0.000277381	7	9	7	1	1	2
PSOVI22g06290	---NA---	0	-2.94362	5.87579e-107	2.76533e-109	1590	1627	1679	186	204	195
PSOVI22g06320	hypothetical protein BLA29_000476	0	1.60302	8.14364e-22	3.71472e-23	34	35	25	82	90	91
PSOVI22g06330	hypothetical protein BLA29_000474	0	-1.0762	1.15726e-05	2.18066e-06	46	34	42	20	20	13
PSOVI22g06350	hypothetical protein BLA29_006273	0	-3.4517	3.55189e-10	3.83831e-11	20	16	15	2	1	1
PSOVI22g06360	hypothetical protein BLA29_010414, partial	0	-4.15464	2.42627e-26	8.49819e-28	42	45	35	3	2	1
PSOVI22g06370	---NA---	0	-1.73153	2.26597e-05	4.50364e-06	18	21	16	4	6	5
PSOVI22g06380	ace-orthologous acetylcholinesterase	0	3.28235	6.3922e-97	3.76046e-99	143	165	133	1306	1355	1295
PSOVI22g06390	hypothetical protein BLA29_004412	0	-5.71711	9.85759e-91	6.33441e-93	130	122	109	2	2	2
PSOVI22g06400	---NA---	0	-9.0958	6.53354e-141	1.53744e-143	471	532	366	1	1	0
PSOVI22g06460	sodium- and chloride-dependent glycine transporter 2	0	-1.23299	2.38519e-10	2.5322e-11	71	63	66	27	28	23
PSOVI22g06520	---NA---	0	-5.12145	1.83591e-39	3.60568e-41	51	57	55	0	3	1
PSOVI22g06530	serine/threonine-protein kinase Chk1-like	0	-3.0676	2.77568e-07	4.08477e-08	14	12	13	1	1	2
PSOVI22g06540	protein kinase	0	-2.54671	0.0419778	0.0177462	2	3	3	1	0	0
PSOVI22g06550	beta-2 adrenergic receptor-like	0	-3.43354	4.06939e-30	1.18594e-31	57	82	52	4	6	6
PSOVI22g06560	beta-2 adrenergic receptor-like	0	-2.43865	6.88507e-05	1.4843e-05	11	9	11	2	2	1
PSOVI22g06600	hypothetical protein BLA29_001171	0	-2.75282	2.48789e-23	1.03577e-24	55	54	47	8	6	7
PSOVI22g06610	---NA---	0	-2.13172	3.55189e-10	3.83605e-11	27	24	36	6	6	6
PSOVI22g06650	Caveolin-1	0	1.46558	3.26828e-07	4.86293e-08	13	15	10	34	32	31
PSOVI22g06720	60S ribosomal protein L17	0	1.54661	4.29445e-27	1.44586e-28	135	145	123	361	360	363
PSOVI22g06790	protoporphyrinogen oxidase	0	1.20103	0.000207072	4.90833e-05	10	11	11	24	22	22
PSOVI22g06850	---NA---	0	-4.22586	0.0142304	0.0051659	2	2	2	0	0	0
PSOVI22g06950	---NA---	0	-1.38642	0.0122943	0.00436959	20	9	0	0	4	6
PSOVI22g06960	protein tyrosine phosphatase domain-containing protein 1-like	0	-1.17496	0.0460067	0.0197493	8	7	10	3	4	3
PSOVI22g06970	---NA---	0	-1.99451	3.66568e-17	2.22283e-18	53	85	75	16	18	15
PSOVI22g06980	A disintegrin and metalloproteinase with thrombospondin motifs 9 isoform X2	0	-1.26566	1.31267e-06	2.13017e-07	38	42	33	14	15	14
PSOVI22g06990	A disintegrin and metalloproteinase with thrombospondin motifs 20	0	-2.58918	7.20469e-16	4.70141e-17	32	53	28	6	4	7
PSOVI22g07060	protein phosphatase 1L	0	-1.41603	1.87205e-19	9.844e-21	109	112	99	37	37	36
PSOVI22g07170	wiskott-Aldrich syndrome protein	0	-1.27522	4.26021e-13	3.53186e-14	125	170	136	54	55	55
PSOVI22g07240	histone-lysine N-methyltransferase SMYD3	0	-1.54188	0.0098448	0.00341703	7	8	11	3	2	3
PSOVI22g07260	serpin B3-like	0	-1.18593	4.84744e-10	5.29538e-11	72	61	68	26	27	28
PSOVI22g07320	---NA---	0	-2.88573	2.48405e-24	9.75726e-26	50	63	42	7	6	6
PSOVI22g07410	---NA---	0	-1.22199	2.23024e-08	2.83195e-09	46	38	79	17	22	25
PSOVI22g07420	serine/threonine-protein kinase WNK1-like	0	-1.04597	9.7452e-14	7.62046e-15	149	130	171	72	67	61
PSOVI22g07510	methionine-R-sulfoxide reductase B1 isoform X5	0	1.25335	0.000770935	0.000204438	8	8	8	17	19	17
PSOVI22g07520	ribosomal protein LP1	0	1.96975	2.29377e-71	2.15904e-73	423	388	398	1462	1445	1445
PSOVI22g07530	hypothetical protein QR98_0008480	0	2.11743	0.0157061	0.00579258	1	1	1	4	4	5
PSOVI22g07560	glycogenin-1-like protein	0	-1.17333	7.85004e-15	5.59854e-16	156	158	145	62	66	59
PSOVI22g07640	---NA---	0	-4.06546	2.51175e-13	2.03228e-14	22	22	16	1	1	1
PSOVI22g07650	acyl-CoA desaturase-like	0	-7.13562	1.63964e-127	5.78748e-130	175	195	136	1	1	1
PSOVI22g07660	testis-specific serine/threonine-protein kinase 3-like	0	-3.29363	4.66008e-07	7.06454e-08	11	12	12	1	1	1
PSOVI22g07670	hypothetical protein BLA29_007174	0	-1.63386	0.000165051	3.84498e-05	17	15	16	4	5	5
PSOVI22g07680	hypothetical protein QR98_0038510	0	-1.29699	1.97049e-14	1.45348e-15	144	165	121	51	55	55
PSOVI22g07700	---NA---	0	-1.61573	4.26609e-33	1.0811e-34	176	168	177	49	55	52
PSOVI22g07710	hypothetical protein BLA29_003758, partial	0	-1.0409	1.24207e-05	2.35727e-06	45	33	50	20	18	19
PSOVI22g07740	lysine-specific demethylase lid	0	1.13665	2.18851e-08	2.77302e-09	29	27	25	50	53	61
PSOVI22g07810	---NA---	0	-1.47996	3.84524e-08	5.02537e-09	55	28	33	10	19	9
PSOVI22g07820	---NA---	0	-1.28011	1.42634e-07	2.01383e-08	51	36	43	17	15	17
PSOVI22g07830	triple functional domain protein-like isoform X2	0	-1.65647	7.68563e-20	3.9162e-21	119	89	126	34	31	32
PSOVI22g07880	canalicular multispecific organic anion transporter 1	0	-1.7422	0.0160693	0.00595125	6	6	7	2	2	1
PSOVI22g07890	multidrug resistance-associated protein 1 isoform X1	0	-3.51987	1.61426e-08	2.02055e-09	16	12	13	1	1	1
PSOVI22g07960	hemicentin-2-like isoform X1	0	-2.17234	0.0329317	0.0133616	4	3	4	0	1	1
PSOVI22g07970	hemicentin-2-like isoform X2	0	-2.85687	0.0143146	0.00521071	4	3	3	1	0	0
PSOVI22g07980	---NA---	0	-2.48397	4.23338e-05	8.75105e-06	10	10	12	2	2	1
PSOVI22g08210	---NA---	0	1.38093	0.00408309	0.00127899	6	4	4	13	9	12
PSOVI22g08240	zwei Ig domain protein zig-4-like	0	1.70141	3.10574e-16	1.98729e-17	23	17	19	63	59	55
PSOVI22g08260	E3 ubiquitin-protein ligase HUWE1 isoform X1	0	1.82129	4.62249e-05	9.61816e-06	5	3	5	16	14	13
PSOVI22g08290	ectopic P granules protein 5 homolog	0	1.03571	0.0183016	0.00686579	7	6	7	14	12	12
PSOVI22g08300	hypothetical protein BLA29_011270	0	2.44712	2.67735e-93	1.67198e-95	57	49	54	275	265	263
PSOVI22g08350	peptidyl-prolyl cis-trans isomerase 5	0	-1.32914	0.00167238	0.000477087	14	17	16	6	5	6
PSOVI22g08440	---NA---	0	-1.16558	4.02205e-08	5.26736e-09	61	51	52	21	24	22
PSOVI22g08480	---NA---	0	6.3253	5.50721e-51	7.6759e-53	0	1	1	58	53	61
PSOVI22g08490	filamin-A isoform X5	0	-1.88247	3.42343e-16	2.19677e-17	241	364	285	72	75	76
PSOVI22g08540	Glycine receptor subunit beta Precursor-like protein	0	-1.32213	0.0266663	0.0105396	10	7	8	2	3	4
PSOVI22g08550	Glycine receptor subunit beta Precursor-like protein	0	-1.96655	0.0102233	0.0035706	6	5	7	1	2	1
PSOVI22g08560	Glycine receptor subunit beta Precursor-like protein	0	-1.88418	0.0069761	0.00231842	7	7	7	2	2	1
PSOVI22g08600	CLUMA_CG018220, isoform A	0	1.00044	0.0011599	0.000319237	12	16	11	27	20	25
PSOVI22g08690	cuticular protein, putative	0	-1.73741	3.82545e-07	5.73003e-08	25	29	23	6	9	6
PSOVI22g08700	---NA---	0	-5.34362	3.44157e-36	7.69361e-38	51	50	45	1	1	1
PSOVI22g08710	---NA---	0	-4.18032	1.3008e-14	9.41841e-16	26	18	21	1	1	1
PSOVI24g00050	deoxyribonuclease-2-beta isoform X1	0	-3.02519	1.22688e-05	2.32629e-06	14	7	8	2	1	0
PSOVI26g00080	intersectin-1 isoform X1	0	1.38709	9.9538e-06	1.8504e-06	11	10	10	25	26	24
PSOVI26g00280	protein NDUFAF4 homolog	0	-1.63778	5.19198e-07	7.9226e-08	24	33	25	8	7	9
PSOVI26g00380	BTB/POZ domain containing protein 4	0	3.03633	4.5206e-28	1.44018e-29	7	7	6	58	48	47
PSOVI26g00470	---NA---	0	-3.23296	6.31125e-59	7.65416e-61	107	191	133	11	15	16
PSOVI26g00480	---NA---	0	-4.40811	4.3967e-35	1.02267e-36	779	1410	813	36	46	49
PSOVI26g00510	solute carrier family 12 member 8	0	-1.18308	3.92203e-10	4.25251e-11	72	74	62	28	27	29
PSOVI26g00580	---NA---	0	1.15875	0.0377146	0.0157221	5	3	4	7	9	9
PSOVI26g00670	dolichyl-diphosphooligosaccharide--protein glycosyltransferase 48 kDa subunit	0	1.24771	1.79744e-13	1.43646e-14	35	41	37	83	79	85
PSOVI26g00690	---NA---	0	-2.18249	4.11356e-29	1.25466e-30	86	99	78	20	14	19
PSOVI26g00730	beta-galactosidase	0	-2.57926	3.7629e-33	9.46771e-35	97	109	88	15	15	15
PSOVI26g00740	Down syndrome cell adhesion molecule-like protein Dscam2	0	-2.50975	3.42309e-32	8.95352e-34	188	182	164	29	28	29
PSOVI26g00770	Down syndrome cell adhesion molecule-like protein Dscam2	0	-1.695	3.04943e-15	2.10029e-16	64	54	66	18	17	17
PSOVI26g00780	Down syndrome cell adhesion molecule-like protein Dscam2	0	-1.45332	1.57518e-06	2.59607e-07	33	29	28	9	10	11
PSOVI26g00790	---NA---	0	1.02021	0.0344972	0.0141092	6	6	5	10	14	8
PSOVI26g00810	protein disulfide-isomerase a6-like protein	0	-2.29348	0.000289906	7.08693e-05	8	11	9	2	0	3
PSOVI26g00830	Down syndrome cell adhesion molecule-like protein Dscam2	0	-1.64025	4.85913e-05	1.01633e-05	18	21	16	7	5	4
PSOVI26g00840	Down syndrome cell adhesion molecule-like protein Dscam2	0	-1.21946	0.00680631	0.00225214	14	13	14	6	5	5
PSOVI26g00910	---NA---	0	-7.29877	1.40008e-15	9.45301e-17	20	14	19	0	0	0
PSOVI26g00940	---NA---	0	-3.4075	7.93101e-12	7.31442e-13	19	23	19	2	2	1
PSOVI26g00960	cytochrome P450, putative	0	3.02537	4.16437e-41	7.87721e-43	13	13	11	91	94	94
PSOVI26g01010	zinc transporter ZIP3-like	0	1.96124	3.4995e-22	1.57729e-23	19	21	19	70	72	70
PSOVI26g01050	Dipeptidyl peptidase 1	0	1.83185	2.87207e-38	6.03059e-40	60	67	57	196	207	200
PSOVI26g01080	---NA---	0	2.51833	0.00880661	0.00301763	2	0	0	3	2	7
PSOVI26g01180	---NA---	0	-3.76431	6.04779e-19	3.32795e-20	33	31	29	2	2	2
PSOVI26g01200	LIM/homeobox protein Lhx3-like isoform X2	0	-1.36742	0.0292264	0.0116916	8	8	7	3	3	2
PSOVI26g01290	probable G-protein coupled receptor 83	0	-1.81494	0.0106325	0.00372791	6	6	8	2	2	1
PSOVI26g01300	probable G-protein coupled receptor 83	0	-2.49661	0.00132879	0.000370652	6	8	6	0	2	1
PSOVI26g01340	---NA---	0	-1.37913	1.03023e-25	3.72036e-27	374	299	385	138	119	116
PSOVI26g01360	protein similar isoform X2	0	1.10074	5.79585e-05	1.23061e-05	20	8	18	32	26	33
PSOVI26g01380	---NA---	0	1.66018	0.00988603	0.00343402	3	1	3	8	7	6
PSOVI26g01470	probable inactive tRNA-specific adenosine deaminase-like protein 3	0	-1.00544	0.00111018	0.000304849	24	26	29	13	13	10
PSOVI26g01480	lin-10-like protein	0	-1.36676	1.23413e-11	1.1527e-12	65	64	68	24	24	22
PSOVI26g01560	platelet glycoprotein 4-like	0	-3.7603	8.56989e-05	1.8902e-05	7	5	7	1	0	0
PSOVI26g01670	---NA---	0	-1.87743	5.18389e-48	8.06977e-50	309	261	271	72	67	71
PSOVI26g01710	hypothetical protein BLA29_013171	0	1.15604	0.0306052	0.0123318	5	3	5	10	7	10
PSOVI26g01730	pyrroline-5-carboxylate reductase 3-like	0	-3.96605	4.30193e-19	2.32442e-20	31	33	26	2	2	1
PSOVI26g01870	hypothetical protein BLA29_012761	0	2.7636	2.56415e-06	4.36525e-07	1	1	3	9	15	9
PSOVI26g01880	---NA---	0	2.9735	2.04247e-06	3.42723e-07	2	1	1	14	8	9
PSOVI26g01890	---NA---	0	3.24747	1.97793e-11	1.88144e-12	2	3	1	16	16	23
PSOVI26g01900	Retrovirus-related Pol polyprotein from transposon TNT 1-94	0	3.35147	4.17309e-07	6.28853e-08	1	1	1	11	9	11
PSOVI26g01960	---NA---	0	4.55395	0.00420472	0.00132356	0	0	0	2	2	3
PSOVI26g02000	---NA---	0	-2.49661	0.00132879	0.000370652	8	4	8	1	1	1
PSOVI26g02040	secreted protein, putative	0	-2.54671	0.0419778	0.0177462	2	3	3	1	0	0
PSOVI26g02060	---NA---	0	1.03988	0.0148269	0.00541332	7	6	8	14	14	12
PSOVI26g02070	cholesterol 7-desaturase-like	0	1.88254	0.0431105	0.01835	1	1	1	3	4	4
PSOVI26g02140	tubby protein homolog	0	-1.36019	0.000194908	4.60236e-05	26	19	17	8	5	9
PSOVI26g02200	ras-related protein Rab-27A-like	0	-1.91505	1.1196e-38	2.24953e-40	163	183	151	39	45	37
PSOVI26g02240	transforming growth factor-beta-induced protein ig-h3-like	0	-2.18396	3.00542e-50	4.32493e-52	703	725	676	141	145	140
PSOVI26g02270	---NA---	0	-3.27938	1.25667e-29	3.73055e-31	159	187	162	19	15	14
PSOVI26g02280	PREDICTED: putative protein TPRXL	0	-1.55843	1.17249e-06	1.88782e-07	30	29	25	9	11	6
PSOVI26g02480	mitochondrial import receptor subunit TOM7 homolog	0	1.87974	9.0336e-31	2.51819e-32	36	24	35	111	106	105
PSOVI26g02500	regulator of chromosome condensation (RCC1) repeat family protein	0	-1.13524	0.00345663	0.00106274	18	16	19	9	7	6
PSOVI26g02520	hypothetical protein BLA29_001476, partial	0	-3.12033	4.14929e-06	7.31543e-07	10	11	10	1	1	1
PSOVI26g02530	Adenosine kinase 2	0	-1.27925	2.98544e-19	1.58337e-20	226	173	250	85	82	78
PSOVI26g02640	DFP2-like protein	0	3.30464	7.76774e-07	1.22115e-07	1	1	1	9	10	11
PSOVI26g02650	hypothetical protein BLA29_011200	0	-5.75849	7.0201e-06	1.27453e-06	6	5	7	0	0	0
PSOVI26g02670	DFP2-like protein	0	2.72707	0.000324667	8.01897e-05	1	1	1	8	7	5
PSOVI26g02680	Immediate early response 3-interacting protein 1	0	1.20649	1.59963e-10	1.66926e-11	34	26	28	63	63	61
PSOVI26g02700	Blo t 5 allergen	0	3.85175	6.77881e-99	3.92655e-101	31	25	51	522	450	450
PSOVI26g02710	Blo t 5 allergen	0	3.039	7.793e-87	5.50144e-89	247	224	173	1622	1642	1608
PSOVI26g02740	glutamate-rich WD repeat-containing protein 1	0	1.31687	2.03155e-05	3.98991e-06	11	12	10	25	25	26
PSOVI26g02900	senescence-associated protein	0	1.77395	0.000368842	9.19685e-05	1060	444	356	2073	2364	1380
PSOVI26g03000	Sonic hedgehog protein	0	2.7355	0.00276571	0.000831789	1	1	0	3	4	7
PSOVI26g03010	SHH isoform 4	0	1.35573	0.0194466	0.00734638	3	5	2	7	9	8
PSOVI26g03020	Sonic hedgehog protein A	0	1.41389	0.0131751	0.00474438	3	4	3	7	8	10
PSOVI26g03060	2-oxoisovalerate dehydrogenase subunit alpha, mitochondrial-like	0	1.53418	4.47475e-10	4.8599e-11	15	18	13	39	44	40
PSOVI26g03090	---NA---	0	-2.54671	0.0419831	0.0177523	3	0	5	1	0	0
PSOVI26g03280	cell cycle control protein 50A-like	0	1.8102	2.90553e-12	2.58234e-13	11	13	13	40	40	40
PSOVI26g03370	hypothetical protein BLA29_003984	0	1.47752	1.7884e-14	1.31755e-15	32	18	26	71	58	66
PSOVI26g03380	Polyprenol reductase	0	-1.56606	0.0233588	0.00904417	7	5	8	2	2	2
PSOVI26g03390	S-methyl-5'-thioadenosine phosphorylase	0	1.89548	4.08856e-15	2.853e-16	12	14	15	47	47	47
PSOVI26g03660	---NA---	0	3.26978	5.47332e-10	6.01377e-11	2	1	2	15	12	20
PSOVI26g03730	aurora kinase C isoform X1	0	-3.79351	2.42889e-22	1.07936e-23	42	33	35	2	2	3
PSOVI26g03760	sex determining factor Y	0	-3.32873	0.00154246	0.000435697	6	4	4	0	0	1
PSOVI26g03770	Insulin-like peptide 7	0	-2.16153	7.77936e-06	1.42435e-06	11	20	14	3	4	2
PSOVI26g03790	tubulin polyglutamylase TTLL6-like	0	2.02195	1.38068e-05	2.64161e-06	4	4	3	14	14	14
PSOVI26g03810	phosphatidylinositol 3-kinase 2-like	0	-1.21917	0.00010886	2.45514e-05	29	24	26	11	10	10
PSOVI26g03850	phosphatidylinositol 3-kinase regulatory subunit alpha isoform X2	0	-2.77233	5.93909e-26	2.10709e-27	57	65	51	9	7	7
PSOVI26g03880	60S ribosomal protein L11	0	1.63505	2.15578e-38	4.42901e-40	189	213	183	572	556	546
PSOVI26g03970	catalase	0	1.61688	6.63172e-08	8.95513e-09	16	12	3	23	31	34
PSOVI280g00120	UDP-sugar transporter UST74c	0	-1.00216	0.000979349	0.000266084	25	29	27	13	11	13
PSOVI280g00180	glutamate receptor ionotropic, NMDA 3A-like	0	-1.38642	0.0122943	0.0043696	9	6	14	4	4	2
PSOVI280g00240	hypothetical protein BLA29_005988	0	3.65393	2.20378e-16	1.38621e-17	2	1	3	26	25	22
PSOVI280g00300	lachesin-like isoform X1	0	-2.19366	1.39938e-06	2.2886e-07	19	16	16	4	3	3
PSOVI280g00330	acetyl-CoA acetyltransferase, mitochondrial	0	1.04678	1.6523e-06	2.73066e-07	23	27	22	43	49	45
PSOVI280g00340	sodium-dependent glucose transporter 1-like	0	1.26209	6.29838e-19	3.47155e-20	57	51	57	123	116	125
PSOVI280g00360	nucleoside diphosphate kinase	0	1.55052	2.31851e-36	5.16204e-38	404	418	391	1074	1114	1082
PSOVI280g00390	lachesin-like isoform X2	0	-1.69235	7.5997e-05	1.65695e-05	19	16	15	4	7	3
PSOVI280g00400	lachesin-like isoform X2	0	-1.08449	0.0255699	0.0100599	11	10	14	5	5	5
PSOVI280g00410	lachesin-like isoform X1	0	-1.58469	0.0360441	0.0148662	1	5	11	1	0	4
PSOVI280g00430	nuclear factor I, putative	0	-1.07562	2.75634e-09	3.19066e-10	72	76	68	31	33	30
PSOVI280g00600	girdin-like protein 2	0	-1.10904	3.79597e-06	6.65816e-07	69	85	76	28	37	33
PSOVI280g00660	Ethanolamine kinase 1	0	-1.68881	1.3757e-08	1.70204e-09	34	32	33	10	9	9
PSOVI280g00720	3-ketoacyl-CoA thiolase, mitochondrial	0	1.14307	2.3582e-15	1.61567e-16	223	256	200	441	472	469
PSOVI280g00850	hypothetical protein BLA29_003299, partial	0	2.85098	6.78592e-19	3.75256e-20	6	5	5	39	34	35
PSOVI280g00870	cystinosin homolog isoform X1	0	2.39611	0.0154752	0.00569341	0	1	1	4	4	3
PSOVI280g00880	---NA---	0	3.64423	2.01104e-67	2.02032e-69	20	28	28	249	300	327
PSOVI280g00890	---NA---	0	4.35027	1.582e-20	7.64585e-22	1	1	2	26	25	30
PSOVI280g00900	---NA---	0	3.84624	3.97082e-155	6.82828e-158	24	13	23	290	251	256
PSOVI280g00910	Der f 36 allergen	0	4.34859	2.3047e-115	9.59509e-118	10	8	7	159	163	152
PSOVI280g00920	Der p 36 allergen	0	2.57371	6.11951e-63	6.59084e-65	63	64	48	288	341	330
PSOVI280g00930	carboxypeptidase Q-like	0	1.16268	0.00151416	0.000426606	9	12	7	17	22	19
PSOVI280g00940	very-long-chain 3-oxoacyl-CoA reductase	0	-1.6048	5.00429e-15	3.5237e-16	68	61	67	20	19	20
PSOVI280g00980	hypothetical protein BLA29_008480, partial	0	-5.18679	0.000311067	7.65822e-05	4	3	5	0	0	0
PSOVI280g01020	hypothetical protein BLA29_002115	0	1.36054	2.44964e-11	2.34787e-12	23	25	23	57	56	55
PSOVI280g01030	hypothetical protein BLA29_008480, partial	0	-2.2238	3.07865e-06	5.3331e-07	14	17	16	3	3	3
PSOVI280g01150	coatomer subunit zeta-1 isoform X2	0	1.29426	2.35173e-12	2.0646e-13	33	23	33	75	62	64
PSOVI280g01210	protein transport protein Sec61 subunit gamma	0	1.06375	2.97135e-09	3.4503e-10	40	28	37	73	66	63
PSOVI280g01260	saposin, putative	0	1.31721	5.27365e-31	1.45575e-32	224	194	204	489	460	475
PSOVI280g01290	dimethyladenosine transferase 1, mitochondrial	0	-1.13737	4.85079e-08	6.40977e-09	58	52	58	23	22	25
PSOVI280g01430	probable small nuclear ribonucleoprotein G	0	1.52945	1.45551e-24	5.57227e-26	50	47	40	128	113	123
PSOVI280g01470	60S ribosomal protein L4	0	1.51914	2.93989e-11	2.84171e-12	260	343	267	740	802	762
PSOVI280g01540	vacuolar protein sorting-associated protein 16 homolog	0	1.33659	0.0158243	0.00584906	4	3	4	10	8	8
PSOVI280g01560	glutamate decarboxylase	0	-1.18171	4.4977e-06	7.97041e-07	36	32	46	16	17	13
PSOVI280g01580	transmembrane protein 79-like	0	1.9912	9.4986e-18	5.57073e-19	14	14	15	56	50	52
PSOVI280g01600	CLIP-associating protein 2-like protein	0	-1.56539	2.46085e-21	1.14924e-22	144	103	144	42	39	40
PSOVI280g01640	hypothetical protein BLA29_010278	0	1.44026	1.26614e-21	5.85572e-23	86	66	85	210	194	187
PSOVI280g01740	kinesin-like protein KIF3B	0	-1.13066	0.0365673	0.0151412	11	8	10	4	4	4
PSOVI280g01780	Tyrosine-protein kinase transmembrane receptor Ror2	0	-1.21607	2.24611e-05	4.45582e-06	33	33	28	13	13	11
PSOVI280g01820	putative serine/threonine-protein kinase haspin homolog	0	-5.06485	0.000589056	0.000152795	3	3	5	0	0	0
PSOVI280g01890	hypothetical protein BLA29_003122	0	2.97521	7.61974e-76	6.5515e-78	20	21	33	205	170	162
PSOVI280g01900	elongation of very long chain fatty acids protein AAEL008004-like	0	1.98744	2.24611e-05	4.45537e-06	4	3	4	14	13	14
PSOVI280g01920	---NA---	0	1.83499	4.37536e-47	7.04873e-49	67	63	72	236	211	216
PSOVI280g01930	Mid1-interacting protein	0	-1.35863	8.24404e-23	3.56652e-24	327	361	337	129	126	113
PSOVI280g01940	Bardet-Biedl syndrome 2 protein homolog	0	-2.86957	6.08578e-05	1.29603e-05	7	8	11	1	1	1
PSOVI280g02000	long-chain-fatty-acid--CoA ligase 4 isoform X1	0	-2.57356	8.95265e-29	2.77922e-30	71	62	76	12	10	10
PSOVI280g02040	putative diacylglycerol O-acyltransferase Rv2484c/MT2557	0	-1.41636	1.1557e-05	2.17668e-06	26	26	27	9	9	9
PSOVI280g02070	growth arrest-specific protein 2-like	0	-1.06458	1.16723e-09	1.31101e-10	89	85	79	38	37	36
PSOVI280g02110	hypothetical protein BLA29_007642, partial	0	-1.13508	2.64375e-07	3.86908e-08	51	43	57	26	19	18
PSOVI280g02150	---NA---	0	-9.95034	8.51742e-138	2.15846e-140	50259	49440	44456	40	61	33
PSOVI280g02180	Fibronectin type III domain containing protein	0	-3.49088	3.12746e-34	7.58583e-36	66	62	59	5	6	4
PSOVI280g02190	Down syndrome cell adhesion molecule homolog	0	-2.50373	2.60865e-12	2.30196e-13	30	26	32	5	4	5
PSOVI280g02200	Down syndrome cell adhesion molecule-like protein Dscam2 isoform X9	0	-2.2835	1.22234e-06	1.97363e-07	20	13	16	2	3	4
PSOVI280g02350	protein phosphatase inhibitor 2-like	0	-2.11571	2.62202e-29	7.90238e-31	95	84	91	23	16	18
PSOVI280g02390	---NA---	0	2.75484	3.04258e-07	4.50783e-08	2	2	2	15	12	12
PSOVI280g02440	serine/threonine-protein kinase NIM1	0	-2.24879	5.57375e-07	8.5567e-08	19	15	19	3	3	4
PSOVI280g02530	neuron navigator 2	0	-1.73758	6.00601e-23	2.57657e-24	99	82	92	27	24	24
PSOVI280g02550	Retrovirus-related Pol polyprotein from transposon TNT 1-94	0	-5.08201	2.06112e-12	1.80388e-13	16	17	15	1	0	0
PSOVI280g02560	hypothetical protein MPER_12841, partial	0	-1.84578	0.000175261	4.10196e-05	17	12	11	5	2	3
PSOVI280g02580	hypothetical protein BLA29_015113	0	-1.28762	0.00357063	0.00110231	16	9	18	6	5	5
PSOVI280g02600	serine proteinase stubble	0	-4.22586	0.0142304	0.0051659	2	2	2	0	0	0
PSOVI280g02640	---NA---	0	2.00476	0.0262683	0.0103632	1	1	1	5	4	3
PSOVI280g02650	maltase A3-like	0	-1.78059	0.0031142	0.000947872	10	8	9	2	3	2
PSOVI280g02670	lysosomal alpha-glucosidase-like	0	1.88254	0.0431105	0.0183499	1	1	1	3	4	4
PSOVI280g02680	dimethylaniline monooxygenase [N-oxide-forming] 5-like	0	-1.9932	4.74631e-11	4.67801e-12	37	35	33	8	9	7
PSOVI280g02710	---NA---	0	-2.68969	4.07363e-08	5.34228e-09	17	21	13	5	2	0
PSOVI280g02720	hypothetical protein BLA29_004808	0	-2.26638	0.00576985	0.00187524	6	3	8	1	0	2
PSOVI280g02730	prostatic acid phosphatase-like	0	-1.50778	4.59003e-06	8.15479e-07	29	25	24	8	8	9
PSOVI280g02760	---NA---	0	2.04388	5.80988e-15	4.11198e-16	9	13	11	42	46	38
PSOVI280g02790	glucose dehydrogenase [FAD, quinone]	0	2.2674	3.33389e-06	5.80844e-07	3	3	3	14	14	13
PSOVI280g02820	pyrroline-5-carboxylate reductase 3-like	0	-3.11189	1.29618e-36	2.85068e-38	74	78	67	7	7	9
PSOVI280g02960	serine/threonine kinase, putative	0	-2.32544	2.64992e-06	4.52802e-07	16	17	12	3	2	3
PSOVI280g02990	---NA---	0	-1.01049	3.32523e-11	3.23224e-12	287	222	231	117	111	109
PSOVI280g03030	RNA-binding protein Rsf1-like	0	1.15531	1.78863e-08	2.24692e-09	90	122	112	207	220	238
PSOVI280g03040	testis-specific serine/threonine-protein kinase 1-like	0	-3.0676	2.77568e-07	4.08477e-08	13	11	15	1	1	2
PSOVI280g03070	Casein kinase 1, gamma 2	0	-4.10674	6.00992e-10	6.62017e-11	14	13	16	0	1	1
PSOVI280g03150	transcription initiation factor TFIID subunit 11	0	-4.8662	6.0382e-47	9.78223e-49	65	74	61	2	2	2
PSOVI280g03170	tyrosine-protein phosphatase 10D-like isoform X1	0	1.40921	0.00104767	0.000286257	6	5	6	14	14	14
PSOVI280g03190	glutamate-gated chloride channel-like isoform X1	0	1.56551	3.62034e-05	7.415e-06	7	6	7	17	18	20
PSOVI280g03220	uroporphyrinogen decarboxylase	0	1.01543	6.05731e-14	4.65989e-15	82	78	74	145	146	144
PSOVI280g03230	kinesin-like protein KIF28P	0	-1.52132	0.00271024	0.00081241	12	10	13	4	3	4
PSOVI280g03280	60S ribosomal protein L15	0	1.47266	6.59712e-10	7.30227e-11	296	396	276	791	843	850
PSOVI280g03300	---NA---	0	1.78759	7.26027e-05	1.57309e-05	2	2	9	16	14	12
PSOVI280g03390	putative E3 ubiquitin-protein ligase makorin-2	0	-1.81609	1.47401e-08	1.83376e-09	34	23	32	8	7	8
PSOVI280g03440	receptor-type tyrosine-protein phosphatase alpha-like	0	-2.60097	3.39558e-25	1.25694e-26	65	55	60	9	10	8
PSOVI280g03450	receptor-type tyrosine-protein phosphatase T-like isoform X1	0	-2.03416	7.55676e-07	1.18525e-07	23	12	24	5	5	3
PSOVI280g03460	UPF0235 protein C15orf40 homolog	0	1.09209	8.00771e-06	1.46761e-06	21	17	19	39	36	37
PSOVI280g03480	60S ribosomal protein L12-like	0	1.56714	4.81025e-39	9.57783e-41	294	296	289	802	802	792
PSOVI280g03510	pyruvate dehydrogenase (acetyl-transferring) kinase, mitochondrial-like	0	-1.02728	2.30218e-14	1.70231e-15	176	161	149	75	73	71
PSOVI280g03610	transcription factor CP2-like	0	2.11916	0.00187787	0.000542168	3	2	0	9	10	2
PSOVI280g03620	transcription factor CP2-like	0	-1.31241	1.44524e-05	2.7719e-06	28	26	33	13	10	9
PSOVI280g03660	WD repeat, SAM and U-box domain-containing protein 1-like	0	1.15609	0.000266803	6.47631e-05	12	10	12	23	24	23
PSOVI280g03670	hypothetical protein BLA29_009026	0	1.15332	8.49158e-07	1.34417e-07	19	16	25	48	41	34
PSOVI280g03700	nascent polypeptide-associated complex subunit alpha isoform X2	0	1.3143	1.05369e-18	5.91265e-20	58	50	59	137	120	125
PSOVI280g03820	Guanine nucleotide-binding protein subunit gamma-1	0	1.06509	1.72866e-07	2.4751e-08	38	26	53	82	76	67
PSOVI280g03850	uncharacterized oxidoreductase ZK1290.5-like	0	-1.13274	0.000559223	0.000144277	25	19	28	10	10	10
PSOVI280g03900	E3 ubiquitin-protein ligase RNF170-like	0	1.33889	2.9932e-22	1.33826e-23	58	56	54	136	133	122
PSOVI280g03940	protein disabled isoform X2	0	-1.41761	2.73715e-13	2.2246e-14	73	60	74	24	24	23
PSOVI280g03950	CAMK/CAMKL/AMPK protein kinase	0	-6.99718	5.60524e-49	8.52276e-51	70	43	69	0	0	1
PSOVI280g03970	nose resistant to fluoxetine protein 6-like	0	2.54784	0.000211975	5.03419e-05	1	1	2	6	7	10
PSOVI280g04020	endoribonuclease Dcr-1	0	1.33371	0.0425297	0.0180181	3	2	3	8	5	6
PSOVI280g04040	cystinosin homolog isoform X3	0	1.82191	9.64997e-09	1.17382e-09	9	8	8	27	29	26
PSOVI280g04210	homeotic protein ultrabithorax-like	0	3.06742	0.00680883	0.00225544	0	0	1	2	5	3
PSOVI280g04240	homeotic protein antennapedia-like	0	1.258	0.0152074	0.005577	4	4	5	10	9	10
PSOVI280g04280	---NA---	0	1.19265	0.00105664	0.000289	7	2	17	18	20	17
PSOVI280g04350	Retrovirus-related Pol polyprotein from transposon TNT 1-94	0	2.72707	0.000324667	8.01898e-05	0	2	1	6	7	7
PSOVI280g04450	tyrosine-protein phosphatase 69D-like	0	-1.32732	8.83612e-13	7.51738e-14	69	68	82	27	27	26
PSOVI280g04740	hypothetical protein BLA29_002289	0	2.28388	9.69858e-06	1.79857e-06	4	2	2	13	11	13
PSOVI280g04840	Guanylate-kinase-associated protein-like protein	0	-1.00198	2.12831e-08	2.69137e-09	132	96	148	63	58	51
PSOVI280g04940	enolase-phosphatase E1-like	0	-4.6641	2.47281e-52	3.35706e-54	87	61	81	3	3	2
PSOVI280g05120	PAN domain containing protein 2	0	-1.76456	0.00708955	0.00236062	9	6	8	2	1	3
PSOVI280g05140	Alkaline ceramidase	0	-1.25032	7.10991e-20	3.60182e-21	162	141	135	59	57	53
PSOVI280g05180	signal recognition particle subunit SRP68	0	1.43364	1.82546e-10	1.91815e-11	23	17	17	48	50	44
PSOVI280g05210	solute carrier family 26 member 10-like isoform X1	0	-1.32213	0.0266663	0.0105396	8	8	9	3	3	3
PSOVI280g05230	---NA---	0	-1.0948	1.56951e-08	1.95745e-09	56	72	63	27	25	30
PSOVI280g05270	hypothetical protein BLA29_012328	0	1.0269	0.0070789	0.00235451	7	6	13	15	19	15
PSOVI280g05300	Pro-Pol polyprotein	0	-1.09941	8.54468e-05	1.88387e-05	38	25	33	15	15	11
PSOVI280g05360	hypothetical protein BLA29_004845, partial	0	1.90032	0.00821176	0.00278705	2	1	2	6	7	5
PSOVI280g05410	MAM and LDL-receptor class A domain-containing protein 1-like	0	-1.36075	3.23258e-05	6.56522e-06	27	25	24	9	9	9
PSOVI280g05460	ubiquitin carboxyl-terminal hydrolase 2-like	0	-2.0835	6.75601e-05	1.44855e-05	13	11	14	3	3	2
PSOVI280g05610	Homeobox domain containing protein 3	0	-1.02931	3.097e-05	6.26745e-06	49	53	36	16	21	25
PSOVI280g05650	hypothetical protein BLA29_004262	0	-1.48566	1.19179e-06	1.91999e-07	25	36	28	11	8	10
PSOVI280g05660	glutamate-gated chloride channel-like isoform X1	0	-1.59151	1.88207e-10	1.98104e-11	97	126	101	32	36	31
PSOVI280g05710	---NA---	0	-2.94001	2.41666e-25	8.83637e-27	59	31	71	7	6	6
PSOVI280g05740	poly(A) RNA polymerase GLD2-like	0	1.89222	6.55843e-09	7.83522e-10	9	12	6	28	37	28
PSOVI280g05770	hypothetical protein BLA29_005278, partial	0	-4.37896	2.75368e-12	2.4399e-13	20	14	18	1	0	1
PSOVI280g05790	TRAF3-interacting protein 1 isoform X3	0	-1.96655	0.0102233	0.0035706	7	5	6	1	1	2
PSOVI280g05820	peptide chain release factor 1-like, mitochondrial	0	-2.4425	1.22573e-05	2.32188e-06	11	13	13	2	2	2
PSOVI280g05870	---NA---	0	1.05175	0.047386	0.020506	6	3	5	8	9	10
PSOVI280g05880	WW domain-containing transcription regulator protein 1	0	-1.3474	1.3131e-14	9.51938e-16	81	74	92	30	28	31
PSOVI280g05920	---NA---	0	-1.67398	0.00206363	0.000600842	10	9	13	0	0	9
PSOVI280g05940	Latrophilin Cirl	0	-1.00363	1.09669e-05	2.05362e-06	47	46	47	21	22	21
PSOVI280g05960	DFP2-like protein	0	-3.45537	4.6692e-49	7.05726e-51	138	187	154	13	13	14
PSOVI280g05970	catalase	0	-3.22443	0.00271024	0.000812655	6	3	4	1	0	0
PSOVI280g05980	catalase	0	-2.42387	0.00217997	0.00063945	6	6	7	1	1	1
PSOVI280g05990	DFP2-like protein	0	3.10665	3.75603e-24	1.49235e-25	4	7	5	35	51	43
PSOVI280g06000	DFP2-like protein	0	7.35339	5.95122e-243	1.07724e-246	3	4	2	428	500	474
PSOVI280g06010	DFP2-like protein	0	7.88863	1.5535e-211	9.84208e-215	3	4	2	594	697	739
PSOVI280g06040	DFP2-like protein	0	2.01817	0.000733869	0.000193679	2	2	3	8	10	9
PSOVI280g06090	hypothetical protein BLA29_006104	0	-10.0228	2.99861e-209	2.17114e-212	18275	15280	18934	15	21	10
PSOVI280g06290	CG4080, isoform A	0	-3.0676	2.77568e-07	4.08476e-08	14	9	16	2	1	1
PSOVI280g06320	PRKR-interacting protein 1 homolog	0	1.11526	0.000222451	5.30911e-05	16	9	13	25	30	21
PSOVI280g06350	ubiquitin-conjugating enzyme E2, putative	0	-5.09824	2.73751e-90	1.78388e-92	123	154	107	1	2	7
PSOVI280g06400	HORMA domain-containing protein 1	0	-1.88245	0.00134922	0.000377451	10	7	12	2	3	2
PSOVI280g06460	myelin transcription factor 1-like isoform X1	0	-2.63236	1.11806e-07	1.55933e-08	19	12	18	2	3	2
PSOVI280g06490	hypothetical protein BLA29_005569, partial	0	-1.40817	0.0021798	0.000639198	15	10	16	6	3	5
PSOVI280g06540	cellular retinoic acid binding protein	0	-1.01626	0.000660259	0.000172998	32	29	23	13	12	13
PSOVI280g06580	calcyphosin-like protein	0	-1.5538	0.00121787	0.000336516	16	11	12	4	4	4
PSOVI280g06670	guanosine-3',5'-bis(diphosphate) 3'-pyrophosphohydrolase MESH1	0	1.39986	0.000394949	9.90501e-05	8	6	6	18	16	15
PSOVI280g06700	Zona pellucida-like domain containing protein	0	-2.01343	0.00291156	0.000879344	7	8	8	2	1	2
PSOVI283g00080	manganese-dependent ADP-ribose/CDP-alcohol diphosphatase	0	-1.58897	3.73925e-15	2.5991e-16	86	105	71	27	29	24
PSOVI283g00090	Kinesin-associated protein 3	0	-1.27757	7.1692e-05	1.55206e-05	26	18	33	9	11	9
PSOVI283g00230	T-complex protein 1 subunit gamma	0	1.10635	2.08184e-10	2.19697e-11	150	191	159	324	340	329
PSOVI283g00240	nicotinamide riboside kinase 1	0	-1.78906	1.10192e-12	9.44442e-14	53	44	43	12	13	12
PSOVI283g00260	hypothetical protein BLA29_004981, partial	0	-1.39882	7.44078e-07	1.16571e-07	33	34	34	11	12	12
PSOVI283g00310	mucin-5AC-like isoform X1	0	-1.17484	6.85225e-06	1.24096e-06	38	34	39	14	16	15
PSOVI283g00320	serine protease-like protein 9	0	2.11743	0.0157061	0.00579258	1	1	1	4	5	4
PSOVI283g00400	cyclase family protein	0	1.4249	4.59003e-06	8.15232e-07	11	11	9	25	27	25
PSOVI283g00410	Matrix metalloproteinase-14	0	-2.3686	6.33053e-27	2.16575e-28	71	74	70	14	12	12
PSOVI283g00470	---NA---	0	-2.41787	6.32308e-07	9.80309e-08	17	11	20	2	4	2
PSOVI283g00500	Serine/threonine-protein phosphatase BSU1	0	-4.33269	3.37707e-35	7.79395e-37	58	55	47	2	3	2
PSOVI283g00530	signal transducer and activator of transcription 5B isoform X1	0	-1.4912	7.33753e-09	8.79919e-10	45	33	45	14	13	13
PSOVI283g00540	Phospholipase A2	0	-1.67077	3.42507e-14	2.57601e-15	62	61	51	17	15	18
PSOVI283g00710	tetraspanin-13 isoform X2	0	-1.21114	0.000281611	6.85867e-05	25	21	25	10	10	8
PSOVI283g00790	high affinity cAMP-specific and IBMX-insensitive 3',5'-cyclic phosphodiesterase 8B-like	0	-1.46956	3.48911e-32	9.15776e-34	270	257	263	92	83	87
PSOVI283g00800	high affinity cAMP-specific and IBMX-insensitive 3',5'-cyclic phosphodiesterase 8A-like	0	-1.35494	2.61365e-06	4.45425e-07	40	13	45	17	8	10
PSOVI283g00810	High affinity cAMP-specific and IBMX-insensitive 3',5'-cyclic phosphodiesterase 8B	0	-1.18119	2.16482e-09	2.48634e-10	67	49	72	26	26	24
PSOVI283g00820	Retrovirus-related Pol polyprotein from transposon TNT 1-94	0	1.15604	0.0306052	0.0123318	4	3	6	9	6	12
PSOVI283g00860	arrestin domain-containing protein 3	0	-1.20157	0.00358153	0.001106	17	17	14	7	7	5
PSOVI283g00870	dexamethasone-induced Ras-related protein 1-like isoform X2	0	-1.95376	1.23596e-06	1.99673e-07	22	20	18	4	4	6
PSOVI283g00890	---NA---	0	1.86343	6.05254e-07	9.33435e-08	5	5	8	19	20	22
PSOVI283g01000	diaminopimelate decarboxylase	0	1.02394	3.02667e-07	4.47878e-08	30	27	29	57	53	51
PSOVI283g01020	protein KRI1 homolog	0	-1.04308	0.0341719	0.0139622	13	9	12	5	5	5
PSOVI283g01080	Von Hippel-Lindau disease tumor suppressor	0	-1.4479	0.000177161	4.14964e-05	22	17	18	5	9	5
PSOVI283g01090	probable cysteine--tRNA ligase, mitochondrial	0	-2.29348	0.000289906	7.08694e-05	9	9	10	2	2	1
PSOVI283g01100	---NA---	0	2.12004	0.000223145	5.32769e-05	1	2	4	4	16	9
PSOVI283g01110	serine protease 33-like	0	1.85512	3.09579e-06	5.36559e-07	5	5	6	15	23	16
PSOVI283g01160	transmembrane protease serine 3-like	0	2.12048	2.62068e-05	5.24421e-06	2	3	4	10	14	13
PSOVI283g01210	Zona pellucida-like domain containing protein	0	-5.06485	0.000589056	0.000152795	5	3	3	0	0	0
PSOVI283g01220	Protein FAM214A	0	-1.85123	9.30842e-36	2.11459e-37	148	134	143	38	33	37
PSOVI283g01260	protein rhomboid-like	0	3.15116	1.71802e-43	3.01652e-45	10	11	7	80	77	74
PSOVI283g01290	TP53-binding protein 1	0	-1.08116	5.33973e-05	1.12555e-05	37	29	38	17	14	14
PSOVI283g01380	Neuroendocrine convertase 1	0	-1.25288	0.0219367	0.00840218	10	10	9	4	4	3
PSOVI283g01540	growth arrest-specific protein 1-like	0	2.22536	4.86489e-08	6.43281e-09	5	4	4	20	20	17
PSOVI283g01570	Beta-1,4-mannosyl-glycoprotein 4-beta-N-acetylglucosaminyltransferase	0	3.81491	7.36805e-05	1.59844e-05	0	1	0	5	7	5
PSOVI283g01620	DFP2-like protein	0	4.98739	1.98761e-26	6.92578e-28	1	1	1	30	36	31
PSOVI283g01630	DFP2-like protein	0	5.40915	6.87089e-26	2.45011e-27	1	1	0	30	30	31
PSOVI283g01660	DFP2-like protein	0	2.12797	7.30753e-32	1.95767e-33	126	149	134	533	547	567
PSOVI283g01690	fatty acyl-CoA reductase 1-like	0	1.16193	0.046568	0.0200788	4	4	3	8	7	8
PSOVI283g01700	DFP2-like protein	0	5.80207	2.46295e-195	2.22912e-198	9	15	16	618	719	729
PSOVI283g01710	DFP2-like protein	0	-1.56035	5.13156e-06	9.16798e-07	1333	2480	1888	540	644	608
PSOVI283g01730	DFP2-like protein	0	7.66691	7.16691e-232	3.89189e-235	3	5	1	518	618	606
PSOVI283g01740	DFP2-like protein	0	8.18406	2.07529e-239	7.51303e-243	1	2	1	362	375	421
PSOVI283g01750	DFP2-like protein	0	7.21503	7.15354e-235	3.23719e-238	3	3	2	359	366	412
PSOVI283g01760	DFP2-like protein	0	7.38408	3.8995e-166	5.64684e-169	2	2	1	238	277	303
PSOVI283g01770	DFP2-like protein	0	7.98938	1.66774e-240	4.52821e-244	4	6	2	882	1003	994
PSOVI283g01780	DFP2-like protein	0	5.53087	7.84246e-131	2.55524e-133	2	6	5	165	196	205
PSOVI283g01790	DFP2-like protein	0	5.75245	1.19085e-19	6.18652e-21	0	0	1	19	23	24
PSOVI283g01800	DFP2-like protein	0	2.57139	0.0426621	0.0181205	0	0	1	3	3	1
PSOVI283g01810	DFP2-like protein	0	6.67064	5.36482e-38	1.13133e-39	0	1	0	38	48	39
PSOVI283g01820	DFP2-like protein	0	6.80623	5.8809e-103	3.19354e-105	1	1	1	115	110	118
PSOVI283g01830	DFP2-like protein	0	2.81815	7.23692e-75	6.28785e-77	20	34	15	144	159	146
PSOVI283g01840	DFP2-like protein	0	1.84834	8.55225e-16	5.62719e-17	18	15	13	47	48	58
PSOVI283g01850	DFP2-like protein	0	4.53056	5.82676e-50	8.49043e-52	3	3	3	61	71	66
PSOVI283g01860	DFP2-like protein	0	5.42536	9.87566e-48	1.55522e-49	1	2	1	53	59	59
PSOVI283g01870	hypothetical protein BLA29_001144	0	-2.7951	3.45854e-11	3.37121e-12	22	27	21	4	3	2
PSOVI283g01890	tRNA-splicing endonuclease subunit Sen2	0	-1.01206	0.00347148	0.00106856	23	20	21	11	9	9
PSOVI283g01900	Der f 7 allergen	0	3.86374	2.47988e-131	7.63109e-134	42	33	35	510	478	487
PSOVI283g01910	Group 7 mite allergen-like protein (lipopeptide binding protein)	0	3.11078	4.27706e-10	4.64132e-11	2	3	1	16	17	17
PSOVI283g01950	hypothetical protein BLA29_014870, partial	0	-1.48235	1.39451e-07	1.96192e-08	40	35	29	13	10	11
PSOVI283g01960	cathepsin	0	-6.78426	3.88224e-11	3.79826e-12	15	10	12	0	0	0
PSOVI283g01970	---NA---	0	1.83666	5.7153e-08	7.64523e-09	8	7	7	25	26	22
PSOVI283g01990	DFP2-like protein	0	4.90281	0.000998952	0.000271866	0	0	0	3	3	3
PSOVI283g02020	gag-pol protein	0	-5.50083	4.70939e-05	9.82093e-06	1	14	0	0	0	0
PSOVI283g02030	hypothetical protein BLA29_002298	0	-5.06485	0.000589056	0.000152795	4	3	4	0	0	0
PSOVI283g02060	gag-pol protein	0	1.88255	0.0431221	0.0183627	2	0	1	6	0	5
PSOVI283g02090	Retrovirus-related Pol polyprotein from transposon	0	-1.15102	0.0410693	0.0173095	9	10	8	4	3	4
PSOVI283g02120	DNA damage-regulated autophagy modulator protein 2-like	0	3.3541	5.03001e-101	2.777e-103	21	15	20	189	169	171
PSOVI283g02130	---NA---	0	2.63486	8.91622e-24	3.63137e-25	9	9	8	54	50	46
PSOVI283g02160	glucose dehydrogenase [FAD, quinone]-like	0	2.04889	3.79459e-05	7.78905e-06	3	4	3	10	18	11
PSOVI283g02170	maspardin-like	0	1.26784	1.75095e-06	2.90637e-07	17	13	15	33	32	35
PSOVI283g02260	---NA---	0	3.47404	1.16509e-143	2.53074e-146	32	32	30	333	315	315
PSOVI283g02270	---NA---	0	4.57024	1.34948e-188	1.3435e-191	15	16	19	363	355	380
PSOVI283g02280	---NA---	0	3.04102	1.7441e-17	1.04212e-18	2	4	6	31	28	34
PSOVI283g02290	---NA---	0	2.2606	4.70939e-05	9.8286e-06	3	2	2	9	15	8
PSOVI283g02300	glutathione S-transferase D7-like isoform X2	0	1.96766	1.6387e-07	2.33886e-08	5	5	7	23	21	18
PSOVI283g02320	DFP2-like protein	0	2.07633	4.15371e-08	5.45483e-09	4	7	5	17	25	21
PSOVI283g02340	lysosomal aspartic protease-like	0	1.98012	1.53656e-55	1.98867e-57	85	78	77	295	292	284
PSOVI283g02510	Retrovirus-related Pol polyprotein from transposon TNT 1-94	0	2.4167	2.12414e-52	2.86449e-54	26	23	29	129	127	128
PSOVI283g02520	hypothetical protein QR98_0046980	0	2.10331	7.291e-19	4.03846e-20	16	12	11	50	56	49
PSOVI283g02530	PC1232copia polyprotein - fruit fly (Drosophila simulans) retrotransposon copia (fragments)	0	1.68764	1.29191e-11	1.20901e-12	16	14	12	43	41	41
PSOVI283g02590	GDP-L-fucose synthase-like	0	1.00355	1.64926e-13	1.31356e-14	88	75	79	149	148	149
PSOVI283g02660	cuticle protein 16.8-like	0	3.83478	2.65288e-39	5.2342e-41	7	6	5	77	79	84
PSOVI283g02700	---NA---	0	-1.888	0.0361995	0.0149693	4	5	4	2	1	0
PSOVI283g02740	Zinc finger C-x8-C-x5-C-x3-H type family protein, putative isoform 1	0	-1.14791	0.0125876	0.00449775	14	11	14	5	5	6
PSOVI283g02760	hypothetical protein BLA29_005164	0	-3.24977	4.91458e-12	4.46133e-13	20	22	23	2	2	2
PSOVI283g02770	hypothetical protein BLA29_005164	0	-2.84455	2.84644e-08	3.66077e-09	17	15	17	2	2	2
PSOVI283g02920	ligand-gated ion channel subunit, putative	0	-2.5309	3.11321e-19	1.65959e-20	50	51	39	8	7	7
PSOVI283g02950	---NA---	0	1.44276	0.00154906	0.000437842	5	6	4	13	14	11
PSOVI283g02960	transmembrane protein 68 isoform X1	0	-2.82809	2.16867e-18	1.24047e-19	43	35	40	4	5	6
PSOVI283g02970	very-long-chain 3-oxoacyl-CoA reductase	0	1.89211	3.49635e-06	6.11046e-07	4	5	6	17	18	17
PSOVI283g02980	Very-long-chain 3-oxoacyl-CoA reductase	0	1.05821	6.44423e-05	1.37761e-05	17	17	16	32	32	32
PSOVI283g02990	60S ribosomal protein L36-like	0	1.3564	4.80899e-20	2.40253e-21	222	186	165	436	456	456
PSOVI283g03060	---NA---	0	-2.19219	1.72422e-05	3.34575e-06	14	13	14	3	3	2
PSOVI283g03100	testis-specific serine/threonine-protein kinase 2-like	0	-2.86598	0.000927971	0.000251155	7	5	6	1	1	0
PSOVI283g03120	hypothetical protein BLA29_002060	0	-2.51308	4.89119e-14	3.7318e-15	36	32	33	5	5	6
PSOVI283g03130	kinesin-like protein unc-104 isoform X5	0	-1.03431	0.00265	0.000789555	23	20	22	10	9	10
PSOVI283g03140	hypothetical protein BLA29_002650	0	-5.75849	7.0201e-06	1.27453e-06	5	5	8	0	0	0
PSOVI283g03260	Retrovirus-related Pol polyprotein from transposon 17.6	0	1.14083	0.00303177	0.000918392	10	6	8	16	16	17
PSOVI283g03330	DFP2-like protein	0	2.92581	5.60255e-05	1.18501e-05	1	1	1	7	5	11
PSOVI283g03350	Chitin binding domain containing protein	0	-1.93902	0.00199712	0.000579668	9	9	8	2	2	2
PSOVI283g03410	protein groucho-1-like	0	-1.23451	1.57861e-16	9.84401e-18	144	140	126	53	54	53
PSOVI283g03420	transducin-like enhancer protein 4 isoform X2	0	-1.27299	1.123e-13	8.81202e-15	130	135	127	51	47	51
PSOVI283g03450	RISC-loading complex subunit-like protein	0	-1.62329	0.000107835	2.43017e-05	17	14	20	5	6	4
PSOVI283g03510	DEP domain-containing protein DDB_G0279099-like	0	-1.02278	0.0108293	0.00381162	15	13	21	7	7	8
PSOVI283g03550	synaptotagmin-2-like protein	0	-1.26404	0.0371646	0.0154558	8	6	10	3	3	3
PSOVI283g03620	retrotransposon unclassified	0	-3.01489	3.6307e-64	3.7789e-66	160	112	144	16	16	15
PSOVI283g03630	TNF receptor-associated factor 3	0	-1.86144	1.81663e-23	7.54668e-25	89	85	80	21	22	21
PSOVI283g03650	homer protein homolog 2 isoform X2	0	-1.06846	0.00255787	0.000759217	26	14	22	10	9	8
PSOVI283g03660	hypothetical protein QR98_0025080	0	-3.11201	0.00475058	0.00151301	4	5	3	0	1	0
PSOVI283g03800	reverse transcriptase-7	0	-1.02278	0.0108293	0.00381166	17	15	17	8	7	7
PSOVI283g03830	protein KIAA0556-like isoform X2	0	-1.72073	5.15046e-05	1.08146e-05	21	14	16	6	4	4
PSOVI283g04030	proton-coupled folate transporter-like	0	2.1623	1.86707e-09	2.13085e-10	5	5	7	25	22	24
PSOVI283g04190	senescence-associated protein	0	1.36636	0.00867156	0.00296429	3321	1278	1022	4655	5459	3122
PSOVI283g04230	hypothetical protein T12_1136, partial	0	-1.20285	0.0301287	0.0121071	11	9	8	4	4	3
PSOVI283g04280	acetylcholine receptor subunit beta-like 1	0	-3.97817	0.0269594	0.0106847	1	2	2	0	0	0
PSOVI283g04310	acetylcholine receptor subunit beta-like 1	0	-3.15063	0.000106018	2.3873e-05	8	3	11	1	0	1
PSOVI283g04320	acetylcholine receptor subunit beta-like 1	0	-3.51987	1.61426e-08	2.02056e-09	11	19	11	2	0	1
PSOVI283g04330	acetylcholine receptor subunit beta-like 1	0	-1.59564	0.00675938	0.00223477	8	8	11	2	3	3
PSOVI283g04350	degenerin-like protein	0	-1.58477	5.67824e-10	6.2492e-11	46	39	43	13	14	12
PSOVI283g04360	lysM and putative peptidoglycan-binding domain-containing protein 3-like	0	1.21103	8.75262e-06	1.60651e-06	13	14	17	35	30	29
PSOVI283g04370	pachytene checkpoint protein 2 homolog	0	-1.65519	3.52173e-07	5.26236e-08	26	22	35	8	7	9
PSOVI283g04420	small conductance calcium-activated potassium channel protein isoform X7	0	-2.1127	8.31832e-20	4.25364e-21	69	57	54	13	13	12
PSOVI283g04430	G1/S-specific cyclin-D2	0	2.57139	0.0426621	0.0181205	1	0	0	2	2	3
PSOVI283g04470	hypothetical protein BLA29_013187	0	-1.48128	5.88856e-08	7.89831e-09	35	31	44	12	12	12
PSOVI283g04490	phosphoribosylformylglycinamidine synthase	0	1.09958	1.09166e-16	6.74818e-18	118	130	112	232	241	237
PSOVI283g04510	cuticle protein 10.9-like	0	5.19102	8.44291e-145	1.75751e-147	12	12	7	366	343	343
PSOVI283g04530	transmembrane 9 superfamily member 2 isoform X2	0	1.04579	0.000337939	8.37432e-05	14	11	17	28	27	25
PSOVI283g04560	Ion transport protein N-terminal domain containing protein	0	-1.33639	0.0173164	0.00644448	11	7	10	3	5	2
PSOVI283g04570	potassium/sodium hyperpolarization-activated cyclic nucleotide-gated channel 2-like	0	-1.53438	1.15898e-05	2.18496e-06	27	21	22	9	6	7
PSOVI283g04610	prostaglandin reductase 3-like	0	1.40609	5.72356e-36	1.28468e-37	191	186	179	459	442	454
PSOVI283g04670	tyrosine phosphatase-like protein	0	1.78959	0.00403563	0.00125938	3	1	3	7	8	8
PSOVI283g04820	protein unc-13 homolog B-like isoform X3	0	-2.02773	3.96011e-19	2.13256e-20	66	56	61	14	14	13
PSOVI283g04850	zwei Ig domain protein zig-8-like	0	-1.20285	0.0301287	0.0121071	10	9	9	4	4	3
PSOVI283g04960	hypothetical protein BLA29_007683	0	1.84391	0.0241781	0.00944233	2	2	0	4	7	3
PSOVI283g04990	ankyrin repeat domain containing protein 25	0	1.16193	0.046568	0.0200787	3	1	7	7	9	7
PSOVI283g05050	dual oxidase maturation factor 1	0	-1.81348	1.0143e-15	6.69223e-17	56	53	64	16	15	14
PSOVI283g05070	---NA---	0	-2.17234	0.0329317	0.0133616	3	5	3	2	0	0
PSOVI283g05110	furin-like protease 2	0	-1.27401	9.60827e-18	5.65243e-19	113	111	116	44	43	42
PSOVI283g05160	ubiquitin-60S ribosomal protein L40	0	1.19259	1.29782e-19	6.75396e-21	97	107	95	210	218	201
PSOVI283g05210	---NA---	0	-1.02492	0.0266273	0.0105145	13	12	13	5	7	5
PSOVI283g05340	extracellular serine/threonine protein kinase four-jointed-like	0	3.03878	4.12921e-08	5.41891e-09	0	2	3	15	15	10
PSOVI283g05470	corticotropin-releasing factor-binding protein	0	-3.03881	9.37788e-13	8.00375e-14	28	22	24	3	3	2
PSOVI283g05480	corticotropin-releasing factor-binding protein	0	-4.44897	4.14604e-49	6.22901e-51	82	74	65	3	3	3
PSOVI283g05570	gamma-aminobutyric acid type B receptor subunit 2-like	0	-1.48156	0.0060315	0.00196791	12	9	10	4	4	2
PSOVI283g05590	gamma-aminobutyric acid type B receptor subunit 2-like	0	-2.17234	0.0329794	0.013384	4	3	4	0	2	0
PSOVI283g05600	gamma-aminobutyric acid type B receptor subunit 2-like	0	-2.17234	0.0329317	0.0133616	4	3	4	1	0	1
PSOVI283g05660	gamma-aminobutyric acid type B receptor subunit 2-like	0	-1.888	0.0361995	0.0149693	5	3	5	1	2	0
PSOVI283g05710	multifunctional protein ADE2	0	1.11126	3.83557e-05	7.8836e-06	985	1379	853	2059	2221	2159
PSOVI283g05730	hypothetical protein BLA29_010917	0	2.22194	0.00930679	0.0032084	1	0	2	5	7	2
PSOVI283g05740	long-chain fatty acid transport protein 4	0	1.3964	9.72962e-07	1.55065e-07	13	9	15	34	28	28
PSOVI283g05750	---NA---	0	2.57139	0.0426621	0.0181205	1	0	0	2	2	3
PSOVI283g05760	fatty acid transport protein	0	1.60616	0.000651666	0.00017051	5	3	5	13	12	12
PSOVI283g05780	protein hairy isoform X1	0	1.79392	0.000130562	2.9837e-05	4	4	4	14	13	12
PSOVI283g05810	serine/threonine protein phosphatase-like protein	0	-2.49661	0.00132879	0.000370651	7	6	7	1	1	1
PSOVI283g05820	ras-specific guanine nucleotide-releasing factor 1-like	0	-1.51864	3.95133e-05	8.13224e-06	23	20	20	7	7	6
PSOVI283g05850	Retrovirus-related Pol polyprotein from transposon TNT 1-94	0	1.1325	5.68915e-05	1.20539e-05	20	15	9	27	30	32
PSOVI283g05890	ras-specific guanine nucleotide-releasing factor 2-like	0	-3.86026	2.77807e-11	2.68026e-12	20	19	13	1	1	1
PSOVI283g05910	Retrovirus-related Pol polyprotein from transposon	0	1.17898	0.0050116	0.00160566	7	6	7	12	16	14
PSOVI283g05990	60S ribosomal protein L18	0	1.62784	2.48277e-10	2.64029e-11	210	302	210	656	714	695
PSOVI283g06040	hypothetical protein QR98_0021510	0	-1.06704	0.000183086	4.30663e-05	57	84	75	32	35	28
PSOVI283g06070	ras-related protein Ral-a isoform X3	0	-1.21993	1.55418e-21	7.216e-23	164	139	164	64	58	62
PSOVI283g06110	Bromo Adjacent Homology (BAH) domain contaning protein	0	2.41065	0.00315229	0.000961464	1	1	1	6	4	6
PSOVI283g06120	hypothetical protein BLA29_003061, partial	0	5.18352	0.000236861	5.69805e-05	0	0	0	4	3	4
PSOVI283g06190	protein O-glucosyltransferase 1	0	1.84443	1.60851e-05	3.10812e-06	5	4	5	16	17	14
PSOVI283g06240	testis-expressed sequence 2 protein-like	0	-1.00787	2.94583e-07	4.35382e-08	59	53	70	28	28	27
PSOVI283g06260	JNK-interacting protein 1 isoform X2	0	-1.83505	1.97499e-06	3.30327e-07	20	21	22	5	6	5
PSOVI283g06280	PREDICTED: uncharacterized protein LOC108355273, partial	0	1.4649	5.31892e-08	7.09574e-09	13	12	15	34	33	35
PSOVI283g06310	---NA---	0	2.11743	0.0157061	0.00579257	1	1	1	5	3	5
PSOVI283g06330	hypothetical protein BLA29_008049	0	-3.54793	1.10238e-15	7.31326e-17	29	21	30	3	1	2
PSOVI283g06340	hypothetical protein BLA29_008900	0	1.07554	1.89519e-11	1.79588e-12	50	40	41	81	88	85
PSOVI283g06360	cuticle protein, putative	0	1.18908	5.27055e-05	1.11049e-05	21	32	22	50	55	53
PSOVI283g06370	hypothetical protein BLA29_001144	0	-2.12467	2.75005e-27	9.08471e-29	105	106	108	21	25	21
PSOVI283g06390	homeobox protein 5-like isoform X2	0	-1.50961	7.41756e-06	1.35341e-06	25	26	24	8	6	10
PSOVI283g06500	mitochondrial glutamate carrier 1-like	0	-1.17699	9.51542e-08	1.31936e-08	52	51	50	19	19	24
PSOVI283g06530	---NA---	0	-5.40351	8.74738e-05	1.93964e-05	8	2	4	0	0	0
PSOVI283g06540	---NA---	0	-4.78495	0.00210859	0.000615737	0	9	0	0	0	0
PSOVI283g06650	PREDICTED: uncharacterized protein LOC107365302	0	-1.54144	0.000520972	0.000133579	11	17	17	2	7	5
PSOVI283g06670	gliomedin-like protein	0	-1.69961	8.41376e-07	1.33033e-07	23	22	30	8	7	6
PSOVI283g06680	AMP-binding protein	0	-1.29744	4.54432e-19	2.46773e-20	131	124	128	49	48	46
PSOVI283g06710	---NA---	0	-3.70845	1.17721e-12	1.01111e-13	22	18	21	1	2	1
PSOVI283g06730	BRO1 domain-containing protein BROX-like	0	-4.32275	9.18023e-12	8.50806e-13	17	15	18	1	1	0
PSOVI283g06780	hypothetical protein BLA29_002344, partial	0	1.62079	5.05016e-06	9.00426e-07	11	11	5	21	35	21
PSOVI283g06800	enolase-phosphatase E1-like	0	-4.96081	3.52193e-19	1.88703e-20	26	27	25	1	1	0
PSOVI283g06830	putative inorganic phosphate cotransporter	0	1.72633	0.00637064	0.00208838	3	2	2	8	7	7
PSOVI283g06860	Der f 7 allergen	0	2.26758	2.15222e-43	3.79838e-45	28	21	26	116	112	105
PSOVI283g06880	lysosomal alpha-mannosidase isoform X2	0	2.22788	2.58884e-34	6.23253e-36	22	21	19	90	90	88
PSOVI283g06900	cuticle protein 10.9-like	0	2.2637	6.5915e-34	1.61074e-35	33	42	40	163	176	170
PSOVI283g06960	general transcription factor 3C polypeptide 2-like isoform X1	0	-1.27828	0.00210859	0.000615839	16	17	15	6	6	6
PSOVI283g06970	long-chain-fatty-acid--CoA ligase 4-like	0	-4.35922	7.3489e-65	7.58236e-67	104	94	99	5	4	4
PSOVI283g06980	hypothetical protein BLA29_003565	0	-4.49173	1.89157e-143	4.27995e-146	238	209	246	9	11	8
PSOVI283g06990	tyrosine 3-monooxygenase-like	0	-2.17663	4.11254e-09	4.82755e-10	26	21	28	6	5	4
PSOVI283g07050	PREDICTED: uncharacterized protein LOC107362940	0	-1.12475	0.0191104	0.0071986	12	15	9	5	6	4
PSOVI283g07070	Calcineurin-like protein phosphoesterase-like protein	0	-2.3976	2.79375e-10	2.98364e-11	24	27	25	4	4	5
PSOVI283g07100	hypothetical protein QR98_0014510	0	1.30016	3.73689e-09	4.37307e-10	21	25	17	41	47	55
PSOVI283g07170	putative ferric-chelate reductase 1	0	1.51767	1.5891e-30	4.48726e-32	71	63	68	185	175	172
PSOVI283g07230	Proclotting enzyme	0	-1.05787	0.000225692	5.39055e-05	27	34	30	13	15	12
PSOVI283g07250	hypothetical protein BLA29_009705	0	2.24523	3.90539e-13	3.20942e-14	7	8	7	33	34	30
PSOVI283g07270	DNA polymerase theta-like	0	-1.13066	0.0365673	0.0151412	9	11	9	4	5	3
PSOVI283g07290	testis-specific serine/threonine-protein kinase 1-like	0	-3.27239	1.05252e-08	1.28505e-09	16	14	15	1	2	1
PSOVI283g07310	ganglioside GM2 activator	0	3.19649	7.40932e-33	1.89776e-34	6	7	7	63	55	53
PSOVI283g07360	hypothetical protein QR98_0027180	0	6.82589	7.58766e-12	6.9909e-13	0	0	0	13	11	11
PSOVI283g07390	breast cancer anti-estrogen resistance protein 3-like	0	-2.38267	4.44896e-19	2.41192e-20	53	41	55	10	8	8
PSOVI283g07430	ceramide phosphoethanolamine synthase	0	2.64824	6.37364e-11	6.34538e-12	4	4	3	22	21	22
PSOVI283g07440	protein phosphatase 1 regulatory subunit 12A	0	-1.38484	4.00588e-19	2.16083e-20	159	123	128	50	49	45
PSOVI283g07490	amidophosphoribosyltransferase-like	0	1.14425	1.73864e-08	2.18097e-09	25	32	27	55	60	56
PSOVI283g07500	amidophosphoribosyltransferase-like isoform X1	0	1.53294	1.41749e-07	2.00006e-08	6	18	10	32	24	35
PSOVI283g07520	transmembrane and TPR repeat-containing protein CG4050-like	0	-1.06777	0.0104798	0.00366684	16	14	16	7	7	6
PSOVI283g07560	hypothetical protein BLA29_014965, partial	0	-1.77241	0.000399434	0.000100355	10	12	16	3	3	4
PSOVI283g07570	Complement control protein-like protein	0	-2.15612	1.13418e-15	7.56533e-17	45	44	48	10	9	9
PSOVI283g07600	Bromo adjacent homology domain-containing 1 protein	0	-1.06583	0.001185	0.000326693	24	19	28	11	9	11
PSOVI283g07620	peptidyl-prolyl cis-trans isomerase FKBP4	0	-1.37807	1.30051e-14	9.40452e-16	87	75	79	28	29	28
PSOVI283g07640	lariat debranching enzyme	0	-1.11155	0.000392634	9.83984e-05	28	25	25	11	11	11
PSOVI283g07650	60S ribosomal protein L10-like	0	1.31384	2.65332e-13	2.15166e-14	442	542	393	984	1081	1095
PSOVI283g07750	40S ribosomal protein SA	0	1.44128	3.94867e-13	3.25214e-14	398	502	349	1005	1056	1073
PSOVI283g07760	DNA repair endonuclease XPF	0	-4.12922	1.34761e-37	2.86621e-39	57	63	57	3	3	3
PSOVI283g07770	ATP-binding cassette sub-family D member 4	0	-2.47821	1.34117e-06	2.18243e-07	17	13	14	2	2	3
PSOVI283g07790	hypothetical protein QR98_0058320	0	-5.40351	8.74738e-05	1.93964e-05	4	4	6	0	0	0
PSOVI283g07880	tar RNA-binding protein, putative	0	-2.0229	0.000366091	9.12151e-05	12	7	13	3	2	2
PSOVI283g07890	putative calcium signaling protein kinase MARK	0	-3.83304	4.81513e-05	1.00589e-05	6	7	7	0	0	1
PSOVI283g07950	---NA---	0	4.65546	2.04357e-20	9.95058e-22	1	1	1	25	24	28
PSOVI283g07960	hypothetical protein BLA29_009449, partial	0	-3.81233	6.79358e-08	9.1983e-09	10	14	11	1	0	1
PSOVI283g08010	galectin-9 isoform X4	0	3.98183	7.81058e-134	2.33278e-136	23	30	23	354	370	384
PSOVI283g08020	galectin-like protein	0	3.33387	4.12958e-23	1.75289e-24	4	5	3	36	40	38
PSOVI283g08040	serine/threonine protein phosphatase-like protein	0	-2.85687	0.0143146	0.00521071	3	3	4	1	0	0
PSOVI284g00060	toll-like receptor Tollo	0	1.72934	0.0115279	0.00407737	2	2	2	6	7	6
PSOVI284g00080	Chitin binding Peritrophin-A domain containing protein	0	1.14163	0.00373672	0.00115832	9	6	8	15	15	17
PSOVI284g00160	dual specificity protein kinase-like protein	0	1.17637	0.00406915	0.00127278	7	7	7	15	14	15
PSOVI284g00170	dual serine/threonine and tyrosine protein kinase	0	1.71579	3.00102e-05	6.05419e-06	6	5	5	17	17	15
PSOVI284g00230	Very-long-chain 3-oxoacyl-CoA reductase	0	1.11372	0.000965241	0.000261818	12	9	10	21	20	21
PSOVI284g00250	---NA---	0	-4.78495	0.00210859	0.000615737	0	9	0	0	0	0
PSOVI284g00380	---NA---	0	-1.32914	0.00167238	0.000477088	18	14	15	5	5	7
PSOVI284g00420	---NA---	0	-1.82118	4.55952e-27	1.53924e-28	127	94	103	30	26	28
PSOVI284g00490	acetylcholinesterase 3	0	-7.09581	1.23296e-13	9.69719e-15	20	26	0	0	0	0
PSOVI284g00520	acetylcholinesterase 3	0	-1.07604	0.000118948	2.70213e-05	55	41	70	26	23	23
PSOVI284g00610	---NA---	0	2.02195	1.38068e-05	2.64164e-06	4	4	3	14	16	12
PSOVI284g00620	hypothetical protein QR98_0029650	0	2.24496	4.55703e-30	1.3363e-31	18	24	22	94	94	92
PSOVI284g00630	Transmembrane protein 68	0	1.01655	1.0544e-05	1.96871e-06	23	19	24	44	42	37
PSOVI284g00720	sodium/potassium/calcium exchanger 3-like	0	2.39762	5.58916e-15	3.95071e-16	7	7	7	34	35	34
PSOVI284g00750	---NA---	0	2.0169	9.40257e-20	4.83361e-21	16	11	19	62	54	56
PSOVI284g00770	hypothetical protein BLA29_001136	0	-1.41025	3.53877e-23	1.4925e-24	147	168	145	51	59	49
PSOVI284g00790	cathepsin B	0	1.53362	1.34561e-31	3.62921e-33	74	81	74	197	210	203
PSOVI284g00870	tubby-related protein 4-like	0	-1.16391	0.0141278	0.00511715	15	12	10	5	5	5
PSOVI284g00990	hypothetical protein BLA29_003417	0	-2.26844	2.38201e-05	4.7429e-06	15	10	13	2	3	2
PSOVI284g01070	sodium leak channel non-selective protein-like isoform X1	0	-1.09788	0.028891	0.0115391	12	9	12	4	5	5
PSOVI284g01100	inositol 1,4,5-trisphosphate receptor	0	4.34176	0.00864842	0.00295247	0	0	0	2	2	2
PSOVI284g01210	hypothetical protein BLA29_004531	0	-1.01727	0.0234996	0.00912421	14	13	13	5	6	7
PSOVI284g01260	---NA---	0	1.59084	0.0152438	0.00559587	7	0	0	7	8	5
PSOVI284g01290	vacuolar protein sorting-associated protein 13c	0	-5.83508	3.6967e-06	6.47734e-07	4	5	10	0	0	0
PSOVI284g01310	---NA---	0	4.18104	6.70673e-18	3.91515e-19	1	1	2	27	27	18
PSOVI284g01340	plexin-A2-like isoform X1	0	2.1154	0.0460344	0.0197862	0	1	1	4	2	3
PSOVI284g01350	hypothetical protein BLA29_005230, partial	0	4.09288	0.0177865	0.00665485	0	0	0	2	2	1
PSOVI284g01400	glutamate receptor ionotropic, kainate 2-like	0	-1.888	0.0361995	0.0149693	5	4	4	1	1	1
PSOVI284g01410	neurogenic locus Notch protein-like	0	3.54035	0.000525139	0.000134742	0	0	1	5	5	4
PSOVI284g01420	neurogenic locus Notch protein-like	0	5.04998	0.000486834	0.000124209	0	0	0	3	3	4
PSOVI284g01430	neurogenic locus Notch protein	0	2.16295	4.59059e-05	9.54348e-06	2	3	3	11	11	12
PSOVI284g01550	glutamate receptor ionotropic, kainate 2-like	0	-2.10948	0.000150158	3.4587e-05	13	10	11	3	2	2
PSOVI284g01690	calcium-activated potassium channel slowpoke-like	0	-1.73428	0.000599407	0.000155914	14	11	12	3	4	3
PSOVI284g01700	calcium-activated potassium channel slowpoke-like	0	-1.94893	5.47581e-07	8.38545e-08	25	17	22	4	8	3
PSOVI284g01720	NADP-dependent malic enzyme-like	0	-1.63414	3.19448e-26	1.12467e-27	129	138	122	39	38	38
PSOVI284g01800	Group 8 mite allergen-like protein (mu class glutathione transferase)	0	2.37184	6.99221e-71	6.64478e-73	664	630	569	3089	2827	2957
PSOVI284g01820	glutathione S-transferase	0	2.42018	3.32881e-76	2.77175e-78	95	81	97	470	421	452
PSOVI284g01880	GTP-binding protein REM 1-like	0	-2.511	0.0074659	0.00250552	7	3	4	1	1	0
PSOVI284g01890	hypothetical protein BLA29_003278	0	-2.27697	4.16877e-18	2.41471e-19	58	36	55	10	10	8
PSOVI284g02130	hypothetical protein BLA29_004325	0	-1.28184	3.86932e-22	1.74748e-23	253	179	242	90	81	83
PSOVI284g02170	serine/threonine-protein kinase PAK 1-like isoform X2	0	-1.09951	2.36523e-05	4.70734e-06	40	34	36	17	16	14
PSOVI284g02200	hypothetical protein BLA29_003253	0	2.92025	0.0126752	0.00453366	0	0	1	3	4	2
PSOVI284g02250	GATA zinc finger domain-containing protein 14	0	-1.25288	0.0219367	0.00840221	9	9	11	4	3	4
PSOVI284g02490	Beta-1,4-N-acetylgalactosaminyltransferase bre-4	0	-1.14577	1.25414e-11	1.17253e-12	179	142	186	71	71	68
PSOVI284g02530	---NA---	0	-1.50059	5.20554e-12	4.73017e-13	63	51	56	19	18	18
PSOVI284g02750	ankyrin repeat and SOCS box protein 3-like	0	-1.45121	4.67577e-25	1.75198e-26	240	243	213	77	81	76
PSOVI284g02770	platelet glycoprotein 4	0	3.69912	1.04733e-29	3.09962e-31	4	4	3	44	47	44
PSOVI284g02800	Zinc finger protein	0	3.01006	0.000457318	0.000115975	1	1	0	5	7	5
PSOVI284g02880	---NA---	0	-1.28762	0.00357063	0.0011023	12	10	21	6	2	8
PSOVI284g02920	D-aspartate oxidase	0	1.64219	0.0330038	0.0134028	2	1	2	5	4	6
PSOVI284g02950	rabenosyn-5 isoform X1	0	1.73346	0.0210181	0.00802183	2	1	2	5	6	5
PSOVI284g02980	---NA---	0	-6.33454	2.39007e-08	3.04789e-09	5	8	14	0	0	0
PSOVI284g02990	---NA---	0	-1.8071	2.71532e-14	2.02746e-15	54	49	54	15	13	13
PSOVI284g03080	reticulon-4-interacting protein 1 homolog, mitochondrial-like	0	1.76977	4.40201e-23	1.87252e-24	28	27	22	81	82	79
PSOVI284g03110	serine/threonine-protein kinase Nek7-like	0	2.39611	0.0154752	0.00569341	1	1	0	4	3	4
PSOVI284g03210	cathepsin L	0	1.49267	2.23311e-27	7.29615e-29	119	128	105	297	314	301
PSOVI284g03230	glutamate receptor ionotropic, kainate 2-like isoform X1	0	-1.22374	0.000533663	0.000137171	24	19	21	9	9	7
PSOVI284g03250	hexaprenyldihydroxybenzoate methyltransferase, mitochondrial	0	1.44329	3.20009e-05	6.49343e-06	7	9	9	20	20	23
PSOVI284g03260	tumor suppressor candidate 3	0	1.26731	8.92836e-05	1.98219e-05	11	9	11	25	22	22
PSOVI284g03270	troponin I-like	0	-1.10873	2.79801e-12	2.48172e-13	175	145	181	73	66	74
PSOVI284g03280	nose resistant to fluoxetine protein 6-like	0	4.34176	0.00864842	0.00295247	0	0	0	3	2	1
PSOVI284g03290	sodium-dependent glucose transporter 1A-like	0	4.02364	1.18107e-137	3.09991e-140	24	22	21	346	328	332
PSOVI284g03310	protein Wnt-2	0	-3.12033	4.14929e-06	7.31539e-07	10	10	11	1	1	1
PSOVI284g03400	methionine synthase reductase-like	0	-1.45097	2.07669e-05	4.08797e-06	22	16	34	9	7	8
PSOVI284g03430	hypothetical protein BLA29_014519, partial	0	3.16002	7.93797e-41	1.50871e-42	8	8	10	74	74	68
PSOVI284g03450	SH3 domain containing protein 5	0	-1.83242	0.00206204	0.00059982	6	7	15	1	3	3
PSOVI284g03460	---NA---	0	-2.18789	0.000745263	0.000196889	12	7	7	1	2	2
PSOVI284g03530	transmembrane protein 177	0	1.36541	0.00335214	0.00102636	4	5	6	13	13	10
PSOVI284g03660	cystatin-like protein	0	2.31041	1.40374e-62	1.56267e-64	51	38	42	208	180	210
PSOVI284g03710	cystatin-like protein	0	2.59529	3.52001e-100	2.00706e-102	48	41	53	269	275	246
PSOVI284g03770	protein dopey-1-like isoform X1	0	-1.14527	2.02821e-06	3.40146e-07	47	36	45	18	17	18
PSOVI284g03790	dopey-1-like protein	0	3.20096	0.00361991	0.00111883	0	1	0	3	4	4
PSOVI284g03800	dopey-1-like protein	0	3.06742	0.00680883	0.00225544	1	0	0	3	5	2
PSOVI284g03810	dopey-1-like protein	0	2.57139	0.0426621	0.0181205	0	1	0	3	2	2
PSOVI284g03820	protein dopey-1 homolog isoform X1	0	4.7389	0.00205648	0.000598014	0	0	0	4	2	2
PSOVI284g03890	kynurenine 3-monooxygenase-like	0	1.26774	1.57579e-10	1.64011e-11	25	24	29	60	57	56
PSOVI284g03950	hypothetical protein BLA29_000283, partial	0	-1.43173	0.0132756	0.00478565	8	10	9	3	3	3
PSOVI284g04020	guanine nucleotide-binding protein G alpha subunit	0	2.0763	0.000124514	2.8376e-05	3	2	3	9	11	12
PSOVI284g04030	protein mesh-like	0	2.34065	4.79353e-14	3.64862e-15	6	8	7	32	34	33
PSOVI284g04040	disks large homolog 5 isoform X1	0	2.57139	0.0426621	0.0181205	0	0	1	2	2	3
PSOVI284g04080	putative fatty acyl-CoA reductase CG5065	0	-2.67932	4.67579e-29	1.43037e-30	72	63	76	10	11	9
PSOVI284g04320	cathepsin B-like	0	3.75431	1.43677e-156	2.34065e-159	25	32	28	343	368	347
PSOVI284g04330	cathepsin B	0	3.63541	3.0398e-174	3.57656e-177	40	45	45	489	504	495
PSOVI284g04340	cathepsin B	0	4.55395	0.00420472	0.00132356	0	0	0	2	2	3
PSOVI284g04380	---NA---	0	-1.04308	0.0341719	0.0139622	9	10	15	5	5	5
PSOVI284g04460	nucleobindin-2-like isoform X1	0	-1.02109	2.02601e-06	3.3941e-07	72	77	72	35	32	33
PSOVI284g04520	---NA---	0	-1.88318	0.00306793	0.000931289	10	6	9	2	2	2
PSOVI284g04530	microtubule-associated protein futsch-like	0	-2.77978	7.89732e-22	3.59521e-23	46	53	45	7	7	5
PSOVI284g04560	metabotropic glutamate receptor isoform X1	0	-1.95025	0.0045253	0.00143225	8	6	8	2	1	2
PSOVI284g04570	---NA---	0	-2.59446	8.81564e-05	1.95557e-05	12	10	6	4	0	0
PSOVI284g04620	nuclear protein 1	0	1.02469	0.00029697	7.27843e-05	452	265	466	794	696	707
PSOVI284g04650	Nuclear protein 1	0	2.27952	1.13337e-09	1.26887e-10	6	8	5	22	38	26
PSOVI284g04840	putative COMM domain-containing protein 8	0	4.55395	0.00420472	0.00132356	0	0	0	3	2	2
PSOVI284g04850	chitinase-3-like protein 1	0	1.76784	2.71117e-19	1.433e-20	23	21	20	69	69	63
PSOVI284g04910	---NA---	0	1.35693	1.655e-08	2.07306e-09	149	93	134	307	272	302
PSOVI284g05070	deoxynucleoside kinase isoform X2	0	1.518	0.0233447	0.00903023	2	2	3	7	7	5
PSOVI284g05080	---NA---	0	1.00815	0.00331821	0.00101507	10	15	10	19	17	29
PSOVI284g05100	argonaute 6	0	2.24862	0.000657231	0.000172026	2	2	1	8	8	7
PSOVI284g05140	PDZ and PH domain containing protein	0	-1.28195	0.000327946	8.10589e-05	21	23	20	9	7	8
PSOVI284g05150	PDZ and PH domain containing protein	0	-1.6993	6.34284e-11	6.30897e-12	48	40	40	9	15	12
PSOVI284g05160	ADP-sugar pyrophosphatase	0	2.12189	2.96181e-27	9.83785e-29	17	17	22	75	72	78
PSOVI284g05210	peroxidase-like isoform X1	0	-3.41118	8.70609e-08	1.20242e-08	15	13	10	1	1	1
PSOVI284g05220	peroxidase-like isoform X1	0	-3.44833	4.99735e-08	6.64409e-09	14	12	13	2	0	1
PSOVI284g05320	thyroglobulin-like isoform X2	0	2.39611	0.0154752	0.00569341	1	0	1	4	3	4
PSOVI284g05380	suppressor of lurcher protein 1-like isoform X1	0	-1.6656	0.0241491	0.00942665	7	3	8	2	2	1
PSOVI284g05460	atrial natriuretic peptide receptor 1-like	0	-1.71798	0.00136191	0.000381123	12	12	9	2	3	4
PSOVI284g05480	scavenger receptor class B member 1-like isoform X1	0	-1.65112	7.38427e-05	1.6033e-05	18	15	19	5	5	5
PSOVI284g05590	hypothetical protein BLA29_002572, partial	0	-1.56865	4.15444e-13	3.44042e-14	61	55	59	20	18	16
PSOVI284g05610	V-type proton ATPase subunit D	0	1.76942	6.81044e-06	1.23215e-06	6	6	5	19	20	15
PSOVI284g05620	hypothetical protein QR98_0086690	0	2.00476	0.0262683	0.0103633	1	1	1	4	4	4
PSOVI284g05630	sodium-coupled monocarboxylate transporter 1	0	1.35121	7.46954e-08	1.02217e-08	16	16	16	37	38	38
PSOVI284g05720	protein disulfide-isomerase A5-like	0	-1.15477	1.42902e-09	1.61668e-10	95	94	68	38	32	36
PSOVI284g05730	lipid exporter ABCA1, putative	0	2.55154	1.38772e-10	1.43181e-11	5	7	2	23	33	21
PSOVI284g05890	peroxidase-like isoform X2	0	1.29513	0.0282681	0.0112673	3	4	3	8	8	7
PSOVI284g05900	peroxinectin-like protein 3	0	2.92025	0.0126752	0.00453366	0	0	1	3	4	2
PSOVI284g05950	protein GDAP2 homolog	0	2.41776	1.04571e-18	5.85842e-20	9	8	9	43	45	41
PSOVI284g05960	V-type proton ATPase 116 kDa subunit a isoform X1	0	2.28127	0.000133984	3.07644e-05	2	2	2	9	10	9
PSOVI284g06050	metabotropic glutamate receptor 5-like isoform X1	0	-1.74585	0.00206537	0.000601722	11	9	10	3	3	2
PSOVI284g06090	Ceramide kinase	0	-1.08195	3.14332e-08	4.06534e-09	68	62	57	28	26	27
PSOVI284g06190	frizzled family receptor 4	0	1.87194	1.08859e-06	1.74584e-07	6	6	5	20	19	19
PSOVI284g06290	hypothetical protein QR98_0032670	0	1.20019	4.19846e-06	7.40592e-07	166	242	167	396	421	406
PSOVI284g06330	cubilin-like isoform X2	0	-1.05686	9.59163e-06	1.77613e-06	152	198	148	74	77	70
PSOVI286g00010	Transmembrane protein 165	0	2.54784	0.000211975	5.0342e-05	1	1	2	8	8	7
PSOVI286g00020	transmembrane protein 165	0	3.18366	5.854e-17	3.58689e-18	3	3	4	32	27	27
PSOVI286g00080	Diuretic hormone	0	-1.09301	0.000525222	0.000134811	25	20	32	11	13	9
PSOVI286g00130	valacyclovir hydrolase-like	0	2.57251	5.02117e-48	7.77102e-50	21	19	19	108	111	105
PSOVI286g00190	---NA---	0	-1.23902	5.54764e-10	6.10045e-11	69	55	64	24	28	21
PSOVI286g00230	histamine H1 receptor-like	0	-1.53359	0.00643301	0.00211114	9	10	10	3	3	3
PSOVI286g00320	histone H4-like	0	1.29055	2.41986e-09	2.79021e-10	152	182	134	316	377	363
PSOVI286g00340	60S ribosomal protein L18a	0	1.15108	4.05162e-13	3.34426e-14	219	250	204	437	464	476
PSOVI286g00410	choline/ethanolamine kinase-like	0	1.41525	8.40894e-11	8.46298e-12	19	18	24	49	50	51
PSOVI286g00460	Interferon-induced protein 44	0	-3.90229	2.66785e-05	5.34826e-06	7	5	9	1	0	0
PSOVI286g00510	secreted protein, putative	0	1.24893	0.0123845	0.00441512	5	4	5	10	11	10
PSOVI286g00520	C-Maf-inducing protein-like	0	-1.73153	2.26597e-05	4.50358e-06	23	14	18	6	4	5
PSOVI286g00530	C-Maf-inducing protein-like	0	-1.43226	2.83073e-08	3.63801e-09	45	34	42	14	13	14
PSOVI286g00590	beta-hexosaminidase subunit beta-like	0	1.47642	3.08539e-14	2.31495e-15	26	30	22	64	71	65
PSOVI286g00650	solute carrier family 41 member 1-like	0	1.84452	1.1044e-08	1.34939e-09	8	7	9	27	27	26
PSOVI286g00720	actin-binding LIM protein 3-like	0	-1.89318	1.97653e-27	6.43996e-29	102	85	105	25	24	23
PSOVI286g00750	FUN14 domain-containing protein 1B-like protein	0	2.88316	8.63173e-22	3.95299e-23	6	5	7	44	41	39
PSOVI286g00880	histone demethylase UTY isoform X1	0	-1.30412	1.28533e-06	2.08347e-07	38	32	38	14	14	12
PSOVI286g00920	---NA---	0	-1.4	0.000231471	5.55994e-05	21	21	16	6	8	6
PSOVI286g00950	calcium-dependent secretion activator 1-like isoform X1	0	-2.37675	1.13497e-21	5.22855e-23	65	50	56	10	10	10
PSOVI286g00960	calcium-dependent secretion activator isoform X1	0	-2.33932	8.47628e-11	8.53842e-12	31	23	30	7	4	4
PSOVI286g00970	calcium-dependent secretion activator-like isoform X1	0	-1.15845	0.0240294	0.00936904	13	9	10	4	4	5
PSOVI286g00980	calcium-dependent secretion activator-like	0	-1.26404	0.0371646	0.0154558	9	4	11	2	4	3
PSOVI286g00990	calcium-dependent secretion activator-like	0	-1.11313	0.0326757	0.0132252	11	7	13	4	5	4
PSOVI286g01050	---NA---	0	1.1401	0.00246337	0.0007286	9	3	13	19	16	16
PSOVI286g01160	L-serine dehydratase/L-threonine deaminase-like	0	1.22446	3.02201e-05	6.09927e-06	13	15	10	28	29	25
PSOVI286g01170	DNA-directed RNA polymerases I and III subunit RPAC2 [	0	1.17898	0.0050116	0.00160567	7	4	9	18	13	11
PSOVI286g01190	probable E3 ubiquitin-protein ligase makorin-1 isoform X1	0	-1.49602	4.05212e-16	2.61853e-17	83	74	80	26	26	25
PSOVI286g01200	dynamin-1-like protein	0	-1.14248	3.21704e-08	4.1636e-09	59	54	58	24	25	22
PSOVI286g01240	chitin binding peritrophin-A, putative	0	2.54068	2.50629e-11	2.40444e-12	5	4	4	24	24	23
PSOVI286g01330	adhesion G-protein coupled receptor D1-like	0	-2.48397	4.23338e-05	8.75103e-06	9	9	14	3	1	1
PSOVI286g01370	---NA---	0	1.77995	0.00222511	0.000652891	3	3	2	10	8	8
PSOVI286g01440	---NA---	0	1.60214	4.77377e-10	5.20194e-11	14	13	14	38	40	37
PSOVI286g01460	Down syndrome cell adhesion molecule-like protein Dscam2	0	-2.47535	1.96647e-22	8.68528e-24	54	60	57	10	10	8
PSOVI286g01470	Down syndrome cell adhesion molecule-like protein Dscam2	0	-2.37713	5.72744e-06	1.03103e-06	17	12	12	2	3	2
PSOVI286g01480	Down syndrome cell adhesion molecule-like protein Dscam2	0	-2.0062	0.000162558	3.77668e-05	12	10	14	3	1	4
PSOVI286g01490	Down syndrome cell adhesion molecule-like protein 1 homolog	0	-1.52132	0.00271024	0.000812413	13	12	10	4	4	3
PSOVI286g01500	Down syndrome cell adhesion molecule-like protein Dscam2	0	-1.55237	0.015134	0.00554872	10	7	6	3	2	2
PSOVI286g01530	Down syndrome cell adhesion molecule-like protein Dscam2	0	-1.7422	0.0160693	0.00595126	6	5	8	1	3	1
PSOVI286g01570	Retrovirus-related Pol polyprotein from transposon TNT 1-94	0	-1.65486	0.00132889	0.000370917	11	13	11	2	2	6
PSOVI286g01640	hypothetical protein BLA29_002215	0	-1.03784	2.4521e-05	4.88689e-06	35	65	32	16	19	24
PSOVI286g01670	---NA---	0	1.61659	1.38845e-20	6.68528e-22	37	21	33	99	73	85
PSOVI286g01680	N-acetyllactosaminide beta-1,3-N-acetylglucosaminyltransferase 3-like isoform X2	0	1.28069	0.0230986	0.00890997	4	3	4	9	8	8
PSOVI286g01700	hypothetical protein BLA29_006759, partial	0	-1.0363	0.0139195	0.00503416	16	15	14	8	6	6
PSOVI286g01790	hypothetical protein BLA29_011438	0	-2.60826	0.00448604	0.00141861	5	5	5	1	1	0
PSOVI286g01800	potassium voltage-gated channel subfamily KQT member 5 isoform X5	0	1.51238	8.16034e-05	1.79248e-05	7	7	6	18	17	18
PSOVI286g01830	---NA---	0	-2.43865	6.88507e-05	1.48432e-05	10	11	10	1	3	1
PSOVI286g01840	Zinc finger, CCCH-type	0	-3.03045	4.74988e-07	7.22649e-08	12	12	14	1	2	1
PSOVI286g01880	hypothetical protein BLA29_000566	0	-2.07667	5.93941e-42	1.08586e-43	206	214	168	38	40	50
PSOVI286g01970	60S ribosomal protein L14	0	1.78917	4.60039e-34	1.12002e-35	186	132	163	526	469	529
PSOVI286g02000	protein-serine O-palmitoleoyltransferase porcupine	0	-1.26006	0.00190473	0.000550267	16	15	19	7	5	7
PSOVI286g02030	hypothetical protein QR98_0052590	0	2.00476	0.0262683	0.0103632	1	1	1	3	4	5
PSOVI286g02040	FUN14 domain-containing protein 1B-like protein	0	2.5602	4.04784e-21	1.91236e-22	8	8	9	45	45	47
PSOVI286g02080	---NA---	0	1.2417	9.3188e-09	1.13185e-09	16	25	26	44	50	52
PSOVI286g02090	---NA---	0	3.68673	5.9538e-42	1.09387e-43	4	6	6	61	65	67
PSOVI286g02100	---NA---	0	3.20755	8.9948e-75	7.8966e-77	19	16	11	136	132	125
PSOVI286g02120	lipopolysaccharide-induced tumor necrosis factor-alpha factor homolog isoform X2	0	1.4987	3.47264e-20	1.71919e-21	39	31	33	96	87	85
PSOVI286g02170	---NA---	0	-2.17234	0.0329317	0.0133616	3	4	4	1	0	1
PSOVI286g02220	PR domain zinc finger protein 16-like isoform X2	0	-2.2512	0.00164334	0.000467464	7	7	8	1	2	1
PSOVI286g02290	Down syndrome cell adhesion molecule-like protein Dscam2	0	-1.58471	0.035921	0.0148053	7	5	5	2	1	2
PSOVI286g02300	cell adhesion molecule-like protein	0	-2.9129	2.33941e-06	3.953e-07	10	8	17	1	2	1
PSOVI286g02370	hypothetical protein BLA29_005134	0	-5.51675	5.06096e-17	3.09182e-18	21	24	20	1	0	0
PSOVI286g02410	hypothetical protein BLA29_005765	0	-5.58011	1.59965e-30	4.53154e-32	38	46	36	1	0	1
PSOVI286g02460	Brain tumor protein	0	-1.32914	0.00167238	0.000477085	17	14	16	6	6	5
PSOVI286g02480	Glycerol-3-phosphate acyltransferase 4	0	1.5966	2.93305e-42	5.30916e-44	79	84	80	224	226	226
PSOVI286g02510	gastric triacylglycerol lipase-like	0	-1.40817	0.0021798	0.000639201	17	10	14	5	5	4
PSOVI286g02520	---NA---	0	1.97891	4.34492e-06	7.68787e-07	6	2	5	19	18	11
PSOVI286g02530	Down syndrome cell adhesion molecule-like protein Dscam2 isoform X2	0	-1.91559	7.5756e-05	1.64875e-05	15	12	15	4	3	3
PSOVI286g02540	glycosyl transferase	0	1.59084	0.0152438	0.00559586	3	2	2	7	6	7
PSOVI286g02640	tumor protein p63-regulated gene 1-like protein	0	-3.15063	0.000106018	2.38729e-05	7	8	7	1	0	1
PSOVI286g02650	hypothetical protein BLA29_011695, partial	0	-3.07354	7.16722e-06	1.30594e-06	10	11	9	1	1	1
PSOVI286g02660	DFP2-like protein	0	2.97853	2.25016e-22	9.95862e-24	4874	6696	5372	39581	40620	43176
PSOVI286g02670	sodium-dependent glucose transporter 1-like isoform X1	0	1.88726	6.18206e-14	4.77265e-15	12	13	13	43	45	42
PSOVI286g02710	Down syndrome cell adhesion molecule homolog	0	-1.47991	0.0039179	0.00121803	12	10	12	4	4	3
PSOVI286g02720	Down syndrome cell adhesion molecule-like protein Dscam2	0	-2.31746	1.33828e-12	1.1543e-13	34	33	32	6	5	7
PSOVI286g02760	phosphatidylinositol 4,5-bisphosphate 3-kinase catalytic subunit delta isoform	0	-1.11821	0.000442281	0.000111841	28	23	25	11	11	10
PSOVI286g02780	hypothetical protein BLA29_001766	0	-4.84585	1.41633e-17	8.40899e-19	26	23	23	1	1	0
PSOVI286g02790	tRNA (cytosine(38)-C(5))-methyltransferase	0	-2.64446	5.26579e-05	1.10901e-05	11	10	8	2	1	1
PSOVI286g02800	hypothetical protein BLA29_006885	0	-3.08456	0.000183183	4.31662e-05	7	5	9	1	1	0
PSOVI286g02820	cysteine-rich hydrophobic domain-containing protein 2	0	1.08009	1.12086e-08	1.37052e-09	32	26	35	61	63	57
PSOVI286g03010	ABC transporter sub-family G-like protein	0	1.61676	1.56256e-05	3.01509e-06	7	6	7	21	19	17
PSOVI286g03060	aldo-keto reductase family 1 member B10-like	0	1.1712	1.25942e-13	9.95091e-15	150	115	134	292	267	266
PSOVI286g03090	ankyrin repeat and SAM domain-containing protein 1A isoform X3	0	-1.95931	2.77352e-06	4.76181e-07	20	15	21	4	4	5
PSOVI286g03140	hypothetical protein BLA29_005123	0	-3.51711	0.000488262	0.000124662	7	4	5	1	0	0
PSOVI286g03210	calsequestrin-2-like protein	0	2.7322	8.69681e-51	1.23577e-52	29	26	22	158	166	148
PSOVI286g03240	aladin isoform X1	0	1.02021	0.0344972	0.0141092	6	6	5	10	11	11
PSOVI286g03250	aquaporin-11-like isoform X1	0	-1.29893	2.94555e-07	4.34907e-08	41	41	39	16	15	14
PSOVI286g03290	G-protein coupled receptor GRL101-like isoform X1	0	-5.37778	2.16008e-15	1.47602e-16	15	19	25	0	0	1
PSOVI286g03300	G-protein coupled receptor GRL101-like isoform X1	0	-4.01618	2.58223e-30	7.45525e-32	46	62	38	2	3	3
PSOVI286g03310	Golgi-associated plant pathogenesis-related protein 1	0	2.63194	7.73433e-23	3.33901e-24	9	10	6	52	46	46
PSOVI286g03320	G-protein coupled receptor GRL101-like	0	-3.39437	1.11234e-09	1.24332e-10	17	16	16	1	1	2
PSOVI286g03330	G-protein coupled receptor GRL101-like	0	-2.67105	9.15162e-13	7.79408e-14	29	28	28	4	3	5
PSOVI286g03340	proton-coupled folate transporter-like	0	1.57816	7.75759e-05	1.69699e-05	5	4	9	17	17	16
PSOVI286g03370	gamma-aminobutyric acid receptor subunit beta-like	0	-2.85699	0.0143454	0.00522453	0	10	0	0	1	0
PSOVI287g00010	mitochondrial import inner membrane translocase subunit TIM50-C-like	0	-3.11201	0.00475058	0.00151301	5	7	0	0	1	0
PSOVI287g00040	CSC1-like protein 2	0	-2.18592	1.43311e-14	1.04672e-15	44	56	25	9	10	6
PSOVI288g00160	Forkhead box protein G1	0	-2.11145	6.99605e-13	5.87594e-14	33	47	34	7	9	8
PSOVI288g00170	ATP-dependent Clp protease proteolytic subunit, mitochondrial	0	1.18279	6.1332e-13	5.13459e-14	37	46	40	86	88	83
PSOVI288g00290	---NA---	0	2.09742	7.25917e-08	9.92066e-09	6	4	5	21	19	20
PSOVI288g00360	hypothetical protein BLA29_000761	0	-2.86598	0.000927971	0.000251156	7	5	6	0	1	1
PSOVI288g00370	hypothetical protein BLA29_008532	0	-1.76456	0.00708955	0.00236061	9	6	8	3	2	1
PSOVI288g00380	protein unc-79 homolog	0	-1.33496	6.66403e-06	1.20446e-06	32	41	29	12	12	13
PSOVI288g00460	---NA---	0	-1.88565	0.015811	0.00584131	4	6	7	2	0	2
PSOVI288g00470	---NA---	0	-2.55132	1.01437e-17	5.9858e-19	133	216	120	25	25	24
PSOVI288g00490	---NA---	0	2.7728	3.6892e-41	6.945e-43	13	16	11	85	87	81
PSOVI288g00550	zinc finger HIT domain-containing protein 2	0	1.83587	8.98469e-06	1.65154e-06	6	5	4	16	16	18
PSOVI288g00570	---NA---	0	-3.68449	9.56504e-10	1.06653e-10	17	7	22	1	1	1
PSOVI288g00580	hypothetical protein BLA29_004878, partial	0	-1.96354	3.13499e-19	1.67404e-20	68	67	57	16	16	13
PSOVI288g00610	protein white-like	0	-2.38771	1.02357e-06	1.63693e-07	17	17	13	2	3	3
PSOVI288g00620	DFP2-like protein	0	1.46431	9.96752e-06	1.85476e-06	12	8	7	25	21	23
PSOVI288g00640	hypothetical protein BLA29_003909	0	1.24074	6.62463e-20	3.3276e-21	91	79	94	180	185	208
PSOVI288g00650	---NA---	0	2.03289	1.69875e-23	6.99549e-25	17	15	22	71	62	71
PSOVI288g00660	acid phosphatase type 7-like	0	2.72255	9.63853e-35	2.2747e-36	12	13	10	74	72	68
PSOVI288g00680	cuticlin-1-like isoform X3	0	-1.80019	5.40298e-20	2.70418e-21	76	88	68	21	19	21
PSOVI288g00840	basement membrane-specific heparan sulfate proteoglycan core protein-like	0	-1.88146	0.000260908	6.3214e-05	14	12	11	3	3	3
PSOVI288g00880	Nucleotidyltransferase domain containing protein	0	-2.54671	0.0419778	0.0177462	3	2	3	1	0	0
PSOVI288g00950	alkylglycerol monooxygenase-like	0	2.07803	1.91123e-11	1.8128e-12	16	20	10	54	75	51
PSOVI288g01000	inhibitor of growth protein 5	0	-1.00496	0.000165051	3.84142e-05	35	33	35	17	15	15
PSOVI288g01010	cationic amino acid transporter 4	0	-1.17995	2.42594e-06	4.1146e-07	98	79	90	39	34	35
PSOVI288g01030	cationic amino acid transporter 4-like protein	0	1.03977	2.75919e-05	5.54635e-06	19	17	21	35	34	39
PSOVI288g01050	---NA---	0	-1.14779	6.56489e-07	1.02077e-07	51	50	61	22	23	22
PSOVI288g01160	insulin receptor	0	-1.14403	0.000114451	2.58652e-05	31	23	33	13	12	11
PSOVI288g01260	hypothetical protein BLA29_012791	0	6.74177	3.23278e-11	3.13652e-12	0	0	0	11	10	12
PSOVI288g01400	secreted salivary gland peptide, putative	0	-1.21917	0.00010886	2.45524e-05	25	24	30	9	9	13
PSOVI288g01410	---NA---	0	-4.37896	2.75368e-12	2.4399e-13	15	21	16	1	1	0
PSOVI288g01470	NGFI-A-binding protein homolog	0	-1.67405	0.00203118	0.000589738	16	4	12	3	1	5
PSOVI288g01520	---NA---	0	-7.09577	1.27788e-13	1.01083e-14	24	11	11	0	0	0
PSOVI288g01540	neuropeptide Y receptor type 5-like	0	-2.76137	1.01215e-09	1.13041e-10	28	13	20	2	3	3
PSOVI288g01550	7 transmembrane receptor (rhodopsin family)-like protein 10	0	-2.11588	0.00416337	0.00130728	5	7	8	2	2	0
PSOVI288g01630	---NA---	0	-2.92786	2.42374e-22	1.07488e-23	49	56	38	5	6	6
PSOVI288g01640	---NA---	0	-1.44805	1.65191e-10	1.72831e-11	50	51	54	20	15	17
PSOVI288g01700	Calcineurin-like protein phosphoesterase	0	-3.00292	3.12714e-08	4.04159e-09	16	15	15	2	1	2
PSOVI288g01710	TWiK family of potassium channels protein 18-like	0	-1.34072	2.86893e-06	4.94384e-07	35	32	30	11	12	12
PSOVI288g01730	vascular endothelial growth factor receptor 1	0	-2.01435	2.07504e-05	4.08284e-06	16	14	15	3	3	4
PSOVI288g01750	---NA---	0	3.06742	0.00680883	0.00225544	0	1	0	4	2	4
PSOVI288g01850	ATP-dependent RNA helicase-like protein	0	-2.17702	1.29932e-22	5.66813e-24	75	60	68	14	14	13
PSOVI288g01870	growth/differentiation factor 8	0	4.12062	2.11641e-24	8.2557e-26	2	2	2	33	34	34
PSOVI288g01880	growth/differentiation factor 11-like	0	5.20588	3.06864e-22	1.37754e-23	1	0	1	27	33	19
PSOVI288g01960	Senescence-associated protein	0	2.12996	3.73049e-07	5.58105e-08	88	31	28	201	256	132
PSOVI288g01980	CTD small phosphatase-like protein 2	0	-1.35769	0.00730145	0.00244108	12	11	11	4	4	4
[truncated: 1,085 more rows]

## Sheet: EdgeR AF vs T
Gene	Name	log2 (FC) Adult Female	log2 (FC) Tritonymph	FDR	P value	AF1 - TPM	AF2 - TPM	AF3 - TPM	T1 - TPM	T2 - TPM	T3 - TPM
[truncated: 4,585 more rows]

[truncated: 7 more sheets: EdgeR AF vs AM, EdgeR AM vs L, EdgeR AM vs P, EdgeR L vs T, EdgeR AF vs L, EdgeR AF vs P, EdgeR Fed vs Starved]
